# Supplementary material for: Redox-Regulated Adaptation of Streptococcus oligofermentans to Hydrogen Peroxide Stress
Source: mSystems. 2020 Mar 17;5(2):e00006-20. doi: 10.1128/mSystems.00006-20 (PMC7380579; doi:10.1128/mSystems.00006-20)
Supplement: DATA SET 1 [file mSystems.00006-20-sd001.xlsx]

## Sheet: Dataset 1A
Dataset 1A. Redox proteomics identified proteins in S. oligofermentans wild-type strain without 40 µM H2O2 treatment
Accession	Description	Score	Coverage	# Proteins	# Unique Peptides	# Peptides	# PSMs	# AAs	MW [kDa]	calc. pI
H2EQA5	Pyruvate oxidase OS=Streptococcus oligofermentans GN=pox PE=3 SV=1 - [H2EQA5_9STRE]	36.0392	18.1	1	8	8	10	591	65.208	5.17334
N0C1E2	DNA polymerase III subunit beta OS=Streptococcus oligofermentans AS 1.3089 GN=I872_00010 PE=4 SV=1 - [N0C1E2_9STRE]	80.2349	28.57	1	10	10	25	378	41.9521	5.2876
N0C1F3	Hypoxanthine phosphoribosyltransferase OS=Streptococcus oligofermentans AS 1.3089 GN=I872_00060 PE=4 SV=1 - [N0C1F3_9STRE]	301.279	46.11	1	10	10	103	180	20.1835	4.89404
N0C1F8	Secreted antigen GbpB/SagA peptidoglycan hydrolase PcsB protein OS=Streptococcus oligofermentans AS 1.3089 GN=I872_00085 PE=4 SV=1 - [N0C1F8_9STRE]	1029.02	55.7	1	23	23	232	395	41.5769	5.04639
N0C1G2	Acyl carrier protein OS=Streptococcus oligofermentans AS 1.3089 GN=acpP PE=3 SV=1 - [N0C1G2_9STRE]	9.04501	21.25	1	2	2	4	80	9.20359	4.11963
N0C1I7	Uncharacterized protein OS=Streptococcus oligofermentans AS 1.3089 GN=I872_00245 PE=4 SV=1 - [N0C1I7_9STRE]	213.245	71.53	1	13	13	65	137	15.1497	9.15869
N0C1K4	Threonine synthase OS=Streptococcus oligofermentans AS 1.3089 GN=I872_00345 PE=4 SV=1 - [N0C1K4_9STRE]	283.784	57.49	1	22	22	77	494	53.7842	5.05908
N0C1K9	Uncharacterized protein OS=Streptococcus oligofermentans AS 1.3089 GN=I872_00370 PE=4 SV=1 - [N0C1K9_9STRE]	7.7448	35.37	1	2	2	3	164	19.0724	4.729
N0C1L5	Uncharacterized protein OS=Streptococcus oligofermentans AS 1.3089 GN=I872_00405 PE=4 SV=1 - [N0C1L5_9STRE]	24.3676	23.6	1	3	4	10	161	19.2724	4.58936
N0C1M0	DNA polymerase OS=Streptococcus oligofermentans AS 1.3089 GN=I872_00430 PE=3 SV=1 - [N0C1M0_9STRE]	159.708	18.41	1	14	14	46	880	99.6747	5.16064
N0C1N0	30S ribosomal protein S10 OS=Streptococcus oligofermentans AS 1.3089 GN=rpsJ PE=3 SV=1 - [N0C1N0_9STRE]	517.004	79.41	1	12	12	202	102	11.5744	9.92041
N0C1N5	30S ribosomal protein S19 OS=Streptococcus oligofermentans AS 1.3089 GN=rpsS PE=3 SV=1 - [N0C1N5_9STRE]	1420.84	79.57	1	12	12	362	93	10.7437	9.99365
N0C1P1	30S ribosomal protein S17 OS=Streptococcus oligofermentans AS 1.3089 GN=rpsQ PE=3 SV=1 - [N0C1P1_9STRE]	352.139	68.6	1	12	12	134	86	10.0204	9.92041
N0C1P8	30S ribosomal protein S8 OS=Streptococcus oligofermentans AS 1.3089 GN=rpsH PE=3 SV=1 - [N0C1P8_9STRE]	3540.2	84.09	1	20	20	889	132	14.7191	9.49561
N0C1Q5	50S ribosomal protein L15 OS=Streptococcus oligofermentans AS 1.3089 GN=rplO PE=3 SV=1 - [N0C1Q5_9STRE]	724.565	36.99	1	11	11	241	146	15.4475	10.4624
N0C1Q9	30S ribosomal protein S13 OS=Streptococcus oligofermentans AS 1.3089 GN=rpsM PE=3 SV=1 - [N0C1Q9_9STRE]	1272.29	71.9	1	22	22	512	121	13.4115	10.521
N0C1R6	Multiple antibiotic resistance operon transcription repressor MarR OS=Streptococcus oligofermentans AS 1.3089 GN=I872_00630 PE=4 SV=1 - [N0C1R6_9STRE]	54.8821	17.69	1	2	2	12	147	16.6476	6.43018
N0C1S0	Copper-translocating P-type ATPase OS=Streptococcus oligofermentans AS 1.3089 GN=I872_00655 PE=3 SV=1 - [N0C1S0_9STRE]	1.79503	16.73	2	3	3	5	753	80.2472	5.36377
N0C1S5	Cation transport ATPase OS=Streptococcus oligofermentans AS 1.3089 GN=I872_00690 PE=3 SV=1 - [N0C1S5_9STRE]	2.34669	4.08	1	2	2	2	687	77.4443	5.37646
N0C1V2	Uncharacterized protein OS=Streptococcus oligofermentans AS 1.3089 GN=I872_00825 PE=4 SV=1 - [N0C1V2_9STRE]	194.862	76.26	1	8	8	46	139	15.5855	4.93213
N0C1W0	Uncharacterized protein OS=Streptococcus oligofermentans AS 1.3089 GN=I872_00850 PE=4 SV=1 - [N0C1W0_9STRE]	47.5683	28.57	1	8	8	18	245	25.4085	10.1548
N0C1X1	ESAT-6/WXG100 secretion system protein OS=Streptococcus oligofermentans AS 1.3089 GN=I872_00910 PE=4 SV=1 - [N0C1X1_9STRE]	11.0051	24.53	1	3	3	4	159	18.2644	9.26123
N0C1X6	GTP diphosphokinase OS=Streptococcus oligofermentans AS 1.3089 GN=I872_00935 PE=3 SV=1 - [N0C1X6_9STRE]	4.80649	3.25	1	2	2	2	739	83.9555	8.60205
N0C1Y7	Uncharacterized protein OS=Streptococcus oligofermentans AS 1.3089 GN=I872_00995 PE=4 SV=1 - [N0C1Y7_9STRE]	4.20857	10.27	1	2	2	2	185	21.3526	4.89404
N0C1Z2	Metal-dependent transcriptional regulator OS=Streptococcus oligofermentans AS 1.3089 GN=I872_01020 PE=4 SV=1 - [N0C1Z2_9STRE]	77.7986	55.35	1	9	9	28	215	24.9957	5.33838
N0C210	Type I restriction enzyme OS=Streptococcus oligofermentans AS 1.3089 GN=I872_01105 PE=4 SV=1 - [N0C210_9STRE]	14.5842	5.39	1	6	6	8	1020	119.176	6.02393
N0C215	5-methyltetrahydropteroyltriglutamate--homocysteine methyltransferase OS=Streptococcus oligofermentans AS 1.3089 GN=metE PE=3 SV=1 - [N0C215_9STRE]	8.41946	4.93	2	3	4	7	750	84.6388	5.08447
N0C228	Imidazolonepropionase OS=Streptococcus oligofermentans AS 1.3089 GN=hutI PE=3 SV=1 - [N0C228_9STRE]	15.2468	12.59	2	3	4	5	421	46.2504	5.09717
N0C239	Heat-inducible transcription repressor HrcA OS=Streptococcus oligofermentans AS 1.3089 GN=hrcA PE=3 SV=1 - [N0C239_9STRE]	2.3183	4.65	1	2	2	2	344	39.3733	5.03369
N0C252	TipA family transcription regulator OS=Streptococcus oligofermentans AS 1.3089 GN=I872_01325 PE=4 SV=1 - [N0C252_9STRE]	16.3412	21.14	1	4	4	6	246	28.1821	5.09717
N0C256	Glutamine--fructose-6-phosphate aminotransferase [isomerizing] OS=Streptococcus oligofermentans AS 1.3089 GN=glmS PE=3 SV=1 - [N0C256_9STRE]	382.515	45.94	1	20	21	107	603	65.5697	5.35107
N0C294	Uncharacterized protein OS=Streptococcus oligofermentans AS 1.3089 GN=I872_01545 PE=4 SV=1 - [N0C294_9STRE]	5.19542	15.91	1	2	2	2	132	15.6436	4.83057
N0C2A0	Uncharacterized protein OS=Streptococcus oligofermentans AS 1.3089 GN=I872_01570 PE=4 SV=1 - [N0C2A0_9STRE]	65.8964	51.65	1	4	4	15	91	10.6675	7.23975
N0C2B2	Protein translocase subunit SecA OS=Streptococcus oligofermentans AS 1.3089 GN=secA PE=3 SV=1 - [N0C2B2_9STRE]	1469.41	63.77	1	58	59	484	839	95.0001	5.37646
N0C2C8	Flavodoxin OS=Streptococcus oligofermentans AS 1.3089 GN=I872_01695 PE=4 SV=1 - [N0C2C8_9STRE]	115.642	53.06	1	6	6	29	147	15.7984	3.90381
N0C2E4	50S ribosomal protein L19 OS=Streptococcus oligofermentans AS 1.3089 GN=rplS PE=3 SV=1 - [N0C2E4_9STRE]	445.541	72.17	1	14	14	177	115	13.0593	10.9312
N0C2F3	CRISPR-associated protein csd2 OS=Streptococcus oligofermentans AS 1.3089 GN=I872_01755 PE=4 SV=1 - [N0C2F3_9STRE]	232.939	65.37	1	21	21	67	283	31.8571	5.60498
N0C2H6	Translation initiation factor IF-3 OS=Streptococcus oligofermentans AS 1.3089 GN=infC PE=3 SV=1 - [N0C2H6_9STRE]	106.26	41.48	1	7	7	30	176	20.1039	9.74463
N0C2I1	S-adenosylmethionine synthase OS=Streptococcus oligofermentans AS 1.3089 GN=metK PE=3 SV=1 - [N0C2I1_9STRE]	215.683	28.54	1	10	10	61	396	42.9941	5.41455
N0C2I9	Multiple antibiotic resistance operon transcription repressor MarR OS=Streptococcus oligofermentans AS 1.3089 GN=I872_02010 PE=4 SV=1 - [N0C2I9_9STRE]	4.40548	26.85	2	3	4	5	149	17.3273	8.27979
N0C2J2	Lipid kinase OS=Streptococcus oligofermentans AS 1.3089 GN=I872_02035 PE=4 SV=1 - [N0C2J2_9STRE]	29.1424	11.29	1	4	4	9	319	34.8433	5.47803
N0C2L0	Glutamine ABC transporter ATP-binding protein OS=Streptococcus oligofermentans AS 1.3089 GN=I872_02165 PE=3 SV=1 - [N0C2L0_9STRE]	755.506	64.63	1	16	16	173	246	27.2058	5.37646
N0C2L3	Uncharacterized protein OS=Streptococcus oligofermentans AS 1.3089 GN=I872_02190 PE=4 SV=1 - [N0C2L3_9STRE]	27.8595	25.41	1	5	5	16	181	21.0147	6.04932
N0C2L7	D-alanine--D-alanine ligase OS=Streptococcus oligofermentans AS 1.3089 GN=ddl PE=3 SV=1 - [N0C2L7_9STRE]	12.4213	11.49	1	3	3	5	348	38.8207	4.70361
N0C2M2	Peptide chain release factor 3 OS=Streptococcus oligofermentans AS 1.3089 GN=prfC PE=3 SV=1 - [N0C2M2_9STRE]	5.62102	6.03	1	3	4	5	514	58.4243	5.23682
N0C2M5	Ribosome-recycling factor OS=Streptococcus oligofermentans AS 1.3089 GN=frr PE=3 SV=1 - [N0C2M5_9STRE]	1922.93	79.46	1	24	24	555	185	20.691	6.03662
N0C2N7	Phosphoenolpyruvate-protein phosphotransferase OS=Streptococcus oligofermentans AS 1.3089 GN=I872_02350 PE=3 SV=1 - [N0C2N7_9STRE]	4274.86	86.31	1	49	49	1074	577	63.1979	4.7417
N0C2P2	Glycogen biosynthesis protein,glucose-1-phosphate adenylyltransferase OS=Streptococcus oligofermentans AS 1.3089 GN=I872_02375 PE=4 SV=1 - [N0C2P2_9STRE]	61.2696	19.79	1	7	7	23	379	42.3278	7.12256
N0C2P8	Uncharacterized protein OS=Streptococcus oligofermentans AS 1.3089 GN=I872_02400 PE=4 SV=1 - [N0C2P8_9STRE]	6.37751	10.02	1	3	3	3	409	47.0412	4.15771
N0C2Q4	Uncharacterized protein OS=Streptococcus oligofermentans AS 1.3089 GN=I872_02450 PE=4 SV=1 - [N0C2Q4_9STRE]	117.344	29.17	1	10	10	39	240	27.4802	5.14795
N0C2R3	Purine nucleoside phosphorylase OS=Streptococcus oligofermentans AS 1.3089 GN=I872_02500 PE=3 SV=1 - [N0C2R3_9STRE]	378.558	60	1	15	15	106	270	28.7869	5.46533
N0C2S1	Uncharacterized protein OS=Streptococcus oligofermentans AS 1.3089 GN=I872_02550 PE=4 SV=1 - [N0C2S1_9STRE]	7.28132	21.05	1	3	3	3	171	19.8922	9.31982
N0C2T3	Dihydroorotate dehydrogenase OS=Streptococcus oligofermentans AS 1.3089 GN=pyrD PE=3 SV=1 - [N0C2T3_9STRE]	16.715	14.42	1	2	2	5	312	32.9561	5.47803
N0C2U6	30S ribosomal protein S1 OS=Streptococcus oligofermentans AS 1.3089 GN=rpsA PE=4 SV=1 - [N0C2U6_9STRE]	2017.68	68.25	1	37	37	703	400	43.8931	5.05908
N0C2V8	Uncharacterized protein OS=Streptococcus oligofermentans AS 1.3089 GN=I872_02765 PE=4 SV=1 - [N0C2V8_9STRE]	11.694	6.7	1	2	2	3	433	50.6235	6.65381
N0C2W4	Cell-division ATP-binding protein FtsE OS=Streptococcus oligofermentans AS 1.3089 GN=I872_02790 PE=3 SV=1 - [N0C2W4_9STRE]	172.723	68.86	1	12	12	57	228	25.6177	9.5249
N0C2X2	Septation ring formation regulator EzrA OS=Streptococcus oligofermentans AS 1.3089 GN=ezrA PE=3 SV=1 - [N0C2X2_9STRE]	3208.28	75.26	1	52	52	787	574	66.3749	4.76709
N0C307	ATP synthase subunit alpha OS=Streptococcus oligofermentans AS 1.3089 GN=atpA PE=3 SV=1 - [N0C307_9STRE]	294.152	29.34	3	12	12	92	501	54.4433	5.0083
N0C317	Thymidylate synthase OS=Streptococcus oligofermentans AS 1.3089 GN=thyA PE=3 SV=1 - [N0C317_9STRE]	2.89447	7.17	1	2	2	2	279	32.5414	6.04932
N0C321	Peptidoglycan hydrolase OS=Streptococcus oligofermentans AS 1.3089 GN=I872_03090 PE=4 SV=1 - [N0C321_9STRE]	17.7655	27.59	1	3	3	4	232	25.6174	5.16064
N0C327	50S ribosomal protein L7/L12 OS=Streptococcus oligofermentans AS 1.3089 GN=rplL PE=3 SV=1 - [N0C327_9STRE]	5103.28	97.52	1	17	17	1258	121	12.3316	4.48779
N0C342	Thioredoxin family protein OS=Streptococcus oligofermentans AS 1.3089 GN=I872_03205 PE=4 SV=1 - [N0C342_9STRE]	226.825	62.84	1	10	10	66	183	20.2513	5.75732
N0C362	Uncharacterized protein OS=Streptococcus oligofermentans AS 1.3089 GN=I872_03305 PE=4 SV=1 - [N0C362_9STRE]	49.9047	20.41	1	5	5	16	196	21.6413	5.021
N0C368	DNA polymerase III subunits gamma and tau OS=Streptococcus oligofermentans AS 1.3089 GN=I872_03330 PE=4 SV=1 - [N0C368_9STRE]	69.4844	22.02	1	10	10	26	554	61.2485	5.12256
N0C372	LytR family transcriptional regulator OS=Streptococcus oligofermentans AS 1.3089 GN=I872_03355 PE=4 SV=1 - [N0C372_9STRE]	147.634	27.7	1	15	15	50	491	55.64	8.39697
N0C3A9	Pyrimidine-nucleoside phosphorylase OS=Streptococcus oligofermentans AS 1.3089 GN=I872_03540 PE=4 SV=1 - [N0C3A9_9STRE]	12.7692	5.88	1	3	3	5	425	45.7949	4.85596
N0C3B3	ABC transporter permease OS=Streptococcus oligofermentans AS 1.3089 GN=I872_03565 PE=4 SV=1 - [N0C3B3_9STRE]	52.3227	15.11	1	5	5	17	364	38.5698	9.80322
N0C3B8	UDP-N-acetylenolpyruvoylglucosamine reductase OS=Streptococcus oligofermentans AS 1.3089 GN=murB PE=3 SV=1 - [N0C3B8_9STRE]	15.8583	22.12	1	3	3	6	312	34.3697	6.53662
N0C3C6	Chromosomal replication initiator protein DnaA OS=Streptococcus oligofermentans AS 1.3089 GN=dnaA PE=3 SV=1 - [N0C3C6_9STRE]	8.67748	2	1	2	2	4	451	51.1639	5.93506
N0C3D6	Cell wall surface anchor family protein OS=Streptococcus oligofermentans AS 1.3089 GN=I872_03685 PE=4 SV=1 - [N0C3D6_9STRE]	4658.2	65.1	1	31	44	846	576	57.2462	4.98291
N0C3E5	Phosphate acyltransferase OS=Streptococcus oligofermentans AS 1.3089 GN=plsX PE=3 SV=1 - [N0C3E5_9STRE]	820.405	61.08	1	28	28	223	334	35.3757	6.72705
N0C3E6	PhnA protein OS=Streptococcus oligofermentans AS 1.3089 GN=I872_03735 PE=4 SV=1 - [N0C3E6_9STRE]	133.356	35.71	1	5	6	43	112	12.1291	5.09717
N0C3E9	N5-carboxyaminoimidazole ribonucleotide synthase OS=Streptococcus oligofermentans AS 1.3089 GN=purK PE=3 SV=1 - [N0C3E9_9STRE]	7.7044	8.54	1	3	3	4	363	39.2049	5.09717
N0C3F4	Uncharacterized protein OS=Streptococcus oligofermentans AS 1.3089 GN=I872_00155 PE=4 SV=1 - [N0C3F4_9STRE]	54.9989	33.7	1	3	3	18	92	10.8822	4.04346
N0C3G0	GntR family transcriptional regulator OS=Streptococcus oligofermentans AS 1.3089 GN=I872_00180 PE=4 SV=1 - [N0C3G0_9STRE]	61.7355	19.75	1	4	4	17	238	28.2935	7.13721
N0C3H1	Low molecular weight phosphotyrosine protein phosphatase OS=Streptococcus oligofermentans AS 1.3089 GN=I872_00240 PE=4 SV=1 - [N0C3H1_9STRE]	102.704	35.71	1	5	5	28	140	16.0569	5.52881
N0C3H9	Uncharacterized protein OS=Streptococcus oligofermentans AS 1.3089 GN=I872_03885 PE=4 SV=1 - [N0C3H9_9STRE]	0	6.1	1	2	2	3	787	89.8801	5.18604
N0C3J3	Acetyltransferase OS=Streptococcus oligofermentans AS 1.3089 GN=I872_00340 PE=4 SV=1 - [N0C3J3_9STRE]	16.0362	14.29	1	3	3	5	231	26.8386	6.15088
N0C3J6	30S ribosomal protein S21 OS=Streptococcus oligofermentans AS 1.3089 GN=rpsU PE=3 SV=1 - [N0C3J6_9STRE]	941.078	60.34	1	9	9	274	58	6.96594	11.2974
N0C3K1	Uncharacterized protein OS=Streptococcus oligofermentans AS 1.3089 GN=I872_04010 PE=4 SV=1 - [N0C3K1_9STRE]	15.3932	23.21	1	3	3	6	112	12.7935	4.48779
N0C3K6	UDP-glucose 4-epimerase OS=Streptococcus oligofermentans AS 1.3089 GN=I872_04035 PE=3 SV=1 - [N0C3K6_9STRE]	31.8831	42.94	1	9	9	18	333	36.4974	5.33838
N0C3K7	Uncharacterized protein OS=Streptococcus oligofermentans AS 1.3089 GN=I872_00425 PE=4 SV=1 - [N0C3K7_9STRE]	4.13436	2.22	1	2	4	7	1398	164.877	5.31299
N0C3L2	Uncharacterized protein OS=Streptococcus oligofermentans AS 1.3089 GN=I872_00450 PE=4 SV=1 - [N0C3L2_9STRE]	8.73754	53.13	1	3	3	3	96	10.9377	5.45264
N0C3L4	Phosphate import ATP-binding protein PstB OS=Streptococcus oligofermentans AS 1.3089 GN=pstB PE=3 SV=1 - [N0C3L4_9STRE]	105.757	55.56	1	12	12	31	252	27.7883	5.74463
N0C3L8	Uncharacterized protein OS=Streptococcus oligofermentans AS 1.3089 GN=I872_04110 PE=4 SV=1 - [N0C3L8_9STRE]	163.531	56	1	7	8	70	175	19.651	5.60498
N0C3M1	50S ribosomal protein L2 OS=Streptococcus oligofermentans AS 1.3089 GN=rplB PE=3 SV=1 - [N0C3M1_9STRE]	2212.18	83.75	1	29	30	638	277	29.9072	10.6821
N0C3M2	Aminopeptidase N OS=Streptococcus oligofermentans AS 1.3089 GN=I872_04135 PE=4 SV=1 - [N0C3M2_9STRE]	367.961	41.56	1	37	38	143	847	95.1463	4.98291
N0C3M5	50S ribosomal protein L29 OS=Streptococcus oligofermentans AS 1.3089 GN=rpmC PE=3 SV=1 - [N0C3M5_9STRE]	440.767	95.59	1	14	14	192	68	8.01046	9.56885
N0C3M9	30S ribosomal protein S14 type Z OS=Streptococcus oligofermentans AS 1.3089 GN=rpsZ PE=3 SV=1 - [N0C3M9_9STRE]	211.207	70.49	1	10	10	81	61	7.08072	10.3452
N0C3N4	50S ribosomal protein L30 OS=Streptococcus oligofermentans AS 1.3089 GN=rpmD PE=3 SV=1 - [N0C3N4_9STRE]	847.148	75	1	8	8	231	60	6.42064	10.2866
N0C3N9	50S ribosomal protein L36 OS=Streptococcus oligofermentans AS 1.3089 GN=rpmJ PE=3 SV=1 - [N0C3N9_9STRE]	296.369	65.79	1	3	3	100	38	4.41838	10.6089
N0C3P7	Copper transport operon or penicillinase transcriptional repressor OS=Streptococcus oligofermentans AS 1.3089 GN=I872_00650 PE=4 SV=1 - [N0C3P7_9STRE]	14.1624	31.29	1	4	4	5	147	17.1475	6.66846
N0C3P9	Uncharacterized protein OS=Streptococcus oligofermentans AS 1.3089 GN=I872_00685 PE=4 SV=1 - [N0C3P9_9STRE]	257.495	56.52	1	7	7	62	92	10.0114	8.80713
N0C3Q3	DNA-directed RNA polymerase subunit beta' OS=Streptococcus oligofermentans AS 1.3089 GN=rpoC PE=3 SV=1 - [N0C3Q3_9STRE]	1739.19	65.49	1	91	91	559	1214	135.545	6.96143
N0C3R7	Glutamyl aminopeptidase OS=Streptococcus oligofermentans AS 1.3089 GN=I872_00795 PE=4 SV=1 - [N0C3R7_9STRE]	1244.6	60.73	1	16	16	264	354	37.8211	5.41455
N0C3S1	ESAT-6-like protein OS=Streptococcus oligofermentans AS 1.3089 GN=I872_00820 PE=3 SV=1 - [N0C3S1_9STRE]	110.691	77.55	1	4	4	25	98	10.7701	4.42432
N0C3S6	Uncharacterized protein OS=Streptococcus oligofermentans AS 1.3089 GN=I872_00845 PE=4 SV=1 - [N0C3S6_9STRE]	30.6751	13.21	1	3	3	12	212	23.277	6.59521
N0C3U4	UPF0122 protein I872_04480 OS=Streptococcus oligofermentans AS 1.3089 GN=I872_04480 PE=3 SV=1 - [N0C3U4_9STRE]	29.7591	37.27	1	3	3	9	110	13.2854	4.44971
N0C3U7	Cell wall bound protein OS=Streptococcus oligofermentans AS 1.3089 GN=I872_00930 PE=4 SV=1 - [N0C3U7_9STRE]	1254.9	63.24	1	50	50	322	914	102.071	5.84619
N0C3U8	ATP-binding transport protein OS=Streptococcus oligofermentans AS 1.3089 GN=I872_04505 PE=3 SV=1 - [N0C3U8_9STRE]	6.56321	14.29	1	3	3	3	210	23.7387	6.94678
N0C3V2	Acetoin dehydrogenase OS=Streptococcus oligofermentans AS 1.3089 GN=I872_04530 PE=4 SV=1 - [N0C3V2_9STRE]	56.1955	25.45	1	6	6	18	330	35.7531	4.97021
N0C3V4	Methylenetetrahydrofolate--tRNA-(uracil-5-)-methyltransferase TrmFO OS=Streptococcus oligofermentans AS 1.3089 GN=trmFO PE=3 SV=1 - [N0C3V4_9STRE]	236.396	49.55	1	17	17	56	444	49.2459	5.5542
N0C3V8	Maltose O-acetyltransferase OS=Streptococcus oligofermentans AS 1.3089 GN=I872_04580 PE=4 SV=1 - [N0C3V8_9STRE]	12.7378	11.76	1	2	2	5	187	20.5663	5.33838
N0C3W7	4-hydroxy-tetrahydrodipicolinate synthase OS=Streptococcus oligofermentans AS 1.3089 GN=dapA PE=3 SV=1 - [N0C3W7_9STRE]	131.65	36.98	1	10	10	35	311	33.9843	4.98291
N0C3X1	Formate--tetrahydrofolate ligase OS=Streptococcus oligofermentans AS 1.3089 GN=fhs PE=3 SV=1 - [N0C3X1_9STRE]	82.7476	12.95	1	8	8	27	556	59.6944	5.45264
N0C3X5	Uncharacterized protein OS=Streptococcus oligofermentans AS 1.3089 GN=I872_04705 PE=4 SV=1 - [N0C3X5_9STRE]	129.709	67.83	1	6	6	35	115	12.7023	5.22412
N0C3Y0	Histidine kinase A OS=Streptococcus oligofermentans AS 1.3089 GN=I872_01075 PE=4 SV=1 - [N0C3Y0_9STRE]	5.74525	7.9	1	3	3	5	291	33.4106	5.75732
N0C3Y3	Uncharacterized protein OS=Streptococcus oligofermentans AS 1.3089 GN=I872_04755 PE=4 SV=1 - [N0C3Y3_9STRE]	102.992	61.74	1	9	9	36	115	13.2089	8.11865
N0C3Z2	Helix-turn-helix domain-containing protein OS=Streptococcus oligofermentans AS 1.3089 GN=I872_01135 PE=4 SV=1 - [N0C3Z2_9STRE]	14.0843	15.79	1	5	5	6	361	41.4384	5.68115
N0C3Z6	DNA gyrase subunit A OS=Streptococcus oligofermentans AS 1.3089 GN=gyrA PE=3 SV=1 - [N0C3Z6_9STRE]	123.429	27.08	1	22	23	52	816	90.9903	6.1001
N0C3Z8	Uncharacterized protein OS=Streptococcus oligofermentans AS 1.3089 GN=I872_04855 PE=4 SV=1 - [N0C3Z8_9STRE]	30.5835	10.71	1	2	2	10	84	9.85311	7.13721
N0C400	Histidine ammonia-lyase OS=Streptococcus oligofermentans AS 1.3089 GN=hutH PE=3 SV=1 - [N0C400_9STRE]	1.65028	2.53	1	2	2	2	513	55.5129	5.63037
N0C403	Uncharacterized protein OS=Streptococcus oligofermentans AS 1.3089 GN=I872_04880 PE=4 SV=1 - [N0C403_9STRE]	34.1699	34.21	1	3	3	11	114	12.7211	4.17041
N0C411	Nitroreductase OS=Streptococcus oligofermentans AS 1.3089 GN=I872_04930 PE=4 SV=1 - [N0C411_9STRE]	300.91	59.7	1	13	13	86	201	22.773	6.82959
N0C431	Glycoprotein endopeptidase OS=Streptococcus oligofermentans AS 1.3089 GN=I872_01295 PE=4 SV=1 - [N0C431_9STRE]	22.0417	14.91	1	2	2	5	228	24.7921	5.24951
N0C439	tRNA (guanine-N(1)-)-methyltransferase OS=Streptococcus oligofermentans AS 1.3089 GN=trmD PE=3 SV=1 - [N0C439_9STRE]	22.0855	33.33	1	7	7	10	243	27.8999	4.90674
N0C442	30S ribosomal protein S15 OS=Streptococcus oligofermentans AS 1.3089 GN=rpsO PE=3 SV=1 - [N0C442_9STRE]	474.581	43.82	1	11	11	160	89	10.5147	10.1841
N0C457	Uncharacterized protein OS=Streptococcus oligofermentans AS 1.3089 GN=I872_05230 PE=4 SV=1 - [N0C457_9STRE]	21.9533	14.89	1	4	4	8	282	30.7179	4.70361
N0C461	33 kDa chaperonin OS=Streptococcus oligofermentans AS 1.3089 GN=hslO PE=3 SV=1 - [N0C461_9STRE]	65.6955	40.69	1	8	8	31	290	31.62	4.81787
N0C463	Fructose operon transcriptional repressor OS=Streptococcus oligofermentans AS 1.3089 GN=I872_05255 PE=4 SV=1 - [N0C463_9STRE]	72.601	27.94	1	4	5	18	247	27.4876	6.7124
N0C472	Glucose-1-phosphate thymidylyltransferase OS=Streptococcus oligofermentans AS 1.3089 GN=I872_05305 PE=3 SV=1 - [N0C472_9STRE]	362.623	74.05	1	18	18	117	289	32.1364	4.95752
N0C476	Bcl-2 family protein OS=Streptococcus oligofermentans AS 1.3089 GN=I872_05330 PE=4 SV=1 - [N0C476_9STRE]	73.054	44.54	1	9	9	22	229	25.6827	5.96045
N0C482	Cingulin OS=Streptococcus oligofermentans AS 1.3089 GN=I872_05355 PE=4 SV=1 - [N0C482_9STRE]	13.9667	35.29	1	2	2	3	119	14.3772	5.021
N0C493	Stress response protein, TerZ-and CABP1 OS=Streptococcus oligofermentans AS 1.3089 GN=I872_05415 PE=4 SV=1 - [N0C493_9STRE]	847.239	69.35	1	11	11	210	199	21.5587	4.66553
N0C495	Thioredoxin OS=Streptococcus oligofermentans AS 1.3089 GN=I872_01565 PE=3 SV=1 - [N0C495_9STRE]	49.8351	45.19	1	3	4	12	104	11.5769	4.70361
N0C499	Citrate lyase subunit beta OS=Streptococcus oligofermentans AS 1.3089 GN=I872_05440 PE=4 SV=1 - [N0C499_9STRE]	22.7839	20.34	1	5	5	8	354	40.2353	5.5542
N0C4A2	Uncharacterized protein OS=Streptococcus oligofermentans AS 1.3089 GN=I872_01590 PE=4 SV=1 - [N0C4A2_9STRE]	143.205	35.23	1	9	9	52	264	30.7829	9.29053
N0C4B1	(Fe-S)-binding protein OS=Streptococcus oligofermentans AS 1.3089 GN=I872_01615 PE=4 SV=1 - [N0C4B1_9STRE]	4.87183	16.04	1	3	3	14	374	41.7856	6.85889
N0C4B8	Alanine racemase OS=Streptococcus oligofermentans AS 1.3089 GN=alr PE=3 SV=1 - [N0C4B8_9STRE]	29.1012	14.95	1	4	4	8	368	39.6419	6.17627
N0C4B9	DegV family protein OS=Streptococcus oligofermentans AS 1.3089 GN=I872_05540 PE=4 SV=1 - [N0C4B9_9STRE]	533.109	45.36	1	14	15	160	280	30.5187	5.2876
N0C4C4	Chlorohydrolase OS=Streptococcus oligofermentans AS 1.3089 GN=I872_05565 PE=4 SV=1 - [N0C4C4_9STRE]	9.45283	25.77	1	3	3	4	423	46.8185	4.86865
N0C4C9	Serine/threonine protein phosphatase OS=Streptococcus oligofermentans AS 1.3089 GN=I872_05590 PE=4 SV=1 - [N0C4C9_9STRE]	41.2531	20.25	1	4	4	10	242	27.2994	4.94482
N0C4D1	Uncharacterized protein OS=Streptococcus oligofermentans AS 1.3089 GN=I872_01690 PE=4 SV=1 - [N0C4D1_9STRE]	69.8461	34.41	1	10	10	21	311	35.0951	6.03662
N0C4D5	Exodeoxyribonuclease 7 small subunit OS=Streptococcus oligofermentans AS 1.3089 GN=xseB PE=3 SV=1 - [N0C4D5_9STRE]	15.8922	45.71	1	3	3	3	70	7.83695	4.4624
N0C4D9	Branched-chain amino acid ABC transporter ATP-binding protein OS=Streptococcus oligofermentans AS 1.3089 GN=I872_05640 PE=3 SV=1 - [N0C4D9_9STRE]	66.5728	30.77	1	7	7	20	234	25.4135	6.60986
N0C4E8	Cof family protein OS=Streptococcus oligofermentans AS 1.3089 GN=I872_05690 PE=4 SV=1 - [N0C4E8_9STRE]	56.0749	25.48	1	6	6	24	263	29.5509	4.80518
N0C4F3	Ribonuclease 3 OS=Streptococcus oligofermentans AS 1.3089 GN=rnc PE=3 SV=1 - [N0C4F3_9STRE]	36.2298	10.53	1	3	3	9	228	25.6481	4.99561
N0C4F8	Proline dipeptidase OS=Streptococcus oligofermentans AS 1.3089 GN=I872_05740 PE=4 SV=1 - [N0C4F8_9STRE]	33.9597	11.39	1	3	5	14	360	40.5322	4.80518
N0C4G3	ABC transporter permease OS=Streptococcus oligofermentans AS 1.3089 GN=I872_05765 PE=4 SV=1 - [N0C4G3_9STRE]	2.0391	2.76	2	2	2	4	907	100.856	9.23193
N0C4G4	Glycosyltransferase OS=Streptococcus oligofermentans AS 1.3089 GN=I872_01835 PE=4 SV=1 - [N0C4G4_9STRE]	22.242	7.72	1	2	2	6	324	37.4761	7.00537
N0C4G7	Glycosyltransferase OS=Streptococcus oligofermentans AS 1.3089 GN=I872_01860 PE=4 SV=1 - [N0C4G7_9STRE]	34.7388	11.67	1	10	11	14	977	113.924	5.2749
N0C4H2	Sugar ABC transporter ATPase OS=Streptococcus oligofermentans AS 1.3089 GN=I872_01895 PE=3 SV=1 - [N0C4H2_9STRE]	20.0674	17.41	1	5	5	6	402	44.9397	5.09717
N0C4H3	Cytidylate kinase OS=Streptococcus oligofermentans AS 1.3089 GN=cmk PE=3 SV=1 - [N0C4H3_9STRE]	98.6316	26.22	1	7	7	29	225	24.886	5.08447
N0C4H5	HPr kinase/phosphorylase OS=Streptococcus oligofermentans AS 1.3089 GN=hprK PE=3 SV=1 - [N0C4H5_9STRE]	48.9327	31.83	1	10	11	20	311	35.0783	5.98584
N0C4H8	Uncharacterized protein OS=Streptococcus oligofermentans AS 1.3089 GN=I872_01955 PE=4 SV=1 - [N0C4H8_9STRE]	29.2192	29.41	1	6	6	11	204	23.2923	4.93213
N0C4I0	Transcriptional accessory ribonuclease (YqgFc, S1) OS=Streptococcus oligofermentans AS 1.3089 GN=I872_05840 PE=4 SV=1 - [N0C4I0_9STRE]	136.646	22.11	1	15	15	36	710	78.5601	5.5542
N0C4I2	Methionine aminopeptidase OS=Streptococcus oligofermentans AS 1.3089 GN=map PE=3 SV=1 - [N0C4I2_9STRE]	850.299	75.44	2	14	14	162	285	31.5665	4.89404
N0C4I6	Cation (Mg/Ni uptake) transport ATPase OS=Streptococcus oligofermentans AS 1.3089 GN=I872_05875 PE=3 SV=1 - [N0C4I6_9STRE]	6.76143	2.48	1	2	3	4	886	98.4546	4.70361
N0C4J1	DNA ligase OS=Streptococcus oligofermentans AS 1.3089 GN=ligA PE=3 SV=1 - [N0C4J1_9STRE]	101.925	24.39	1	15	15	37	652	72.0275	5.23682
N0C4J4	3-dehydroquinate dehydratase OS=Streptococcus oligofermentans AS 1.3089 GN=aroD PE=3 SV=1 - [N0C4J4_9STRE]	113.083	45.78	1	9	9	33	225	25.5558	4.65283
N0C4J6	50S ribosomal protein L1 OS=Streptococcus oligofermentans AS 1.3089 GN=rplA PE=3 SV=1 - [N0C4J6_9STRE]	1009.23	65.07	1	15	15	316	229	24.4449	9.23193
N0C4J9	UPF0342 protein I872_02080 OS=Streptococcus oligofermentans AS 1.3089 GN=I872_02080 PE=3 SV=1 - [N0C4J9_9STRE]	193.986	82.88	1	9	9	46	111	12.7614	4.51318
N0C4K3	NADPH-dependent FMN reductase OS=Streptococcus oligofermentans AS 1.3089 GN=I872_02110 PE=4 SV=1 - [N0C4K3_9STRE]	83.0254	54.95	1	8	8	23	182	19.6222	4.99561
N0C4K5	Uncharacterized protein OS=Streptococcus oligofermentans AS 1.3089 GN=I872_05985 PE=4 SV=1 - [N0C4K5_9STRE]	130.819	24.74	1	11	11	33	574	64.8605	5.59229
N0C4K7	Asparagine--tRNA ligase OS=Streptococcus oligofermentans AS 1.3089 GN=asnC PE=3 SV=1 - [N0C4K7_9STRE]	99.0345	35.04	1	17	17	39	448	50.9404	5.09717
N0C4L0	Transcription elongation factor GreA OS=Streptococcus oligofermentans AS 1.3089 GN=greA PE=3 SV=1 - [N0C4L0_9STRE]	333.088	61.25	1	13	13	103	160	17.4761	4.62744
N0C4L4	Uncharacterized protein OS=Streptococcus oligofermentans AS 1.3089 GN=I872_02185 PE=4 SV=1 - [N0C4L4_9STRE]	9.52524	3.89	1	2	2	3	591	69.3607	5.021
N0C4L6	Uncharacterized protein OS=Streptococcus oligofermentans AS 1.3089 GN=I872_06035 PE=4 SV=1 - [N0C4L6_9STRE]	326.421	56.59	1	11	11	91	182	20.7499	8.89502
N0C4L8	Recombination protein RecR OS=Streptococcus oligofermentans AS 1.3089 GN=recR PE=3 SV=1 - [N0C4L8_9STRE]	27.1695	20.71	1	4	4	10	198	21.641	4.88135
N0C4M1	Uncharacterized protein OS=Streptococcus oligofermentans AS 1.3089 GN=I872_06060 PE=4 SV=1 - [N0C4M1_9STRE]	18.7868	20.85	1	4	4	7	211	23.8111	5.24951
N0C4M7	Uridylate kinase OS=Streptococcus oligofermentans AS 1.3089 GN=pyrH PE=3 SV=1 - [N0C4M7_9STRE]	239.608	41.91	1	10	10	73	241	25.9564	5.33838
N0C4M9	Oligopeptide transport ATP-binding protein OS=Streptococcus oligofermentans AS 1.3089 GN=I872_06110 PE=3 SV=1 - [N0C4M9_9STRE]	103.967	26.76	1	11	11	37	355	39.3182	5.17334
N0C4N3	Ribonucleoside-diphosphate reductase subunit beta OS=Streptococcus oligofermentans AS 1.3089 GN=nrdF PE=3 SV=1 - [N0C4N3_9STRE]	411.461	45.48	1	13	13	97	321	37.0783	4.57666
N0C4N4	Uncharacterized protein OS=Streptococcus oligofermentans AS 1.3089 GN=I872_06135 PE=4 SV=1 - [N0C4N4_9STRE]	249.005	73.17	1	18	18	88	164	18.9161	5.2749
N0C4N7	Phosphocarrier protein HPr OS=Streptococcus oligofermentans AS 1.3089 GN=I872_02345 PE=4 SV=1 - [N0C4N7_9STRE]	62.2304	13.79	1	2	2	20	87	8.94555	4.88135
N0C4N8	Aminopeptidase PepS OS=Streptococcus oligofermentans AS 1.3089 GN=I872_06160 PE=4 SV=1 - [N0C4N8_9STRE]	207.956	43.83	1	17	17	58	413	45.2167	4.99561
N0C4P1	Glucose-1-phosphate adenylyltransferase OS=Streptococcus oligofermentans AS 1.3089 GN=glgC PE=3 SV=1 - [N0C4P1_9STRE]	428.545	37.37	1	13	13	114	380	41.5256	4.77979
N0C4P3	Proline--tRNA ligase OS=Streptococcus oligofermentans AS 1.3089 GN=proS PE=3 SV=1 - [N0C4P3_9STRE]	168.191	48.21	1	25	25	63	616	68.6532	5.13525
N0C4P9	Transketolase OS=Streptococcus oligofermentans AS 1.3089 GN=I872_06210 PE=3 SV=1 - [N0C4P9_9STRE]	321.34	45.29	1	22	22	111	658	71.0059	5.09717
N0C4Q4	Phenylalanine--tRNA ligase beta subunit OS=Streptococcus oligofermentans AS 1.3089 GN=pheT PE=3 SV=1 - [N0C4Q4_9STRE]	616.693	55.81	1	38	38	214	801	87.1361	4.79248
N0C4Q9	ABC transporter ATP-binding protein OS=Streptococcus oligofermentans AS 1.3089 GN=I872_02470 PE=3 SV=1 - [N0C4Q9_9STRE]	98.2987	39.82	1	7	7	32	221	24.8123	7.60596
N0C4R4	Phosphopentomutase OS=Streptococcus oligofermentans AS 1.3089 GN=deoB PE=3 SV=1 - [N0C4R4_9STRE]	1367.86	78.16	1	27	27	350	403	44.5051	4.95752
N0C4R6	5'-methylthioadenosine/S-adenosylhomocysteine nucleosidase 1 OS=Streptococcus oligofermentans AS 1.3089 GN=I872_06285 PE=4 SV=1 - [N0C4R6_9STRE]	5.52545	9.57	1	2	2	2	230	24.9557	5.021
N0C4S3	N-acetylmuramidase OS=Streptococcus oligofermentans AS 1.3089 GN=I872_06310 PE=4 SV=1 - [N0C4S3_9STRE]	28.6559	4.96	1	4	4	8	1150	124.342	7.35693
N0C4T1	DEAD-box ATP-dependent RNA helicase CshB OS=Streptococcus oligofermentans AS 1.3089 GN=cshB PE=3 SV=1 - [N0C4T1_9STRE]	303.463	49.22	1	21	21	96	447	50.8081	9.43701
N0C4T8	Uracil-DNA glycosylase OS=Streptococcus oligofermentans AS 1.3089 GN=ung PE=3 SV=1 - [N0C4T8_9STRE]	33.4638	21.2	1	4	4	12	217	23.8174	6.52197
N0C4U0	DNA topoisomerase 4 subunit B OS=Streptococcus oligofermentans AS 1.3089 GN=parE PE=3 SV=1 - [N0C4U0_9STRE]	98.1112	14.68	1	11	11	34	647	71.5728	6.59521
N0C4U2	Exodeoxyribonuclease OS=Streptococcus oligofermentans AS 1.3089 GN=I872_06385 PE=4 SV=1 - [N0C4U2_9STRE]	21.8803	37.45	1	7	8	9	275	31.1008	5.71924
N0C4U8	Uncharacterized protein OS=Streptococcus oligofermentans AS 1.3089 GN=I872_02670 PE=4 SV=1 - [N0C4U8_9STRE]	396.206	72.37	1	6	6	111	76	8.43354	8.32373
N0C4V3	Uncharacterized protein OS=Streptococcus oligofermentans AS 1.3089 GN=I872_02695 PE=4 SV=1 - [N0C4V3_9STRE]	16.5134	14	1	7	7	10	557	65.7072	5.04639
N0C4V7	Triosephosphate isomerase OS=Streptococcus oligofermentans AS 1.3089 GN=tpiA PE=3 SV=1 - [N0C4V7_9STRE]	8863.71	96.03	1	21	21	2114	252	26.5473	4.80518
N0C4W2	Cof family protein OS=Streptococcus oligofermentans AS 1.3089 GN=I872_02760 PE=4 SV=1 - [N0C4W2_9STRE]	166.543	58.74	1	13	13	56	269	29.8187	5.14795
N0C4W6	Peptide chain release factor 2 OS=Streptococcus oligofermentans AS 1.3089 GN=prfB PE=3 SV=1 - [N0C4W6_9STRE]	107.878	40.18	1	13	13	36	336	38.3288	4.7417
N0C4X4	DNA gyrase subunit B OS=Streptococcus oligofermentans AS 1.3089 GN=gyrB PE=3 SV=1 - [N0C4X4_9STRE]	284.792	35.44	2	21	22	90	649	72.2986	5.31299
N0C4X9	Glycerate kinase OS=Streptococcus oligofermentans AS 1.3089 GN=I872_02860 PE=3 SV=1 - [N0C4X9_9STRE]	10.3349	13.56	1	3	3	4	376	40.1831	5.64307
N0C4Y5	Phage-associated protein OS=Streptococcus oligofermentans AS 1.3089 GN=I872_02885 PE=4 SV=1 - [N0C4Y5_9STRE]	29.9275	8.04	1	2	2	8	224	26.2791	5.40186
N0C4Y8	Uncharacterized protein OS=Streptococcus oligofermentans AS 1.3089 GN=I872_02910 PE=4 SV=1 - [N0C4Y8_9STRE]	0	14.6	1	2	2	4	274	31.5487	5.77002
N0C4Z7	3-carboxymuconate cyclase OS=Streptococcus oligofermentans AS 1.3089 GN=I872_02960 PE=4 SV=1 - [N0C4Z7_9STRE]	19.3122	8.93	1	2	2	5	336	36.94	4.99561
N0C506	ATP synthase subunit delta OS=Streptococcus oligofermentans AS 1.3089 GN=atpH PE=3 SV=1 - [N0C506_9STRE]	112.905	46.63	1	7	7	31	178	20.5139	5.90967
N0C514	Uncharacterized protein OS=Streptococcus oligofermentans AS 1.3089 GN=I872_03060 PE=4 SV=1 - [N0C514_9STRE]	50.8457	30.37	1	5	5	12	135	15.473	4.90674
N0C515	Putative transcriptional regulator OS=Streptococcus oligofermentans AS 1.3089 GN=I872_06670 PE=4 SV=1 - [N0C515_9STRE]	53.4423	31.46	1	5	5	13	178	20.3555	5.69385
N0C519	Probable GTP-binding protein EngB OS=Streptococcus oligofermentans AS 1.3089 GN=engB PE=3 SV=1 - [N0C519_9STRE]	276.944	68.72	1	12	12	72	195	22.1066	8.90967
N0C523	50S ribosomal protein L10 OS=Streptococcus oligofermentans AS 1.3089 GN=rplJ PE=3 SV=1 - [N0C523_9STRE]	819.478	83.13	1	15	15	269	166	17.4235	5.24951
N0C524	Uncharacterized protein OS=Streptococcus oligofermentans AS 1.3089 GN=I872_06695 PE=4 SV=1 - [N0C524_9STRE]	18.9325	42.74	1	2	3	6	117	13.0609	8.83643
N0C528	Ribosome-binding ATPase YchF OS=Streptococcus oligofermentans AS 1.3089 GN=ychF PE=3 SV=1 - [N0C528_9STRE]	176.252	43.4	1	15	15	57	371	41.1113	4.88135
N0C535	Signal peptidase I OS=Streptococcus oligofermentans AS 1.3089 GN=I872_06745 PE=3 SV=1 - [N0C535_9STRE]	13.5522	12.43	1	2	2	5	185	21.2852	7.23975
N0C539	NADH oxidase OS=Streptococcus oligofermentans AS 1.3089 GN=I872_03225 PE=4 SV=1 - [N0C539_9STRE]	61.0887	26.8	1	11	11	23	459	50.2245	5.26221
N0C541	Glycosyl transferase family protein OS=Streptococcus oligofermentans AS 1.3089 GN=I872_06770 PE=4 SV=1 - [N0C541_9STRE]	5.40692	5.42	1	2	2	3	332	37.6525	6.87354
N0C543	N5-carboxyaminoimidazole ribonucleotide mutase OS=Streptococcus oligofermentans AS 1.3089 GN=purE PE=3 SV=1 - [N0C543_9STRE]	83.1855	40.12	1	4	4	21	162	16.9479	6.31592
N0C544	FTR1 family iron permease OS=Streptococcus oligofermentans AS 1.3089 GN=I872_03250 PE=4 SV=1 - [N0C544_9STRE]	55.6309	12.32	1	6	6	15	560	61.3087	5.93506
N0C552	Adenylosuccinate lyase OS=Streptococcus oligofermentans AS 1.3089 GN=I872_00175 PE=3 SV=1 - [N0C552_9STRE]	76.4692	41.53	1	18	18	26	431	49.501	5.42725
N0C554	Cation transport ATPase OS=Streptococcus oligofermentans AS 1.3089 GN=I872_06820 PE=3 SV=1 - [N0C554_9STRE]	6.12564	5.39	1	4	4	5	779	85.5855	6.23975
N0C555	Release factor glutamine methyltransferase OS=Streptococcus oligofermentans AS 1.3089 GN=prmC PE=3 SV=1 - [N0C555_9STRE]	6.13512	8.33	1	2	2	2	276	30.6097	4.67822
N0C559	Uncharacterized protein OS=Streptococcus oligofermentans AS 1.3089 GN=I872_03325 PE=4 SV=1 - [N0C559_9STRE]	85.7811	46.67	1	7	7	34	165	18.1552	4.57666
N0C561	Galactose-6-phosphate isomerase subunit LacB OS=Streptococcus oligofermentans AS 1.3089 GN=lacB PE=3 SV=1 - [N0C561_9STRE]	122.499	39.77	1	7	7	41	171	18.7864	5.75732
N0C563	Holliday junction ATP-dependent DNA helicase RuvB OS=Streptococcus oligofermentans AS 1.3089 GN=ruvB PE=3 SV=1 - [N0C563_9STRE]	7.23746	5.12	1	2	2	3	332	37.4011	4.85596
N0C579	Uncharacterized protein OS=Streptococcus oligofermentans AS 1.3089 GN=I872_03435 PE=4 SV=1 - [N0C579_9STRE]	20.4785	12.94	1	3	3	9	170	19.7882	4.01807
N0C580	ATP-dependent 6-phosphofructokinase OS=Streptococcus oligofermentans AS 1.3089 GN=pfkA PE=3 SV=1 - [N0C580_9STRE]	1874.95	65.18	1	28	28	517	336	35.4303	5.98584
N0C583	Uncharacterized protein OS=Streptococcus oligofermentans AS 1.3089 GN=I872_03460 PE=4 SV=1 - [N0C583_9STRE]	193.627	39.71	1	13	13	56	345	37.8169	5.21143
N0C592	ABC transporter ATP-binding protein OS=Streptococcus oligofermentans AS 1.3089 GN=I872_06945 PE=4 SV=1 - [N0C592_9STRE]	8.71474	23.68	1	4	4	4	418	44.6513	5.19873
N0C599	Dipeptidase OS=Streptococcus oligofermentans AS 1.3089 GN=I872_06995 PE=4 SV=1 - [N0C599_9STRE]	30.5905	12.5	1	5	5	8	568	64.157	5.38916
N0C5A2	Ribonuclease R OS=Streptococcus oligofermentans AS 1.3089 GN=rnr PE=3 SV=1 - [N0C5A2_9STRE]	19.6101	12.77	1	10	10	13	783	89.2193	7.29834
N0C5A4	Queuine tRNA-ribosyltransferase OS=Streptococcus oligofermentans AS 1.3089 GN=tgt PE=3 SV=1 - [N0C5A4_9STRE]	49.8903	31.32	1	10	10	18	380	43.1144	6.60986
N0C5A9	ABC transporter ATP-binding protein OS=Streptococcus oligofermentans AS 1.3089 GN=I872_03560 PE=3 SV=1 - [N0C5A9_9STRE]	219.707	36.51	2	19	20	72	504	55.1075	6.65381
N0C5B1	50S ribosomal protein L23 OS=Streptococcus oligofermentans AS 1.3089 GN=rplW PE=3 SV=1 - [N0C5B1_9STRE]	815.704	73.74	1	9	9	196	99	10.8359	9.5249
N0C5B6	50S ribosomal protein L16 OS=Streptococcus oligofermentans AS 1.3089 GN=rplP PE=3 SV=1 - [N0C5B6_9STRE]	359.804	55.47	1	10	10	102	137	15.4424	10.6528
N0C5B7	Homoserine kinase OS=Streptococcus oligofermentans AS 1.3089 GN=thrB PE=3 SV=1 - [N0C5B7_9STRE]	34.1735	13.89	1	4	4	10	288	31.5297	6.43018
N0C5C1	50S ribosomal protein L5 OS=Streptococcus oligofermentans AS 1.3089 GN=rplE PE=3 SV=1 - [N0C5C1_9STRE]	2409.27	93.33	1	24	24	719	180	19.8167	9.34912
N0C5C2	Uncharacterized protein OS=Streptococcus oligofermentans AS 1.3089 GN=I872_07170 PE=4 SV=1 - [N0C5C2_9STRE]	120.253	40.09	1	16	16	34	444	48.2812	4.67822
N0C5C4	Spermidine/putrescine ABC transporter spermidine/putrescine-binding protein OS=Streptococcus oligofermentans AS 1.3089 GN=I872_03610 PE=4 SV=1 - [N0C5C4_9STRE]	224.432	56.18	1	17	17	65	356	40.7673	5.14795
N0C5C6	30S ribosomal protein S5 OS=Streptococcus oligofermentans AS 1.3089 GN=rpsE PE=3 SV=1 - [N0C5C6_9STRE]	1894.45	78.05	1	15	15	498	164	17.0935	9.68604
N0C5C8	Superoxide dismutase OS=Streptococcus oligofermentans AS 1.3089 GN=I872_07220 PE=3 SV=1 - [N0C5C8_9STRE]	100.633	45.27	1	6	6	28	201	22.4102	4.90674
N0C5D2	Translation initiation factor IF-1 OS=Streptococcus oligofermentans AS 1.3089 GN=infA PE=3 SV=1 - [N0C5D2_9STRE]	141.835	69.44	1	4	4	39	72	8.19727	8.49951
N0C5D3	6-phospho-beta-glucosidase OS=Streptococcus oligofermentans AS 1.3089 GN=I872_07245 PE=3 SV=1 - [N0C5D3_9STRE]	29.4318	22.05	1	6	7	13	390	45.1157	5.04639
N0C5D6	50S ribosomal protein L17 OS=Streptococcus oligofermentans AS 1.3089 GN=rplQ PE=3 SV=1 - [N0C5D6_9STRE]	1203.01	77.34	1	16	16	374	128	14.5667	9.979
N0C5D7	Collagen-like surface-anchored protein OS=Streptococcus oligofermentans AS 1.3089 GN=I872_03680 PE=4 SV=1 - [N0C5D7_9STRE]	9144.61	79.03	1	83	96	1797	1607	164.539	5.50342
N0C5D8	Phosphoenolpyruvate carboxykinase (ATP) OS=Streptococcus oligofermentans AS 1.3089 GN=I872_07295 PE=4 SV=1 - [N0C5D8_9STRE]	4.88784	6.2	1	3	3	3	548	62.5039	6.99072
N0C5E1	Cell division protein DivIVA OS=Streptococcus oligofermentans AS 1.3089 GN=I872_07320 PE=4 SV=1 - [N0C5E1_9STRE]	1242.61	75.86	1	27	27	373	261	30.2444	4.57666
N0C5E4	Zn-binding lipoprotein OS=Streptococcus oligofermentans AS 1.3089 GN=I872_00645 PE=3 SV=1 - [N0C5E4_9STRE]	468.1	60.8	1	24	24	128	500	56.298	5.12256
N0C5E6	Cell division protein FtsZ OS=Streptococcus oligofermentans AS 1.3089 GN=ftsZ PE=3 SV=1 - [N0C5E6_9STRE]	1833.31	69.12	1	28	28	502	421	44.6619	4.80518
N0C5F3	DNA-directed RNA polymerase subunit beta OS=Streptococcus oligofermentans AS 1.3089 GN=rpoB PE=3 SV=1 - [N0C5F3_9STRE]	2059.35	67.9	4	81	81	625	1190	133.043	5.17334
N0C5F5	Aspartate carbamoyltransferase OS=Streptococcus oligofermentans AS 1.3089 GN=pyrB PE=3 SV=1 - [N0C5F5_9STRE]	34.5451	36.39	1	8	8	13	305	34.5134	5.63037
N0C5F7	Tryptophan synthase beta chain OS=Streptococcus oligofermentans AS 1.3089 GN=trpB PE=3 SV=1 - [N0C5F7_9STRE]	8.08335	16.71	1	4	4	5	407	43.9783	5.60498
N0C5G0	GTP cyclohydrolase 1 OS=Streptococcus oligofermentans AS 1.3089 GN=folE PE=3 SV=1 - [N0C5G0_9STRE]	166.39	35.87	1	7	7	60	184	20.4214	6.63916
N0C5G1	Putative gluconeogenesis factor OS=Streptococcus oligofermentans AS 1.3089 GN=I872_03780 PE=3 SV=1 - [N0C5G1_9STRE]	34.3628	14.77	1	5	5	10	325	35.9565	5.52881
N0C5G3	Uncharacterized protein OS=Streptococcus oligofermentans AS 1.3089 GN=I872_07480 PE=4 SV=1 - [N0C5G3_9STRE]	121.737	36.14	1	13	13	39	368	39.7914	5.23682
N0C5G7	Segregation and condensation protein B OS=Streptococcus oligofermentans AS 1.3089 GN=scpB PE=3 SV=1 - [N0C5G7_9STRE]	98.2011	54.14	1	8	8	24	181	20.1426	4.64014
N0C5G8	Penicillinase repressor OS=Streptococcus oligofermentans AS 1.3089 GN=I872_03805 PE=4 SV=1 - [N0C5G8_9STRE]	62.5284	51.2	1	6	6	24	125	14.4484	6.17627
N0C5H0	UPF0371 protein I872_00790 OS=Streptococcus oligofermentans AS 1.3089 GN=I872_00790 PE=3 SV=1 - [N0C5H0_9STRE]	532.424	57.89	1	27	28	151	494	55.3246	6.12549
N0C5H1	Non-canonical purine NTP pyrophosphatase OS=Streptococcus oligofermentans AS 1.3089 GN=I872_07530 PE=3 SV=1 - [N0C5H1_9STRE]	102.162	32.62	1	8	8	31	325	36.0215	4.79248
N0C5H5	Valine--tRNA ligase OS=Streptococcus oligofermentans AS 1.3089 GN=valS PE=3 SV=1 - [N0C5H5_9STRE]	401.379	45.87	2	38	38	123	883	100.855	5.10986
N0C5H9	Putative oxidoreductase OS=Streptococcus oligofermentans AS 1.3089 GN=I872_07580 PE=4 SV=1 - [N0C5H9_9STRE]	73.1991	32.58	1	7	8	27	310	32.8091	5.10986
N0C5I2	Uncharacterized protein OS=Streptococcus oligofermentans AS 1.3089 GN=I872_00840 PE=4 SV=1 - [N0C5I2_9STRE]	35.6716	23.84	1	3	3	8	151	17.6419	4.4751
N0C5I6	Antibiotic ABC transporter ATPase OS=Streptococcus oligofermentans AS 1.3089 GN=I872_07640 PE=3 SV=1 - [N0C5I6_9STRE]	130.606	32.75	1	14	15	43	513	58.4158	5.05908
N0C5J8	FtsK/SpoIIIE family protein OS=Streptococcus oligofermentans AS 1.3089 GN=I872_00925 PE=4 SV=1 - [N0C5J8_9STRE]	29.4883	5.13	1	7	7	11	1345	153.375	5.5542
N0C5K6	Zinc metalloproteinase C OS=Streptococcus oligofermentans AS 1.3089 GN=I872_00985 PE=4 SV=1 - [N0C5K6_9STRE]	17.6487	5.65	2	9	9	13	2760	304.674	5.26221
N0C5K9	Uncharacterized protein OS=Streptococcus oligofermentans AS 1.3089 GN=I872_07765 PE=4 SV=1 - [N0C5K9_9STRE]	20.7083	21.76	2	4	5	11	239	27.5889	4.51318
N0C5L4	RNA polymerase sigma factor SigA OS=Streptococcus oligofermentans AS 1.3089 GN=sigA PE=3 SV=1 - [N0C5L4_9STRE]	1522.27	71.62	1	34	34	412	370	42.2929	4.80518
N0C5M2	D-alanyl-D-alanine carboxypeptidase OS=Streptococcus oligofermentans AS 1.3089 GN=I872_07840 PE=4 SV=1 - [N0C5M2_9STRE]	18.2973	23.67	1	4	4	5	207	23.6098	4.729
N0C5M6	LPXTG cell wall surface protein, zinc carboxypeptidase family OS=Streptococcus oligofermentans AS 1.3089 GN=I872_07865 PE=4 SV=1 - [N0C5M6_9STRE]	613.042	40.4	1	36	36	161	1089	120.158	5.85889
N0C5P2	Uncharacterized protein OS=Streptococcus oligofermentans AS 1.3089 GN=I872_04130 PE=4 SV=1 - [N0C5P2_9STRE]	8.58337	40.57	1	3	3	4	106	13.1694	6.34131
N0C5P7	Lactoylglutathione lyase OS=Streptococcus oligofermentans AS 1.3089 GN=I872_04155 PE=4 SV=1 - [N0C5P7_9STRE]	13.6774	24.22	1	4	4	7	128	14.5831	4.86865
N0C5P9	Uncharacterized protein OS=Streptococcus oligofermentans AS 1.3089 GN=I872_07990 PE=4 SV=1 - [N0C5P9_9STRE]	6.5078	16.14	1	2	2	2	254	29.2326	5.31299
N0C5Q1	Uncharacterized protein OS=Streptococcus oligofermentans AS 1.3089 GN=I872_01240 PE=4 SV=1 - [N0C5Q1_9STRE]	61.8938	29.9	1	6	6	14	204	23.642	5.5542
N0C5Q4	Fructose-bisphosphate aldolase OS=Streptococcus oligofermentans AS 1.3089 GN=I872_08015 PE=4 SV=1 - [N0C5Q4_9STRE]	11490.8	74.74	1	31	31	2974	293	31.284	5.23682
N0C5Q7	Chaperone protein DnaJ OS=Streptococcus oligofermentans AS 1.3089 GN=dnaJ PE=3 SV=1 - [N0C5Q7_9STRE]	1021.07	81.38	1	32	32	225	376	40.6048	7.03467
N0C5Q9	Transcription termination/antitermination protein NusA OS=Streptococcus oligofermentans AS 1.3089 GN=nusA PE=3 SV=1 - [N0C5Q9_9STRE]	192.308	31.07	1	15	15	69	412	46.1283	4.83057
N0C5R2	UPF0356 protein I872_01290 OS=Streptococcus oligofermentans AS 1.3089 GN=I872_01290 PE=3 SV=1 - [N0C5R2_9STRE]	8.97625	35.53	1	3	3	3	76	9.1638	5.26221
N0C5R4	Methionyl-tRNA formyltransferase OS=Streptococcus oligofermentans AS 1.3089 GN=fmt PE=3 SV=1 - [N0C5R4_9STRE]	69.4024	31.48	1	8	8	21	305	33.0822	5.14795
N0C5S2	Ribosomal-protein-alanine acetyltransferase OS=Streptococcus oligofermentans AS 1.3089 GN=I872_08115 PE=4 SV=1 - [N0C5S2_9STRE]	42.7984	50.99	1	5	5	16	151	17.7136	4.85596
N0C5S4	Uncharacterized protein OS=Streptococcus oligofermentans AS 1.3089 GN=I872_04265 PE=4 SV=1 - [N0C5S4_9STRE]	739.411	76.83	1	25	25	237	259	28.8305	5.59229
N0C5T5	Uncharacterized protein OS=Streptococcus oligofermentans AS 1.3089 GN=I872_04325 PE=4 SV=1 - [N0C5T5_9STRE]	804.708	49.69	1	19	20	211	326	35.2232	5.09717
N0C5T9	Uncharacterized protein OS=Streptococcus oligofermentans AS 1.3089 GN=I872_01400 PE=4 SV=1 - [N0C5T9_9STRE]	578.251	68.42	1	11	11	168	133	14.6343	5.31299
N0C5U4	tRNA-dihydrouridine synthase OS=Streptococcus oligofermentans AS 1.3089 GN=I872_01425 PE=3 SV=1 - [N0C5U4_9STRE]	594.431	63.38	1	20	20	168	325	35.7843	5.79541
N0C5U9	Type I secretion system ATPase OS=Streptococcus oligofermentans AS 1.3089 GN=I872_08265 PE=4 SV=1 - [N0C5U9_9STRE]	0	1.48	1	2	2	2	676	76.5532	5.38916
N0C5V7	Polyribonucleotide nucleotidyltransferase OS=Streptococcus oligofermentans AS 1.3089 GN=pnp PE=3 SV=1 - [N0C5V7_9STRE]	233.677	30.46	1	22	22	82	732	80.4176	5.22412
N0C5W5	GntR family transcriptional regulator OS=Streptococcus oligofermentans AS 1.3089 GN=I872_04475 PE=4 SV=1 - [N0C5W5_9STRE]	6.02262	9.48	1	3	3	3	232	26.851	8.6167
N0C5X0	Lipoprotein OS=Streptococcus oligofermentans AS 1.3089 GN=I872_08365 PE=3 SV=1 - [N0C5X0_9STRE]	3356	86.94	1	43	43	899	291	32.0844	5.50342
N0C5X1	ABC transporter ATP-binding protein OS=Streptococcus oligofermentans AS 1.3089 GN=I872_01525 PE=3 SV=1 - [N0C5X1_9STRE]	14.9288	9.39	1	3	3	7	330	37.7926	5.63037
N0C5X2	Dihydrolipoamide acetyltransferase OS=Streptococcus oligofermentans AS 1.3089 GN=I872_04525 PE=3 SV=1 - [N0C5X2_9STRE]	280.822	40.06	1	18	18	66	347	38.003	6.12549
N0C5X9	Endonuclease MutS2 OS=Streptococcus oligofermentans AS 1.3089 GN=mutS2 PE=3 SV=1 - [N0C5X9_9STRE]	158.301	25.87	2	21	21	66	777	87.6269	5.73193
N0C5Y4	Acyltransferase OS=Streptococcus oligofermentans AS 1.3089 GN=I872_04625 PE=3 SV=1 - [N0C5Y4_9STRE]	260.948	66.07	1	21	21	69	392	40.7861	5.65576
N0C5Y5	Uncharacterized protein OS=Streptococcus oligofermentans AS 1.3089 GN=I872_08440 PE=4 SV=1 - [N0C5Y5_9STRE]	63.7321	34.11	1	4	4	23	129	13.8452	4.76709
N0C5Y9	Uncharacterized protein OS=Streptococcus oligofermentans AS 1.3089 GN=I872_04650 PE=4 SV=1 - [N0C5Y9_9STRE]	31.6119	39.45	1	5	5	12	218	25.1715	8.19189
N0C5Z0	UPF0291 protein I872_08465 OS=Streptococcus oligofermentans AS 1.3089 GN=I872_08465 PE=3 SV=1 - [N0C5Z0_9STRE]	185.763	63.53	1	10	10	61	85	9.92922	7.50342
N0C5Z4	Probable transcriptional regulatory protein I872_01610 OS=Streptococcus oligofermentans AS 1.3089 GN=I872_01610 PE=3 SV=1 - [N0C5Z4_9STRE]	449.246	66.81	1	17	17	141	238	25.8009	4.62744
N0C5Z5	Phosphoglucomutase OS=Streptococcus oligofermentans AS 1.3089 GN=I872_04700 PE=3 SV=1 - [N0C5Z5_9STRE]	1079.68	67.83	1	33	33	320	572	62.6047	4.97021
N0C5Z7	PTS system mannose family transporter subunit IID OS=Streptococcus oligofermentans AS 1.3089 GN=I872_08490 PE=4 SV=1 - [N0C5Z7_9STRE]	829.414	38.94	1	15	15	217	303	33.1678	8.99756
N0C602	FeS assembly protein SufB OS=Streptococcus oligofermentans AS 1.3089 GN=I872_08515 PE=4 SV=1 - [N0C602_9STRE]	64.9436	20.21	1	10	10	22	470	52.6571	5.03369
N0C603	Pyridoxal-phosphate dependent aminotransferase OS=Streptococcus oligofermentans AS 1.3089 GN=I872_04750 PE=4 SV=1 - [N0C603_9STRE]	69.7476	16.49	1	5	5	21	370	40.5095	5.68115
N0C608	Aminopeptidase C OS=Streptococcus oligofermentans AS 1.3089 GN=I872_01660 PE=4 SV=1 - [N0C608_9STRE]	73.9394	31.25	1	12	12	22	448	50.5103	5.22412
N0C610	Amino acid ABC transporter ATP-binding protein OS=Streptococcus oligofermentans AS 1.3089 GN=I872_08565 PE=3 SV=1 - [N0C610_9STRE]	34.2181	24.39	1	5	5	10	246	27.7965	5.98584
N0C612	Sortase OS=Streptococcus oligofermentans AS 1.3089 GN=I872_04825 PE=4 SV=1 - [N0C612_9STRE]	26.3582	16.26	1	4	4	11	246	27.4001	6.80029
N0C615	Peptide ABC transporter OS=Streptococcus oligofermentans AS 1.3089 GN=I872_04850 PE=4 SV=1 - [N0C615_9STRE]	1808.48	81.19	1	51	53	452	654	72.6791	5.16064
N0C616	50S ribosomal protein L31 type B OS=Streptococcus oligofermentans AS 1.3089 GN=rpmE2 PE=3 SV=1 - [N0C616_9STRE]	1509.73	97.5	2	14	14	399	80	9.3807	9.30518
N0C619	50S ribosomal protein L27 OS=Streptococcus oligofermentans AS 1.3089 GN=rpmA PE=3 SV=1 - [N0C619_9STRE]	621.111	53.61	1	6	6	169	97	10.4256	10.4771
N0C621	Class-V aminotransferase OS=Streptococcus oligofermentans AS 1.3089 GN=I872_04900 PE=4 SV=1 - [N0C621_9STRE]	28.7777	14.29	1	4	4	8	378	41.3174	5.87158
N0C624	Alkaline-shock protein OS=Streptococcus oligofermentans AS 1.3089 GN=I872_08640 PE=4 SV=1 - [N0C624_9STRE]	26.1058	10.74	1	2	2	7	121	12.9389	5.47803
N0C625	Dipeptidase PepV OS=Streptococcus oligofermentans AS 1.3089 GN=I872_04925 PE=4 SV=1 - [N0C625_9STRE]	274.159	45.71	1	19	19	76	466	51.1615	5.03369
N0C636	Uncharacterized protein OS=Streptococcus oligofermentans AS 1.3089 GN=I872_08715 PE=4 SV=1 - [N0C636_9STRE]	29.8938	10.8	1	3	3	13	287	30.699	4.88135
N0C643	Trigger factor OS=Streptococcus oligofermentans AS 1.3089 GN=tig PE=3 SV=1 - [N0C643_9STRE]	9943.19	79.39	1	52	52	2318	427	46.7626	4.56396
N0C653	HAD superfamily hydrolase OS=Streptococcus oligofermentans AS 1.3089 GN=I872_05150 PE=4 SV=1 - [N0C653_9STRE]	43.5035	18.86	1	4	4	16	228	25.7368	4.71631
N0C654	Peptide transport ATP-binding protein ComA OS=Streptococcus oligofermentans AS 1.3089 GN=I872_08790 PE=3 SV=1 - [N0C654_9STRE]	15.304	11.44	1	6	6	6	717	81.058	8.23584
N0C660	LysR family transcriptional regulator OS=Streptococcus oligofermentans AS 1.3089 GN=I872_05200 PE=4 SV=1 - [N0C660_9STRE]	12.4272	9.93	1	3	3	5	302	34.9666	4.97021
N0C663	Uncharacterized protein OS=Streptococcus oligofermentans AS 1.3089 GN=I872_01925 PE=4 SV=1 - [N0C663_9STRE]	364.767	32.89	1	6	6	74	152	16.223	4.81787
N0C664	4-hydroxy-tetrahydrodipicolinate reductase OS=Streptococcus oligofermentans AS 1.3089 GN=dapB PE=3 SV=1 - [N0C664_9STRE]	4.16757	8.63	1	2	2	3	255	27.6463	5.23682
N0C668	Hydroxymethylglutaryl-CoA synthase OS=Streptococcus oligofermentans AS 1.3089 GN=I872_08840 PE=4 SV=1 - [N0C668_9STRE]	9.63798	7.65	1	3	3	4	392	43.6673	5.07178
N0C669	Tagatose-6-phosphate kinase OS=Streptococcus oligofermentans AS 1.3089 GN=I872_05250 PE=3 SV=1 - [N0C669_9STRE]	88.5113	31.35	1	10	10	30	303	32.6568	4.89404
N0C674	Transcriptional repressor NrdR OS=Streptococcus oligofermentans AS 1.3089 GN=nrdR PE=3 SV=1 - [N0C674_9STRE]	92.8001	33.76	1	8	8	31	157	18.2173	8.41162
N0C676	dTDP-4-dehydrorhamnose 3,5-epimerase OS=Streptococcus oligofermentans AS 1.3089 GN=I872_05300 PE=4 SV=1 - [N0C676_9STRE]	467.796	80.71	1	18	18	146	197	22.3713	5.021
N0C678	Acetyl-CoA carboxylase biotin carboxylase subunit OS=Streptococcus oligofermentans AS 1.3089 GN=I872_08890 PE=4 SV=1 - [N0C678_9STRE]	36.7226	29.67	1	9	9	12	455	49.374	5.021
N0C681	GTP cyclohydrolase 1 type 2 homolog OS=Streptococcus oligofermentans AS 1.3089 GN=I872_05325 PE=3 SV=1 - [N0C681_9STRE]	8.56804	11.32	1	3	3	4	265	29.3631	4.77979
N0C684	Malonyl CoA-acyl carrier protein transacylase OS=Streptococcus oligofermentans AS 1.3089 GN=I872_08915 PE=3 SV=1 - [N0C684_9STRE]	71.2668	35.29	1	8	8	21	306	32.8792	4.99561
N0C688	Adenine phosphoribosyltransferase OS=Streptococcus oligofermentans AS 1.3089 GN=apt PE=3 SV=1 - [N0C688_9STRE]	429.626	84.12	1	13	13	109	170	18.6106	4.90674
N0C689	Enoyl-CoA hydratase OS=Streptococcus oligofermentans AS 1.3089 GN=I872_08940 PE=4 SV=1 - [N0C689_9STRE]	17.1233	20.15	1	5	5	6	263	28.844	5.57959
N0C692	Toxic anion resistance family protein OS=Streptococcus oligofermentans AS 1.3089 GN=I872_05410 PE=4 SV=1 - [N0C692_9STRE]	1313.55	68.62	1	33	33	361	376	43.085	5.37646
N0C694	Aspartyl/glutamyl-tRNA(Asn/Gln) amidotransferase subunit B OS=Streptococcus oligofermentans AS 1.3089 GN=gatB PE=3 SV=1 - [N0C694_9STRE]	373.417	51.78	2	24	24	117	477	53.2471	5.17334
N0C6A0	GTP-sensing transcriptional pleiotropic repressor CodY OS=Streptococcus oligofermentans AS 1.3089 GN=codY PE=3 SV=1 - [N0C6A0_9STRE]	18.4353	17.56	1	4	4	8	262	29.6486	5.78271
N0C6A6	Penicillin-binding protein 2B OS=Streptococcus oligofermentans AS 1.3089 GN=I872_02205 PE=4 SV=1 - [N0C6A6_9STRE]	31.3754	9.99	1	5	5	8	681	74.1548	5.57959
N0C6A7	Uncharacterized protein OS=Streptococcus oligofermentans AS 1.3089 GN=I872_09015 PE=4 SV=1 - [N0C6A7_9STRE]	33.7537	18.3	1	3	3	10	224	25.0354	9.36377
N0C6B2	Isopentenyl-diphosphate delta-isomerase OS=Streptococcus oligofermentans AS 1.3089 GN=fni PE=3 SV=1 - [N0C6B2_9STRE]	27.3148	40.72	1	8	8	14	334	36.8089	5.45264
N0C6B8	C3-degrading proteinase OS=Streptococcus oligofermentans AS 1.3089 GN=I872_09065 PE=4 SV=1 - [N0C6B8_9STRE]	90.8688	31.02	1	9	9	39	245	27.7745	4.98291
N0C6C2	PhoH family protein OS=Streptococcus oligofermentans AS 1.3089 GN=I872_02315 PE=4 SV=1 - [N0C6C2_9STRE]	22.5602	9.34	1	3	3	7	332	37.2417	6.03662
N0C6C3	Glutaredoxin-like protein OS=Streptococcus oligofermentans AS 1.3089 GN=I872_02340 PE=4 SV=1 - [N0C6C3_9STRE]	72.7166	68.06	1	3	3	19	72	8.25914	7.28369
N0C6C5	LPXTG cell wall surface protein OS=Streptococcus oligofermentans AS 1.3089 GN=I872_05585 PE=4 SV=1 - [N0C6C5_9STRE]	255.372	27.07	1	26	27	68	1899	204.673	5.19873
N0C6C6	Bifunctional purine biosynthesis protein PurH OS=Streptococcus oligofermentans AS 1.3089 GN=purH PE=3 SV=1 - [N0C6C6_9STRE]	103.728	16.7	1	8	8	28	515	56.4181	5.16064
N0C6C8	1,4-alpha-glucan branching enzyme GlgB OS=Streptococcus oligofermentans AS 1.3089 GN=glgB PE=3 SV=1 - [N0C6C8_9STRE]	0	6.91	1	3	3	4	637	74.5885	5.49072
N0C6C9	Mannose-6-phosphate isomerase OS=Streptococcus oligofermentans AS 1.3089 GN=I872_02390 PE=3 SV=1 - [N0C6C9_9STRE]	60.9834	13.74	1	4	4	22	313	34.9115	4.79248
N0C6D4	Phosphoribosylformylglycinamidine synthase OS=Streptococcus oligofermentans AS 1.3089 GN=I872_09115 PE=4 SV=1 - [N0C6D4_9STRE]	415.15	34.65	1	38	38	133	1241	135.337	5.03369
N0C6E0	Branched-chain amino acid ABC transporter substrate-binding protein OS=Streptococcus oligofermentans AS 1.3089 GN=I872_05660 PE=4 SV=1 - [N0C6E0_9STRE]	259.949	47.67	1	17	17	62	386	40.7416	5.33838
N0C6E2	HAD superfamily hydrolase OS=Streptococcus oligofermentans AS 1.3089 GN=I872_05685 PE=4 SV=1 - [N0C6E2_9STRE]	74.9158	29.04	1	8	8	29	272	29.8972	4.61475
N0C6E4	Ribose-5-phosphate isomerase A OS=Streptococcus oligofermentans AS 1.3089 GN=rpiA PE=3 SV=1 - [N0C6E4_9STRE]	461.299	49.33	1	9	9	84	225	24.4936	4.7417
N0C6E5	30S ribosomal protein S7 OS=Streptococcus oligofermentans AS 1.3089 GN=rpsG PE=3 SV=1 - [N0C6E5_9STRE]	3220.51	89.1	1	23	23	1113	156	17.7372	10.2866
N0C6E7	Chromosome partition protein Smc OS=Streptococcus oligofermentans AS 1.3089 GN=smc PE=3 SV=1 - [N0C6E7_9STRE]	160.587	22.16	1	22	23	63	1178	132.017	4.97021
N0C6E9	Competence-induced protein Ccs50 OS=Streptococcus oligofermentans AS 1.3089 GN=I872_09190 PE=4 SV=1 - [N0C6E9_9STRE]	61.9304	25.6	1	13	13	24	418	48.2929	5.08447
N0C6F2	Two-component response transcriptional regulator OS=Streptococcus oligofermentans AS 1.3089 GN=I872_05735 PE=4 SV=1 - [N0C6F2_9STRE]	169.379	39.91	1	11	11	54	233	26.8161	5.26221
N0C6F9	Uncharacterized protein OS=Streptococcus oligofermentans AS 1.3089 GN=I872_05785 PE=4 SV=1 - [N0C6F9_9STRE]	5.01145	64.58	1	2	2	3	96	11.2099	9.30518
N0C6G2	Uncharacterized protein OS=Streptococcus oligofermentans AS 1.3089 GN=I872_02590 PE=4 SV=1 - [N0C6G2_9STRE]	33.173	25.86	1	7	7	12	321	37.0837	8.71924
N0C6G5	Membrane protein insertase YidC OS=Streptococcus oligofermentans AS 1.3089 GN=yidC PE=3 SV=1 - [N0C6G5_9STRE]	5.31512	10.33	1	3	4	5	271	30.5245	9.77393
N0C6H0	Metallo-beta-lactamase OS=Streptococcus oligofermentans AS 1.3089 GN=I872_09290 PE=3 SV=1 - [N0C6H0_9STRE]	15.9996	10.99	1	7	7	8	555	61.3924	5.75732
N0C6H3	Glucose-6-phosphate 1-dehydrogenase OS=Streptococcus oligofermentans AS 1.3089 GN=zwf PE=3 SV=1 - [N0C6H3_9STRE]	9.85836	4.52	1	2	2	3	487	55.9693	5.59229
N0C6H4	Branched-chain-amino-acid aminotransferase OS=Streptococcus oligofermentans AS 1.3089 GN=I872_02665 PE=3 SV=1 - [N0C6H4_9STRE]	395.889	48.09	1	16	16	104	341	37.737	5.10986
N0C6H7	UDP-N-acetylmuramyl-tripeptide synthetase OS=Streptococcus oligofermentans AS 1.3089 GN=I872_05895 PE=3 SV=1 - [N0C6H7_9STRE]	6.81931	8.73	1	3	3	3	481	53.5544	5.64307
N0C6H9	ABC transporter ATPase OS=Streptococcus oligofermentans AS 1.3089 GN=I872_02690 PE=3 SV=1 - [N0C6H9_9STRE]	8.56781	4.44	1	2	2	2	631	71.7336	4.81787
N0C6I5	DNA translocase ftsK OS=Streptococcus oligofermentans AS 1.3089 GN=I872_05955 PE=4 SV=1 - [N0C6I5_9STRE]	53.3758	16.08	1	12	12	23	765	84.2662	5.32568
N0C6I6	MurM protein OS=Streptococcus oligofermentans AS 1.3089 GN=I872_02755 PE=4 SV=1 - [N0C6I6_9STRE]	151.895	39.6	1	14	14	41	404	46.1129	7.6792
N0C6I9	D-alanyl-D-alanine carboxypeptidase OS=Streptococcus oligofermentans AS 1.3089 GN=I872_05980 PE=4 SV=1 - [N0C6I9_9STRE]	297.9	41.15	1	11	11	83	260	28.8971	5.73193
N0C6J3	Endonuclease III OS=Streptococcus oligofermentans AS 1.3089 GN=nth PE=3 SV=1 - [N0C6J3_9STRE]	15.5171	25.84	1	3	3	7	209	23.3992	8.66064
N0C6J7	Phosphoglycolate phosphatase OS=Streptococcus oligofermentans AS 1.3089 GN=I872_02830 PE=4 SV=1 - [N0C6J7_9STRE]	35.8273	42.71	1	3	3	8	192	21.956	4.76709
N0C6J8	UDP-N-acetylmuramate--L-alanine ligase OS=Streptococcus oligofermentans AS 1.3089 GN=murC PE=3 SV=1 - [N0C6J8_9STRE]	95.7601	48.65	1	14	14	27	444	49.7729	5.42725
N0C6J9	Phosphoserine phosphatase OS=Streptococcus oligofermentans AS 1.3089 GN=I872_02855 PE=4 SV=1 - [N0C6J9_9STRE]	65.6162	27.91	1	5	5	20	215	23.5844	4.89404
N0C6K8	Two-component response transcriptional regulator OS=Streptococcus oligofermentans AS 1.3089 GN=I872_06080 PE=4 SV=1 - [N0C6K8_9STRE]	4.18512	16.67	1	3	3	4	210	23.9244	5.10986
N0C6L5	Deoxyuridine 5'-triphosphate nucleotidohydrolase OS=Streptococcus oligofermentans AS 1.3089 GN=dut PE=4 SV=1 - [N0C6L5_9STRE]	122.495	61.22	1	10	10	38	147	15.8981	5.13525
N0C6L7	Oligopeptide transport ATP-binding protein OS=Streptococcus oligofermentans AS 1.3089 GN=I872_06105 PE=3 SV=1 - [N0C6L7_9STRE]	101.504	37.99	1	11	11	31	308	34.8673	5.90967
N0C6M0	GNAT family acetyltransferase OS=Streptococcus oligofermentans AS 1.3089 GN=I872_09465 PE=4 SV=1 - [N0C6M0_9STRE]	10.8562	19.87	1	3	3	5	156	18.348	4.91943
N0C6M5	ATP synthase subunit b OS=Streptococcus oligofermentans AS 1.3089 GN=atpF PE=3 SV=1 - [N0C6M5_9STRE]	822.575	78.66	1	17	17	204	164	17.8255	5.17334
N0C6N4	5-formyltetrahydrofolate cyclo-ligase OS=Streptococcus oligofermentans AS 1.3089 GN=I872_09565 PE=3 SV=1 - [N0C6N4_9STRE]	22.0128	37.64	1	3	3	6	178	19.8902	6.55127
N0C6N6	Glucokinase OS=Streptococcus oligofermentans AS 1.3089 GN=I872_03055 PE=4 SV=1 - [N0C6N6_9STRE]	172.732	33.86	1	11	11	61	319	33.7644	4.89404
N0C6N7	Uncharacterized protein OS=Streptococcus oligofermentans AS 1.3089 GN=I872_06180 PE=4 SV=1 - [N0C6N7_9STRE]	8.91763	24.6	1	3	3	4	126	14.0395	5.60498
N0C6N8	Uncharacterized protein OS=Streptococcus oligofermentans AS 1.3089 GN=I872_09590 PE=4 SV=1 - [N0C6N8_9STRE]	47.5563	34.2	1	7	7	12	269	30.4284	6.07471
N0C6P1	ATP-dependent Clp protease ATP-binding subunit ClpX OS=Streptococcus oligofermentans AS 1.3089 GN=clpX PE=3 SV=1 - [N0C6P1_9STRE]	1049.2	61.86	1	27	27	284	409	45.4556	4.80518
N0C6P5	Probable thiol peroxidase OS=Streptococcus oligofermentans AS 1.3089 GN=tpx PE=3 SV=1 - [N0C6P5_9STRE]	35.5359	23.31	1	4	4	12	163	17.888	4.65283
N0C6P7	Uncharacterized protein OS=Streptococcus oligofermentans AS 1.3089 GN=I872_03105 PE=4 SV=1 - [N0C6P7_9STRE]	81.6756	35.4	1	5	5	25	113	13.0188	9.30518
N0C6Q0	Two-component response transcriptional regulator OS=Streptococcus oligofermentans AS 1.3089 GN=I872_06230 PE=4 SV=1 - [N0C6Q0_9STRE]	48.9951	29.61	1	5	5	12	233	26.1623	4.85596
N0C6Q2	Transcription termination/antitermination protein NusG OS=Streptococcus oligofermentans AS 1.3089 GN=nusG PE=3 SV=1 - [N0C6Q2_9STRE]	132.258	45.51	1	7	7	42	178	20.2022	4.90674
N0C6Q3	Uncharacterized protein OS=Streptococcus oligofermentans AS 1.3089 GN=I872_03135 PE=4 SV=1 - [N0C6Q3_9STRE]	244.066	41.23	1	11	11	61	228	25.6093	5.46533
N0C6Q6	Acetate kinase OS=Streptococcus oligofermentans AS 1.3089 GN=ackA PE=3 SV=1 - [N0C6Q6_9STRE]	133.034	44.09	1	14	14	38	372	41.0789	6.07471
N0C6Q7	Phosphoserine aminotransferase OS=Streptococcus oligofermentans AS 1.3089 GN=serC PE=3 SV=1 - [N0C6Q7_9STRE]	50.2983	29.75	1	8	8	19	363	40.2185	5.03369
N0C6S0	Uncharacterized protein OS=Streptococcus oligofermentans AS 1.3089 GN=I872_06305 PE=4 SV=1 - [N0C6S0_9STRE]	5.20314	23.4	1	2	2	2	94	11.351	9.51025
N0C6S1	Protein Cps9E OS=Streptococcus oligofermentans AS 1.3089 GN=I872_09825 PE=4 SV=1 - [N0C6S1_9STRE]	45.0561	36.4	1	16	16	25	577	64.0819	6.96143
N0C6S5	Anaerobic ribonucleoside-triphosphate reductase-activating protein OS=Streptococcus oligofermentans AS 1.3089 GN=I872_09850 PE=3 SV=1 - [N0C6S5_9STRE]	8.95237	10.55	1	2	2	3	199	22.9045	4.79248
N0C6T0	Heme/copper-type cytochrome/quinol oxidases subunit 1 OS=Streptococcus oligofermentans AS 1.3089 GN=I872_09875 PE=4 SV=1 - [N0C6T0_9STRE]	9.2541	6.95	1	3	3	3	518	58.7333	9.08545
N0C6T2	Peptide chain release factor 1 OS=Streptococcus oligofermentans AS 1.3089 GN=prfA PE=3 SV=1 - [N0C6T2_9STRE]	387.232	64.9	1	27	27	103	359	40.5215	4.98291
N0C6T3	UPF0297 protein I872_09910 OS=Streptococcus oligofermentans AS 1.3089 GN=I872_09910 PE=3 SV=1 - [N0C6T3_9STRE]	138.335	63.64	1	5	5	40	88	10.2642	5.0083
N0C6T6	Ribosomal RNA small subunit methyltransferase H OS=Streptococcus oligofermentans AS 1.3089 GN=rsmH PE=3 SV=1 - [N0C6T6_9STRE]	278.937	57.91	1	16	16	71	316	35.7187	6.63916
N0C6U1	Holliday junction ATP-dependent DNA helicase RuvA OS=Streptococcus oligofermentans AS 1.3089 GN=ruvA PE=3 SV=1 - [N0C6U1_9STRE]	23.1472	20.92	1	3	3	6	196	21.6624	6.21436
N0C6U2	Shikimate kinase OS=Streptococcus oligofermentans AS 1.3089 GN=aroK PE=3 SV=1 - [N0C6U2_9STRE]	47.9063	44.3	1	7	7	17	158	17.7742	4.75439
N0C6U3	Ribosomal RNA small subunit methyltransferase G OS=Streptococcus oligofermentans AS 1.3089 GN=gidB PE=3 SV=1 - [N0C6U3_9STRE]	37.5716	25.09	1	6	7	17	287	33.0235	7.45947
N0C6U9	Flavoprotein NrdI OS=Streptococcus oligofermentans AS 1.3089 GN=I872_10010 PE=4 SV=1 - [N0C6U9_9STRE]	6.27999	13.07	1	2	2	2	153	17.2647	5.021
N0C6V5	GTPase YqeH OS=Streptococcus oligofermentans AS 1.3089 GN=I872_06430 PE=4 SV=1 - [N0C6V5_9STRE]	72.8785	21.74	1	6	6	21	368	40.8554	6.75635
N0C6W7	Uncharacterized protein OS=Streptococcus oligofermentans AS 1.3089 GN=I872_10135 PE=4 SV=1 - [N0C6W7_9STRE]	18.3692	27.34	1	3	3	7	139	16.0352	5.35107
N0C6X2	Uncharacterized protein OS=Streptococcus oligofermentans AS 1.3089 GN=I872_10160 PE=4 SV=1 - [N0C6X2_9STRE]	13.8866	18.02	1	4	4	9	172	20.7823	5.05908
N0C6X5	Uncharacterized protein OS=Streptococcus oligofermentans AS 1.3089 GN=I872_03505 PE=4 SV=1 - [N0C6X5_9STRE]	25.3165	38.56	1	5	5	12	153	17.534	5.14795
N0C6Y0	Pantothenate kinase OS=Streptococcus oligofermentans AS 1.3089 GN=coaA PE=3 SV=1 - [N0C6Y0_9STRE]	12.2726	6.86	1	3	3	6	306	35.9096	5.69385
N0C6Y6	Lipoprotein OS=Streptococcus oligofermentans AS 1.3089 GN=I872_03555 PE=4 SV=1 - [N0C6Y6_9STRE]	10820.5	89.17	1	49	49	2526	351	36.7867	5.24951
N0C6Y9	Aldo/keto reductase family oxidoreductase OS=Streptococcus oligofermentans AS 1.3089 GN=I872_06580 PE=4 SV=1 - [N0C6Y9_9STRE]	652.703	76.51	1	20	20	184	281	31.2569	5.19873
N0C6Z2	Uncharacterized protein OS=Streptococcus oligofermentans AS 1.3089 GN=I872_10270 PE=4 SV=1 - [N0C6Z2_9STRE]	35.879	23.74	2	2	4	11	219	25.3836	4.75439
N0C6Z3	Homoserine dehydrogenase OS=Streptococcus oligofermentans AS 1.3089 GN=I872_03580 PE=3 SV=1 - [N0C6Z3_9STRE]	94.7202	39.95	1	13	13	25	428	46.0961	4.93213
N0C6Z7	Cell cycle protein GpsB OS=Streptococcus oligofermentans AS 1.3089 GN=gpsB PE=3 SV=1 - [N0C6Z7_9STRE]	487.739	76.32	1	10	10	155	114	13.0396	4.65283
N0C707	Uncharacterized protein OS=Streptococcus oligofermentans AS 1.3089 GN=I872_06690 PE=4 SV=1 - [N0C707_9STRE]	50.6986	40.43	1	4	4	13	94	10.8266	5.03369
N0C710	Phosphoglucosamine mutase OS=Streptococcus oligofermentans AS 1.3089 GN=glmM PE=3 SV=1 - [N0C710_9STRE]	272.716	51.33	1	20	21	79	450	48.4546	4.81787
N0C711	tRNA pseudouridine synthase B OS=Streptococcus oligofermentans AS 1.3089 GN=truB PE=3 SV=1 - [N0C711_9STRE]	5.45958	13.7	1	2	2	3	292	32.6789	5.38916
N0C714	D-alanine transfer protein OS=Streptococcus oligofermentans AS 1.3089 GN=I872_10395 PE=4 SV=1 - [N0C714_9STRE]	12.1574	8.51	1	3	3	3	423	48.8823	7.48877
N0C718	Copper homeostasis protein CutC OS=Streptococcus oligofermentans AS 1.3089 GN=I872_03700 PE=4 SV=1 - [N0C718_9STRE]	86.2207	35.24	1	5	5	24	210	23.0797	4.81787
N0C721	1,2-diacylglycerol 3-glucosyltransferase OS=Streptococcus oligofermentans AS 1.3089 GN=I872_06765 PE=4 SV=1 - [N0C721_9STRE]	5.43538	6.41	1	3	3	4	437	49.7382	6.75635
N0C722	Biotin repressor family transcriptional regulator OS=Streptococcus oligofermentans AS 1.3089 GN=I872_03725 PE=4 SV=1 - [N0C722_9STRE]	10.6699	14.12	1	2	2	3	170	19.6902	5.75732
N0C723	Putative lipoprotein OS=Streptococcus oligofermentans AS 1.3089 GN=I872_10445 PE=4 SV=1 - [N0C723_9STRE]	54.1319	24.63	1	6	6	13	402	40.4166	4.37354
N0C731	Uncharacterized protein OS=Streptococcus oligofermentans AS 1.3089 GN=I872_10495 PE=4 SV=1 - [N0C731_9STRE]	82.0822	40.49	1	8	8	25	205	23.2211	5.36377
N0C732	Nucleotide-binding protein I872_03775 OS=Streptococcus oligofermentans AS 1.3089 GN=I872_03775 PE=3 SV=1 - [N0C732_9STRE]	46.5513	29.05	1	7	8	15	296	33.7154	5.59229
N0C735	1-acyl-sn-glycerol-3-phosphate acyltransferase OS=Streptococcus oligofermentans AS 1.3089 GN=I872_06815 PE=4 SV=1 - [N0C735_9STRE]	19.7752	25.2	1	5	5	9	246	28.1847	9.77393
N0C739	50S ribosomal protein L9 OS=Streptococcus oligofermentans AS 1.3089 GN=rplI PE=3 SV=1 - [N0C739_9STRE]	376.134	70.67	1	14	14	130	150	16.4371	9.61279
N0C742	Tagatose-6-phosphate kinase OS=Streptococcus oligofermentans AS 1.3089 GN=lacC PE=3 SV=1 - [N0C742_9STRE]	13.9065	15.53	1	3	3	4	309	33.5754	4.77979
N0C744	Uncharacterized protein OS=Streptococcus oligofermentans AS 1.3089 GN=I872_10570 PE=4 SV=1 - [N0C744_9STRE]	40.2815	32.02	1	3	3	10	178	19.4585	4.90674
N0C746	Putative transposon related peptidoglycan linked protein (LPXTG motif) OS=Streptococcus oligofermentans AS 1.3089 GN=I872_03850 PE=4 SV=1 - [N0C746_9STRE]	0	3	1	2	3	3	868	93.5637	5.98584
N0C754	Uncharacterized protein OS=Streptococcus oligofermentans AS 1.3089 GN=I872_10645 PE=4 SV=1 - [N0C754_9STRE]	160.074	33.03	1	7	7	45	218	22.2631	4.81787
N0C758	Pyruvate kinase OS=Streptococcus oligofermentans AS 1.3089 GN=I872_06890 PE=3 SV=1 - [N0C758_9STRE]	1326.24	78.24	1	37	38	353	501	54.8455	5.31299
N0C773	Lysine--tRNA ligase OS=Streptococcus oligofermentans AS 1.3089 GN=lysS PE=3 SV=1 - [N0C773_9STRE]	146.675	28.43	1	18	18	58	496	56.5148	5.33838
N0C775	Filamentation induced by cAMP protein OS=Streptococcus oligofermentans AS 1.3089 GN=I872_03975 PE=4 SV=1 - [N0C775_9STRE]	29.4008	28.42	1	8	9	13	285	32.8999	6.0874
N0C781	Putative peptidase, peptidase U32 family protein OS=Streptococcus oligofermentans AS 1.3089 GN=I872_06990 PE=4 SV=1 - [N0C781_9STRE]	26.1476	17.52	1	5	5	9	428	47.9309	5.74463
N0C783	DNA primase OS=Streptococcus oligofermentans AS 1.3089 GN=dnaG PE=3 SV=1 - [N0C783_9STRE]	21.0072	16.53	1	7	7	15	593	67.6713	5.57959
N0C787	SsrA-binding protein OS=Streptococcus oligofermentans AS 1.3089 GN=smpB PE=3 SV=1 - [N0C787_9STRE]	27.756	18.06	1	3	3	10	155	17.8436	9.99365
N0C792	Galactokinase OS=Streptococcus oligofermentans AS 1.3089 GN=galK PE=3 SV=1 - [N0C792_9STRE]	13.6663	7.65	1	2	2	4	392	43.6158	4.89404
N0C795	GTPase Era OS=Streptococcus oligofermentans AS 1.3089 GN=era PE=3 SV=1 - [N0C795_9STRE]	44.5609	26.09	1	7	7	14	299	34.0388	6.66846
N0C797	Uncharacterized protein OS=Streptococcus oligofermentans AS 1.3089 GN=I872_04050 PE=4 SV=1 - [N0C797_9STRE]	45.9612	40.28	1	4	4	16	72	8.24437	9.59814
N0C7A2	Alanine--tRNA ligase OS=Streptococcus oligofermentans AS 1.3089 GN=alaS PE=3 SV=1 - [N0C7A2_9STRE]	2298.91	54.7	1	60	61	702	872	96.3399	5.08447
N0C7B4	Arginine deiminase OS=Streptococcus oligofermentans AS 1.3089 GN=arcA PE=3 SV=1 - [N0C7B4_9STRE]	251.421	49.88	1	17	17	69	409	46.6661	5.22412
N0C7B7	Uncharacterized protein OS=Streptococcus oligofermentans AS 1.3089 GN=I872_04125 PE=4 SV=1 - [N0C7B7_9STRE]	48.5925	57.14	1	4	4	12	98	11.0228	5.0083
N0C7C0	Uncharacterized protein OS=Streptococcus oligofermentans AS 1.3089 GN=I872_07215 PE=4 SV=1 - [N0C7C0_9STRE]	3.29866	12	1	2	2	3	350	39.5713	4.729
N0C7C3	Histidine kinase OS=Streptococcus oligofermentans AS 1.3089 GN=I872_04150 PE=4 SV=1 - [N0C7C3_9STRE]	14.3644	8.37	1	3	4	5	454	51.5969	8.41162
N0C7C6	Uncharacterized protein OS=Streptococcus oligofermentans AS 1.3089 GN=I872_07240 PE=4 SV=1 - [N0C7C6_9STRE]	915.226	48.94	1	25	25	320	282	32.4096	4.71631
N0C7D8	Isoleucine--tRNA ligase OS=Streptococcus oligofermentans AS 1.3089 GN=ileS PE=3 SV=1 - [N0C7D8_9STRE]	237.468	33.44	1	28	28	83	930	105.002	5.12256
N0C7E2	Pyridoxal 5'-phosphate dependent enzymes class III OS=Streptococcus oligofermentans AS 1.3089 GN=I872_07340 PE=3 SV=1 - [N0C7E2_9STRE]	10.7182	19.28	1	5	5	6	223	25.4722	6.43018
N0C7E4	2-isopropylmalate synthase OS=Streptococcus oligofermentans AS 1.3089 GN=leuA PE=3 SV=1 - [N0C7E4_9STRE]	60.6651	12.09	1	6	7	16	521	56.731	4.97021
N0C7E7	UDP-N-acetylmuramoylalanine--D-glutamate ligase OS=Streptococcus oligofermentans AS 1.3089 GN=murD PE=3 SV=1 - [N0C7E7_9STRE]	25.3442	13.78	1	5	5	12	450	48.6331	5.18604
N0C7F4	3-isopropylmalate dehydratase OS=Streptococcus oligofermentans AS 1.3089 GN=leuD PE=4 SV=1 - [N0C7F4_9STRE]	29.7038	20.78	1	2	2	9	154	17.7448	4.729
N0C7F6	Tryptophan synthase alpha chain OS=Streptococcus oligofermentans AS 1.3089 GN=trpA PE=3 SV=1 - [N0C7F6_9STRE]	12.2787	17.37	1	4	4	5	259	28.1861	5.46533
N0C7G1	Anthranilate synthase component II OS=Streptococcus oligofermentans AS 1.3089 GN=I872_07450 PE=4 SV=1 - [N0C7G1_9STRE]	23.0882	31.55	1	4	4	7	187	20.6405	5.12256
N0C7G5	Uncharacterized protein OS=Streptococcus oligofermentans AS 1.3089 GN=I872_04320 PE=4 SV=1 - [N0C7G5_9STRE]	7.54466	8.83	1	2	2	3	283	31.8493	7.31299
N0C7G6	Uncharacterized protein OS=Streptococcus oligofermentans AS 1.3089 GN=I872_07475 PE=4 SV=1 - [N0C7G6_9STRE]	12.9922	12.3	1	3	3	6	187	22.2194	9.71533
N0C7G9	Pseudouridine synthase OS=Streptococcus oligofermentans AS 1.3089 GN=I872_07500 PE=3 SV=1 - [N0C7G9_9STRE]	619.379	76.54	1	26	26	197	243	27.344	9.83252
N0C7H3	Phosphoesterase OS=Streptococcus oligofermentans AS 1.3089 GN=I872_07525 PE=3 SV=1 - [N0C7H3_9STRE]	16.3582	30.06	1	4	4	5	173	19.6969	5.69385
N0C7I3	RNA methyltransferase OS=Streptococcus oligofermentans AS 1.3089 GN=I872_07610 PE=4 SV=1 - [N0C7I3_9STRE]	0	3.32	1	2	2	2	452	51.7321	8.83643
N0C7J2	ATP dependent protease OS=Streptococcus oligofermentans AS 1.3089 GN=I872_07660 PE=3 SV=1 - [N0C7J2_9STRE]	763.011	52.97	1	42	42	237	757	83.9742	5.42725
N0C7K1	GMP synthase [glutamine-hydrolyzing] OS=Streptococcus oligofermentans AS 1.3089 GN=guaA PE=3 SV=1 - [N0C7K1_9STRE]	387.06	54.14	1	26	26	123	519	57.5875	4.97021
N0C7K7	Dihydrolipoyl dehydrogenase OS=Streptococcus oligofermentans AS 1.3089 GN=I872_04520 PE=4 SV=1 - [N0C7K7_9STRE]	54.8105	20.63	1	10	12	22	567	60.0843	4.91943
N0C7L3	Uncharacterized protein OS=Streptococcus oligofermentans AS 1.3089 GN=I872_07760 PE=4 SV=1 - [N0C7L3_9STRE]	597.515	48.62	2	29	36	177	763	85.4456	5.18604
N0C7L5	DNA topoisomerase 1 OS=Streptococcus oligofermentans AS 1.3089 GN=topA PE=3 SV=1 - [N0C7L5_9STRE]	131.089	25.36	1	16	16	43	694	78.8935	9.08545
N0C7L7	S-ribosylhomocysteine lyase OS=Streptococcus oligofermentans AS 1.3089 GN=luxS PE=3 SV=1 - [N0C7L7_9STRE]	96.5569	37.5	1	7	7	28	160	17.902	5.19873
N0C7M8	Twitching mobility protein PilT OS=Streptococcus oligofermentans AS 1.3089 GN=I872_04670 PE=4 SV=1 - [N0C7M8_9STRE]	64.8251	44.55	1	7	8	50	202	22.7538	5.52881
N0C7M9	Glutamate dehydrogenase OS=Streptococcus oligofermentans AS 1.3089 GN=I872_07835 PE=3 SV=1 - [N0C7M9_9STRE]	658.615	66.96	1	32	32	181	448	48.5585	5.43994
N0C7N5	UPF0237 protein I872_07860 OS=Streptococcus oligofermentans AS 1.3089 GN=I872_07860 PE=3 SV=1 - [N0C7N5_9STRE]	31.5375	37.5	1	4	4	10	88	9.48387	4.56396
N0C7N6	Phosphotransacetylase OS=Streptococcus oligofermentans AS 1.3089 GN=eutD PE=4 SV=1 - [N0C7N6_9STRE]	384.132	51.23	1	20	20	109	324	35.2183	5.26221
N0C7N9	Ribose-phosphate pyrophosphokinase OS=Streptococcus oligofermentans AS 1.3089 GN=prs PE=3 SV=1 - [N0C7N9_9STRE]	134.689	35.58	1	12	12	39	312	34.2048	5.24951
N0C7P8	Ubiquitin C-terminal hydrolase OS=Streptococcus oligofermentans AS 1.3089 GN=I872_04795 PE=4 SV=1 - [N0C7P8_9STRE]	10.8502	29.71	2	3	3	4	138	15.9112	5.37646
N0C7R0	Rhodanese family protein OS=Streptococcus oligofermentans AS 1.3089 GN=I872_04870 PE=4 SV=1 - [N0C7R0_9STRE]	14.116	27.45	1	2	2	4	102	11.5051	9.89111
N0C7R4	Probable tRNA sulfurtransferase OS=Streptococcus oligofermentans AS 1.3089 GN=thiI PE=3 SV=1 - [N0C7R4_9STRE]	24.8927	13.37	1	4	4	7	404	45.3476	6.02393
N0C7R9	Uracil-DNA glycosylase OS=Streptococcus oligofermentans AS 1.3089 GN=I872_04920 PE=4 SV=1 - [N0C7R9_9STRE]	29.1513	42.27	1	5	5	8	194	22.3575	6.39209
N0C7S1	Uncharacterized protein OS=Streptococcus oligofermentans AS 1.3089 GN=I872_08035 PE=4 SV=1 - [N0C7S1_9STRE]	93.2232	45.92	1	5	5	25	98	11.3771	9.65674
N0C7T3	Uncharacterized protein OS=Streptococcus oligofermentans AS 1.3089 GN=I872_08085 PE=4 SV=1 - [N0C7T3_9STRE]	99.3634	18.64	1	4	4	33	177	19.9789	4.28467
N0C7V6	30S ribosomal protein S16 OS=Streptococcus oligofermentans AS 1.3089 GN=rpsP PE=3 SV=1 - [N0C7V6_9STRE]	782.301	69.66	1	8	8	189	89	10.1364	10.0669
N0C7W1	AraC family transcriptional regulator OS=Streptococcus oligofermentans AS 1.3089 GN=I872_05170 PE=4 SV=1 - [N0C7W1_9STRE]	14.8005	33.57	1	5	5	7	277	31.0936	5.40186
N0C7X3	PTS system fructose specific transporter subunit IIABC OS=Streptococcus oligofermentans AS 1.3089 GN=I872_05245 PE=4 SV=1 - [N0C7X3_9STRE]	471.704	31.7	1	20	20	133	653	67.1716	5.66846
N0C7X8	N-acetyl-glucosamine matabolism OS=Streptococcus oligofermentans AS 1.3089 GN=I872_05270 PE=4 SV=1 - [N0C7X8_9STRE]	32.8765	25.39	1	5	5	11	256	28.1896	4.70361
N0C7Y3	dTDP-glucose 4,6-dehydratase OS=Streptococcus oligofermentans AS 1.3089 GN=I872_05295 PE=3 SV=1 - [N0C7Y3_9STRE]	310.527	50.86	1	16	16	96	348	39.0176	5.65576
N0C7Z3	Uncharacterized protein OS=Streptococcus oligofermentans AS 1.3089 GN=I872_08385 PE=4 SV=1 - [N0C7Z3_9STRE]	12.2972	17.74	1	3	3	7	186	21.7239	5.59229
N0C7Z6	Sucrose operon repressor OS=Streptococcus oligofermentans AS 1.3089 GN=I872_08410 PE=4 SV=1 - [N0C7Z6_9STRE]	5.56878	11.21	1	2	2	2	321	35.1606	6.55127
N0C801	N utilization substance protein B homolog OS=Streptococcus oligofermentans AS 1.3089 GN=nusB PE=3 SV=1 - [N0C801_9STRE]	80.1819	30.77	1	4	4	25	143	16.4714	4.57666
N0C803	Calcium-translocating P-type ATPase OS=Streptococcus oligofermentans AS 1.3089 GN=I872_05430 PE=4 SV=1 - [N0C803_9STRE]	335.611	32.88	1	28	28	101	879	95.4279	5.05908
N0C806	L-asparaginase OS=Streptococcus oligofermentans AS 1.3089 GN=I872_08460 PE=3 SV=1 - [N0C806_9STRE]	8.22886	13.75	1	3	3	3	320	34.5468	5.47803
N0C811	PTS system mannose-specific transporter subunit IIC OS=Streptococcus oligofermentans AS 1.3089 GN=I872_08485 PE=4 SV=1 - [N0C811_9STRE]	21.0511	10.11	1	2	2	8	267	27.0716	5.021
N0C813	GTPase HflX OS=Streptococcus oligofermentans AS 1.3089 GN=hflX PE=3 SV=1 - [N0C813_9STRE]	11.4763	9.47	1	4	4	6	412	46.5604	5.79541
N0C816	Penicillin-binding protein 3 OS=Streptococcus oligofermentans AS 1.3089 GN=I872_08510 PE=3 SV=1 - [N0C816_9STRE]	4.85444	7.29	1	2	2	2	425	46.5383	5.46533
N0C823	ABC transporter ATPase OS=Streptococcus oligofermentans AS 1.3089 GN=I872_08535 PE=3 SV=1 - [N0C823_9STRE]	76.6034	27.73	1	6	6	23	256	28.2865	4.729
N0C826	Amino acid ABC transporter substrate-binding protein OS=Streptococcus oligofermentans AS 1.3089 GN=I872_08560 PE=4 SV=1 - [N0C826_9STRE]	79.4031	29.37	1	11	11	23	521	57.6517	5.74463
N0C830	Uncharacterized protein OS=Streptococcus oligofermentans AS 1.3089 GN=I872_05580 PE=4 SV=1 - [N0C830_9STRE]	69.9189	43.68	1	11	11	21	277	30.225	5.31299
N0C832	Ketol-acid reductoisomerase OS=Streptococcus oligofermentans AS 1.3089 GN=ilvC PE=3 SV=1 - [N0C832_9STRE]	540.118	59.12	1	25	25	155	340	37.2627	4.93213
N0C841	Uncharacterized protein OS=Streptococcus oligofermentans AS 1.3089 GN=I872_08635 PE=4 SV=1 - [N0C841_9STRE]	2381.01	69.13	1	34	34	599	554	59.7009	4.57666
N0C846	Uncharacterized protein OS=Streptococcus oligofermentans AS 1.3089 GN=I872_08660 PE=4 SV=1 - [N0C846_9STRE]	203.522	30.25	1	7	7	60	162	18.6153	7.02002
N0C851	Signal recognition particle receptor FtsY OS=Streptococcus oligofermentans AS 1.3089 GN=ftsY PE=3 SV=1 - [N0C851_9STRE]	169.088	23.51	1	12	13	61	502	55.7708	4.39893
N0C859	50S ribosomal protein L13 OS=Streptococcus oligofermentans AS 1.3089 GN=rplM PE=3 SV=1 - [N0C859_9STRE]	938.889	66.22	1	12	12	291	148	16.1516	9.78857
N0C862	Histidine kinase OS=Streptococcus oligofermentans AS 1.3089 GN=I872_05730 PE=4 SV=1 - [N0C862_9STRE]	13.5311	5.29	1	3	3	5	454	51.5827	4.93213
N0C874	U32 family peptidase OS=Streptococcus oligofermentans AS 1.3089 GN=I872_05780 PE=4 SV=1 - [N0C874_9STRE]	59.3484	35.92	1	9	10	20	309	35.5859	5.2749
N0C877	Competence factor transport protein ComB OS=Streptococcus oligofermentans AS 1.3089 GN=I872_08785 PE=4 SV=1 - [N0C877_9STRE]	26.3013	14.86	1	6	6	9	451	49.9006	6.44287
N0C878	Uncharacterized protein OS=Streptococcus oligofermentans AS 1.3089 GN=I872_05805 PE=4 SV=1 - [N0C878_9STRE]	184.471	65.65	1	7	7	49	131	14.0537	7.40088
N0C896	Polysaccharide biosynthesis protein OS=Streptococcus oligofermentans AS 1.3089 GN=I872_05890 PE=4 SV=1 - [N0C896_9STRE]	2.19588	8.3	1	2	2	2	542	60.6406	9.84717
N0C897	Replication initiation and membrane attachment protein OS=Streptococcus oligofermentans AS 1.3089 GN=I872_08860 PE=4 SV=1 - [N0C897_9STRE]	33.662	7.55	1	3	3	9	384	43.8746	6.91748
N0C8A2	Acetyl-coenzyme A carboxylase carboxyl transferase subunit beta OS=Streptococcus oligofermentans AS 1.3089 GN=accD PE=3 SV=1 - [N0C8A2_9STRE]	6.90955	10.1	1	2	2	2	287	31.5893	7.81104
N0C8A3	Probable manganese-dependent inorganic pyrophosphatase OS=Streptococcus oligofermentans AS 1.3089 GN=ppaC PE=3 SV=1 - [N0C8A3_9STRE]	245.101	46.4	1	13	13	72	347	37.587	4.77979
N0C8A9	3-ketoacyl-(Acyl-carrier-protein) reductase OS=Streptococcus oligofermentans AS 1.3089 GN=fabG PE=3 SV=1 - [N0C8A9_9STRE]	180.505	46.31	1	12	12	53	244	25.6324	5.73193
N0C8B2	Peptidyl-prolyl cis-trans isomerase OS=Streptococcus oligofermentans AS 1.3089 GN=I872_05975 PE=3 SV=1 - [N0C8B2_9STRE]	771.113	77.15	1	23	23	221	267	29.1207	5.42725
N0C8B6	MarR family transcriptional regulator OS=Streptococcus oligofermentans AS 1.3089 GN=I872_08935 PE=4 SV=1 - [N0C8B6_9STRE]	84.502	57.64	1	7	7	24	144	16.7198	9.59814
N0C8C1	Uncharacterized protein OS=Streptococcus oligofermentans AS 1.3089 GN=I872_08960 PE=4 SV=1 - [N0C8C1_9STRE]	21.1048	34.75	1	2	2	5	118	12.721	8.83643
N0C8C3	Acetyltransferase OS=Streptococcus oligofermentans AS 1.3089 GN=I872_06025 PE=4 SV=1 - [N0C8C3_9STRE]	8.76191	35.67	1	2	2	6	171	18.9535	4.57666
N0C8C7	Isochorismitase family protein OS=Streptococcus oligofermentans AS 1.3089 GN=I872_08985 PE=4 SV=1 - [N0C8C7_9STRE]	19.8881	10.81	1	2	2	8	185	20.5153	5.22412
N0C8D5	Cyclophilin type peptidyl-prolyl cis-trans isomerase OS=Streptococcus oligofermentans AS 1.3089 GN=I872_06075 PE=4 SV=1 - [N0C8D5_9STRE]	219.7	33.91	1	12	12	65	466	51.7915	4.95752
N0C8D9	PTS system glucose/maltose-specific transporter subunit IIBCA OS=Streptococcus oligofermentans AS 1.3089 GN=I872_06100 PE=4 SV=1 - [N0C8D9_9STRE]	154.254	21.15	1	12	12	47	728	77.8088	6.18896
N0C8E0	30S ribosomal protein S6 OS=Streptococcus oligofermentans AS 1.3089 GN=rpsF PE=3 SV=1 - [N0C8E0_9STRE]	1268.35	93.75	1	13	13	273	96	11.1588	5.2749
N0C8E6	Oligopeptide ABC transporter oligopeptide-binding protein AmiA OS=Streptococcus oligofermentans AS 1.3089 GN=I872_06125 PE=4 SV=1 - [N0C8E6_9STRE]	4919.42	91.34	1	71	72	1163	658	72.5801	5.13525
N0C8F3	Peptide deformylase OS=Streptococcus oligofermentans AS 1.3089 GN=def PE=3 SV=1 - [N0C8F3_9STRE]	450.752	78.13	1	16	16	129	192	21.3869	5.19873
N0C8F6	Nucleoid-associated protein I872_09085 OS=Streptococcus oligofermentans AS 1.3089 GN=I872_09085 PE=3 SV=1 - [N0C8F6_9STRE]	606.366	83.84	1	7	7	122	99	10.8445	4.80518
N0C8F9	Uncharacterized protein OS=Streptococcus oligofermentans AS 1.3089 GN=I872_06175 PE=4 SV=1 - [N0C8F9_9STRE]	87.8759	40.65	1	7	7	24	155	17.3458	6.31592
N0C8G6	Isoprenyl transferase OS=Streptococcus oligofermentans AS 1.3089 GN=I872_06200 PE=3 SV=1 - [N0C8G6_9STRE]	8.55478	10.04	1	3	3	4	249	28.5449	7.47412
N0C8H4	Transcription regulator (Glutamine synthetase repressor) OS=Streptococcus oligofermentans AS 1.3089 GN=I872_09135 PE=4 SV=1 - [N0C8H4_9STRE]	105.16	62.81	1	7	7	33	121	14.3034	9.87646
N0C8I0	Elongation factor G OS=Streptococcus oligofermentans AS 1.3089 GN=fusA PE=3 SV=1 - [N0C8I0_9STRE]	4293.81	89.74	2	57	57	1196	692	76.7588	4.97021
N0C8I1	D-3-phosphoglycerate dehydrogenase OS=Streptococcus oligofermentans AS 1.3089 GN=I872_06250 PE=3 SV=1 - [N0C8I1_9STRE]	312.09	72.12	1	20	20	90	391	42.649	5.31299
N0C8I7	Thymidylate kinase OS=Streptococcus oligofermentans AS 1.3089 GN=tmk PE=3 SV=1 - [N0C8I7_9STRE]	173.264	66.51	1	15	15	45	212	23.8247	5.30029
N0C8J0	CMP-binding-factor 1 OS=Streptococcus oligofermentans AS 1.3089 GN=I872_09185 PE=4 SV=1 - [N0C8J0_9STRE]	33.7387	28.03	1	5	5	10	314	35.8305	6.60986
N0C8J5	Bifunctional protein GlmU OS=Streptococcus oligofermentans AS 1.3089 GN=glmU PE=3 SV=1 - [N0C8J5_9STRE]	304.037	40.31	1	18	18	88	459	49.3304	5.89697
N0C8J7	Ribosomal RNA small subunit methyltransferase A OS=Streptococcus oligofermentans AS 1.3089 GN=rsmA PE=3 SV=1 - [N0C8J7_9STRE]	11.3037	14.14	1	4	4	4	290	32.4391	5.74463
N0C8K3	Polar amino acid ABC transporter ATPase OS=Streptococcus oligofermentans AS 1.3089 GN=I872_06325 PE=3 SV=1 - [N0C8K3_9STRE]	25.9036	18.62	1	5	5	11	247	27.4376	6.7124
N0C8K8	Cell division protein FtsL OS=Streptococcus oligofermentans AS 1.3089 GN=ftsL PE=3 SV=1 - [N0C8K8_9STRE]	6.43374	17.92	1	2	2	2	106	12.2675	9.0415
N0C8L2	RNA-binding protein OS=Streptococcus oligofermentans AS 1.3089 GN=I872_09260 PE=4 SV=1 - [N0C8L2_9STRE]	1335.03	57.65	1	25	25	316	340	37.5749	4.69092
N0C8M4	Response regulator OS=Streptococcus oligofermentans AS 1.3089 GN=I872_09310 PE=4 SV=1 - [N0C8M4_9STRE]	16.7007	4.92	1	2	2	5	427	49.0103	4.90674
N0C8M8	Uncharacterized protein OS=Streptococcus oligofermentans AS 1.3089 GN=I872_06425 PE=4 SV=1 - [N0C8M8_9STRE]	90.6656	65.05	1	5	5	25	103	11.6675	9.70068
N0C8P4	Uncharacterized protein OS=Streptococcus oligofermentans AS 1.3089 GN=I872_09385 PE=4 SV=1 - [N0C8P4_9STRE]	315.771	54.77	1	13	13	84	199	21.4851	4.88135
N0C8Q1	Uncharacterized protein OS=Streptococcus oligofermentans AS 1.3089 GN=I872_06525 PE=4 SV=1 - [N0C8Q1_9STRE]	75.3058	34.93	1	5	5	25	146	16.5295	4.58936
N0C8R7	Ribosomal protein L11 methyltransferase OS=Streptococcus oligofermentans AS 1.3089 GN=prmA PE=3 SV=1 - [N0C8R7_9STRE]	185.787	49.21	1	10	10	40	317	34.7505	4.44971
N0C8S1	Uncharacterized protein OS=Streptococcus oligofermentans AS 1.3089 GN=I872_06625 PE=4 SV=1 - [N0C8S1_9STRE]	11.025	21.35	1	3	3	5	384	43.0434	8.06006
N0C8T7	Uncharacterized protein OS=Streptococcus oligofermentans AS 1.3089 GN=I872_09585 PE=4 SV=1 - [N0C8T7_9STRE]	62.966	15.59	1	5	5	16	449	49.921	9.33447
N0C8U3	Uncharacterized protein OS=Streptococcus oligofermentans AS 1.3089 GN=I872_09635 PE=4 SV=1 - [N0C8U3_9STRE]	856.851	84.93	1	33	33	204	418	46.5221	5.07178
N0C8U7	Zinc metalloproteinase in scaA 5'region OS=Streptococcus oligofermentans AS 1.3089 GN=I872_09660 PE=4 SV=1 - [N0C8U7_9STRE]	390.615	59.05	1	26	26	98	630	71.7802	4.93213
N0C8V0	30S ribosomal protein S2 OS=Streptococcus oligofermentans AS 1.3089 GN=rpsB PE=3 SV=1 - [N0C8V0_9STRE]	5153.55	88.08	2	27	28	1443	260	29.1271	5.26221
N0C8V1	Glutamine amidotransferase OS=Streptococcus oligofermentans AS 1.3089 GN=I872_06735 PE=4 SV=1 - [N0C8V1_9STRE]	32.4222	17.62	1	3	3	8	261	29.5635	4.80518
N0C8W1	Uncharacterized protein OS=Streptococcus oligofermentans AS 1.3089 GN=I872_09760 PE=4 SV=1 - [N0C8W1_9STRE]	3.38457	39.02	1	2	2	3	123	15.3935	6.56592
N0C8W3	Elongation factor Tu OS=Streptococcus oligofermentans AS 1.3089 GN=tuf PE=3 SV=1 - [N0C8W3_9STRE]	10146.6	94.47	1	22	40	2765	398	44.0134	4.97021
N0C8W6	2-C-methyl-D-erythritol 4-phosphate cytidylyltransferase OS=Streptococcus oligofermentans AS 1.3089 GN=ispD PE=3 SV=1 - [N0C8W6_9STRE]	94.7656	37.5	1	9	9	39	240	26.9041	6.80029
N0C8X0	UDP-glucose 4-epimerase OS=Streptococcus oligofermentans AS 1.3089 GN=I872_09810 PE=4 SV=1 - [N0C8X0_9STRE]	9.21794	12.03	1	4	4	8	291	32.9553	9.21729
N0C8X4	Transcriptional regulator OS=Streptococcus oligofermentans AS 1.3089 GN=I872_09845 PE=4 SV=1 - [N0C8X4_9STRE]	47.0528	12.78	1	6	6	16	485	53.0004	6.97607
N0C8X6	Tagatose 1,6-diphosphate aldolase OS=Streptococcus oligofermentans AS 1.3089 GN=lacD PE=3 SV=1 - [N0C8X6_9STRE]	27.6972	20.86	1	5	5	10	326	36.6186	4.99561
N0C8X8	Anaerobic ribonucleoside triphosphate reductase OS=Streptococcus oligofermentans AS 1.3089 GN=I872_09870 PE=4 SV=1 - [N0C8X8_9STRE]	278.182	35.57	1	24	24	90	731	83.3696	6.03662
N0C8Y1	Putative pre-16S rRNA nuclease OS=Streptococcus oligofermentans AS 1.3089 GN=I872_09905 PE=3 SV=1 - [N0C8Y1_9STRE]	94.3595	53.24	1	9	9	32	139	15.7283	5.21143
N0C8Y4	Protein RecA OS=Streptococcus oligofermentans AS 1.3089 GN=recA PE=3 SV=1 - [N0C8Y4_9STRE]	700.811	67.8	3	29	29	206	382	41.1955	5.22412
N0C8Y7	DNA-3-methyladenine glycosylase I OS=Streptococcus oligofermentans AS 1.3089 GN=I872_09955 PE=4 SV=1 - [N0C8Y7_9STRE]	2.39852	8.15	1	2	2	2	184	21.4075	6.20166
N0C8Z2	Uncharacterized protein OS=Streptococcus oligofermentans AS 1.3089 GN=I872_10005 PE=4 SV=1 - [N0C8Z2_9STRE]	85.1224	40.23	1	3	3	22	87	10.1515	8.38232
N0C8Z6	Maltose/maltodextrin-binding protein OS=Streptococcus oligofermentans AS 1.3089 GN=I872_10030 PE=4 SV=1 - [N0C8Z6_9STRE]	2667.35	83.37	1	54	54	601	421	45.3137	5.32568
N0C907	Phosphoenolpyruvate carboxylase OS=Streptococcus oligofermentans AS 1.3089 GN=ppc PE=3 SV=1 - [N0C907_9STRE]	253.405	33.12	2	34	34	101	948	108.263	5.33838
N0C909	Phosphoglycerate mutase OS=Streptococcus oligofermentans AS 1.3089 GN=I872_06935 PE=4 SV=1 - [N0C909_9STRE]	49.4021	46.48	1	9	9	23	213	24.2713	6.72705
N0C913	Glutathione reductase OS=Streptococcus oligofermentans AS 1.3089 GN=I872_06960 PE=3 SV=1 - [N0C913_9STRE]	3.58691	3.34	1	2	2	4	449	48.8209	6.32861
N0C914	Uncharacterized protein OS=Streptococcus oligofermentans AS 1.3089 GN=I872_10155 PE=4 SV=1 - [N0C914_9STRE]	10.7751	30.53	1	2	3	4	95	11.5809	5.07178
N0C927	Alanine dehydrogenase OS=Streptococcus oligofermentans AS 1.3089 GN=I872_07085 PE=3 SV=1 - [N0C927_9STRE]	99.516	27.84	1	8	8	30	370	38.7315	5.63037
N0C933	Oligoendopeptidase F OS=Streptococcus oligofermentans AS 1.3089 GN=I872_07135 PE=4 SV=1 - [N0C933_9STRE]	37.6677	14.5	1	10	10	14	600	69.0891	4.91943
N0C938	Dihydroxy-acid dehydratase OS=Streptococcus oligofermentans AS 1.3089 GN=ilvD PE=3 SV=1 - [N0C938_9STRE]	373.962	45.9	1	26	26	119	573	60.6706	5.38916
N0C941	Ornithine carbamoyltransferase OS=Streptococcus oligofermentans AS 1.3089 GN=I872_07185 PE=3 SV=1 - [N0C941_9STRE]	210.879	40.83	1	15	15	64	338	37.9162	5.31299
N0C949	Glycosyltransferase Gtf1 OS=Streptococcus oligofermentans AS 1.3089 GN=gtf1 PE=3 SV=1 - [N0C949_9STRE]	18.626	7.47	1	4	4	6	509	58.6923	4.93213
N0C950	XRE family transcriptional regulator OS=Streptococcus oligofermentans AS 1.3089 GN=I872_10365 PE=4 SV=1 - [N0C950_9STRE]	21.9589	34.67	1	3	3	9	75	8.72462	8.57275
N0C955	Pyruvate formate-lyase-activating enzyme OS=Streptococcus oligofermentans AS 1.3089 GN=I872_07285 PE=3 SV=1 - [N0C955_9STRE]	38.8584	16.6	1	3	3	10	265	30.2324	6.53662
N0C960	Microcin C7 resistance protein OS=Streptococcus oligofermentans AS 1.3089 GN=I872_10440 PE=4 SV=1 - [N0C960_9STRE]	28.6193	19.24	1	5	5	9	317	35.4707	4.80518
N0C962	Cell division protein SepF OS=Streptococcus oligofermentans AS 1.3089 GN=sepF PE=3 SV=1 - [N0C962_9STRE]	118.115	35.64	1	8	8	47	188	21.4809	5.33838
N0C965	UDP-N-acetylglucosamine--N-acetylmuramyl-(pentapeptide) pyrophosphoryl-undecaprenol N-acetylglucosamine transferase OS=Streptococcus oligofermentans AS 1.3089 GN=murG PE=3 SV=1 - [N0C965_9STRE]	27.8205	15.17	1	4	4	8	356	39.5499	7.94287
N0C969	Uncharacterized protein OS=Streptococcus oligofermentans AS 1.3089 GN=I872_07385 PE=4 SV=1 - [N0C969_9STRE]	97.0407	32.54	1	5	5	34	126	14.5237	10.1108
N0C971	ABC transporter substrate-binding protein OS=Streptococcus oligofermentans AS 1.3089 GN=I872_10515 PE=4 SV=1 - [N0C971_9STRE]	106.308	40.06	1	10	10	25	332	36.9754	5.79541
N0C980	tRNA-specific 2-thiouridylase MnmA OS=Streptococcus oligofermentans AS 1.3089 GN=mnmA PE=3 SV=1 - [N0C980_9STRE]	362.469	56.03	1	20	20	100	373	41.7404	5.24951
N0C981	Probable dual-specificity RNA methyltransferase RlmN OS=Streptococcus oligofermentans AS 1.3089 GN=rlmN PE=3 SV=1 - [N0C981_9STRE]	72.547	34.25	1	8	8	24	362	41.4523	7.72314
N0C986	Inosine-5'-monophosphate dehydrogenase OS=Streptococcus oligofermentans AS 1.3089 GN=I872_10590 PE=3 SV=1 - [N0C986_9STRE]	748.287	63.89	1	33	33	223	493	52.7012	5.64307
N0C987	Uncharacterized protein OS=Streptococcus oligofermentans AS 1.3089 GN=I872_07520 PE=4 SV=1 - [N0C987_9STRE]	21.3401	25.49	1	4	4	7	153	17.645	5.52881
N0C996	Hemerythrin HHE cation binding domain subfamily, putative OS=Streptococcus oligofermentans AS 1.3089 GN=I872_07570 PE=4 SV=1 - [N0C996_9STRE]	41.4631	14.35	1	7	7	11	453	51.8386	4.70361
N0C9A8	Uncharacterized protein OS=Streptococcus oligofermentans AS 1.3089 GN=I872_07655 PE=4 SV=1 - [N0C9A8_9STRE]	38.3386	21.05	1	3	3	19	76	8.74635	4.58936
N0C9B1	Uncharacterized protein OS=Streptococcus oligofermentans AS 1.3089 GN=I872_07680 PE=4 SV=1 - [N0C9B1_9STRE]	0	13.78	1	2	2	2	312	35.995	6.27783
N0C9C4	Uncharacterized protein OS=Streptococcus oligofermentans AS 1.3089 GN=I872_07755 PE=4 SV=1 - [N0C9C4_9STRE]	13.5865	11.3	1	3	3	6	230	28.0126	4.97021
N0C9C8	Ribonuclease Y OS=Streptococcus oligofermentans AS 1.3089 GN=rny PE=3 SV=1 - [N0C9C8_9STRE]	1313.96	67.04	1	41	41	389	537	60.1636	5.63037
N0C9D5	Dihydroorotate dehydrogenase OS=Streptococcus oligofermentans AS 1.3089 GN=pyrD PE=3 SV=1 - [N0C9D5_9STRE]	220.832	48.23	1	13	13	70	311	34.4064	5.31299
N0C9D9	UPF0210 protein I872_07855 OS=Streptococcus oligofermentans AS 1.3089 GN=I872_07855 PE=3 SV=1 - [N0C9D9_9STRE]	333.77	35.96	1	14	14	89	445	46.3983	5.13525
N0C9H6	Phosphoprotein phosphatase OS=Streptococcus oligofermentans AS 1.3089 GN=I872_08055 PE=4 SV=1 - [N0C9H6_9STRE]	1010.82	64.23	1	15	16	279	246	27.2585	4.62744
N0C9I0	Guanylate kinase OS=Streptococcus oligofermentans AS 1.3089 GN=gmk PE=3 SV=1 - [N0C9I0_9STRE]	44.7572	17.22	1	3	3	13	209	23.9743	4.90674
N0C9K6	Methionine--tRNA ligase OS=Streptococcus oligofermentans AS 1.3089 GN=I872_08230 PE=3 SV=1 - [N0C9K6_9STRE]	423.23	50.68	1	30	30	152	665	75.3552	5.08447
N0C9L1	Phosphorylase Pnp/Udp family protein OS=Streptococcus oligofermentans AS 1.3089 GN=I872_08255 PE=4 SV=1 - [N0C9L1_9STRE]	11.2615	12.65	1	3	3	4	253	27.9761	4.79248
N0C9M1	UPF0176 protein I872_08305 OS=Streptococcus oligofermentans AS 1.3089 GN=I872_08305 PE=3 SV=1 - [N0C9M1_9STRE]	9.07447	14.33	1	4	4	5	328	37.8655	5.09717
N0C9N3	Methionine import ATP-binding protein MetN OS=Streptococcus oligofermentans AS 1.3089 GN=metN PE=3 SV=1 - [N0C9N3_9STRE]	51.6304	11.02	1	3	3	12	354	38.5987	6.66846
N0C9N9	Putative lipoprotein OS=Streptococcus oligofermentans AS 1.3089 GN=I872_08380 PE=4 SV=1 - [N0C9N9_9STRE]	130.58	46.83	1	14	14	42	363	40.9887	7.47412
N0C9Q5	Cof family protein OS=Streptococcus oligofermentans AS 1.3089 GN=I872_08455 PE=4 SV=1 - [N0C9Q5_9STRE]	19.0903	11.97	1	5	5	8	468	52.7426	5.43994
N0C9R0	PTS system mannost-specific transporter subunits IIAB OS=Streptococcus oligofermentans AS 1.3089 GN=I872_08480 PE=4 SV=1 - [N0C9R0_9STRE]	943.754	71.73	1	23	24	256	329	35.2823	5.19873
N0C9R6	Peptide ABC transporter periplasmic protein OS=Streptococcus oligofermentans AS 1.3089 GN=I872_08505 PE=4 SV=1 - [N0C9R6_9STRE]	1071.57	72.55	2	46	49	272	652	72.562	5.13525
N0C9T1	L-threonine dehydratase OS=Streptococcus oligofermentans AS 1.3089 GN=ilvA PE=3 SV=1 - [N0C9T1_9STRE]	7.2743	13.46	1	3	3	6	416	45.6205	5.5542
N0C9U3	Uncharacterized protein OS=Streptococcus oligofermentans AS 1.3089 GN=I872_08630 PE=4 SV=1 - [N0C9U3_9STRE]	283.731	63.64	1	15	15	84	198	21.3029	6.354
N0C9W0	30S ribosomal protein S9 OS=Streptococcus oligofermentans AS 1.3089 GN=rpsI PE=3 SV=1 - [N0C9W0_9STRE]	981.944	69.23	1	14	14	352	130	14.2687	10.8433
N0C9X4	Phosphomethylpyrimidine kinase OS=Streptococcus oligofermentans AS 1.3089 GN=I872_08755 PE=4 SV=1 - [N0C9X4_9STRE]	89.722	29.64	1	5	5	25	253	27.4973	5.08447
N0C9Z0	Signal peptidase I OS=Streptococcus oligofermentans AS 1.3089 GN=I872_08805 PE=3 SV=1 - [N0C9Z0_9STRE]	65.6084	30.48	1	6	6	16	210	24.2197	8.83643
N0CA02	Primosomal protein DnaI OS=Streptococcus oligofermentans AS 1.3089 GN=I872_08855 PE=4 SV=1 - [N0CA02_9STRE]	387.786	79.93	1	23	23	118	299	34.5177	5.88428
N0CA06	Acetyl-coenzyme A carboxylase carboxyl transferase subunit alpha OS=Streptococcus oligofermentans AS 1.3089 GN=accA PE=3 SV=1 - [N0CA06_9STRE]	116.073	38.67	1	8	8	32	256	28.2047	6.82959
N0CA16	3-oxoacyl-[acyl-carrier-protein] synthase 2 OS=Streptococcus oligofermentans AS 1.3089 GN=I872_08905 PE=3 SV=1 - [N0CA16_9STRE]	284.131	49.02	1	19	19	92	410	43.7719	5.57959
N0CA22	3-oxoacyl-[acyl-carrier-protein] synthase 3 OS=Streptococcus oligofermentans AS 1.3089 GN=fabH PE=3 SV=1 - [N0CA22_9STRE]	18.4204	32.41	1	7	7	9	324	35.251	5.13525
N0CA41	Lipoprotein OS=Streptococcus oligofermentans AS 1.3089 GN=I872_00020 PE=4 SV=1 - [N0CA41_9STRE]	394.578	71.95	1	15	15	112	164	18.8276	7.98682
N0CA42	UvrABC system protein A OS=Streptococcus oligofermentans AS 1.3089 GN=uvrA PE=3 SV=1 - [N0CA42_9STRE]	21.7209	7.65	1	7	7	8	941	103.526	6.3667
N0CA43	Cell division protein DivIC OS=Streptococcus oligofermentans AS 1.3089 GN=I872_00045 PE=4 SV=1 - [N0CA43_9STRE]	44.8786	36.89	1	5	5	12	122	14.8427	9.46631
N0CA48	Single-stranded DNA-binding protein OS=Streptococcus oligofermentans AS 1.3089 GN=I872_09030 PE=3 SV=1 - [N0CA48_9STRE]	213.622	78.66	1	9	9	63	164	18.0188	5.10986
N0CA49	Aromatic amino acid aminotransferase OS=Streptococcus oligofermentans AS 1.3089 GN=I872_00095 PE=3 SV=1 - [N0CA49_9STRE]	16.5581	16.15	1	4	4	4	390	43.2791	4.85596
N0CA51	Phosphoribosylamine--glycine ligase OS=Streptococcus oligofermentans AS 1.3089 GN=purD PE=3 SV=1 - [N0CA51_9STRE]	20.1711	13.06	1	4	4	5	421	45.4032	4.79248
N0CA54	Amino acid recemase OS=Streptococcus oligofermentans AS 1.3089 GN=I872_00145 PE=4 SV=1 - [N0CA54_9STRE]	12.0002	16.52	1	3	3	6	230	25.3422	4.94482
N0CA60	Glycosyltransferase OS=Streptococcus oligofermentans AS 1.3089 GN=I872_09080 PE=4 SV=1 - [N0CA60_9STRE]	15.8363	30.66	1	6	6	7	137	15.7443	9.33447
N0CA66	Uncharacterized protein OS=Streptococcus oligofermentans AS 1.3089 GN=I872_00220 PE=4 SV=1 - [N0CA66_9STRE]	74.8746	34.48	1	5	5	22	87	10.1551	8.41162
N0CA67	Phosphoribosylformylglycinamidine cyclo-ligase OS=Streptococcus oligofermentans AS 1.3089 GN=purM PE=3 SV=1 - [N0CA67_9STRE]	510.903	52.65	2	17	18	125	340	36.4298	4.86865
N0CA71	Aldehyde-alcohol dehydrogenase OS=Streptococcus oligofermentans AS 1.3089 GN=I872_00255 PE=3 SV=1 - [N0CA71_9STRE]	5502.28	73.76	1	70	70	1383	884	96.8031	6.34131
N0CA75	Glutamine synthetase OS=Streptococcus oligofermentans AS 1.3089 GN=I872_09130 PE=3 SV=1 - [N0CA75_9STRE]	74.913	22.1	1	9	9	23	448	50.3832	5.08447
N0CA82	Glyceraldehyde-3-phosphate dehydrogenase OS=Streptococcus oligofermentans AS 1.3089 GN=I872_09155 PE=3 SV=1 - [N0CA82_9STRE]	4644.91	84.48	1	32	32	1271	335	35.8034	5.46533
N0CAA0	HAD superfamily hydrolase OS=Streptococcus oligofermentans AS 1.3089 GN=I872_00415 PE=4 SV=1 - [N0CAA0_9STRE]	9.97168	16.67	1	3	3	3	204	23.1007	5.10986
N0CAA2	Uncharacterized protein OS=Streptococcus oligofermentans AS 1.3089 GN=I872_09230 PE=4 SV=1 - [N0CAA2_9STRE]	22.4991	19.08	1	4	4	6	262	29.404	4.91943
N0CAB1	Uncharacterized protein OS=Streptococcus oligofermentans AS 1.3089 GN=I872_09255 PE=4 SV=1 - [N0CAB1_9STRE]	100.632	51.43	1	9	9	32	210	24.1783	5.97314
N0CAB5	50S ribosomal protein L4 OS=Streptococcus oligofermentans AS 1.3089 GN=rplD PE=3 SV=1 - [N0CAB5_9STRE]	245.972	53.14	1	11	11	93	207	22.195	9.94971
N0CAB6	Glutamate--tRNA ligase OS=Streptococcus oligofermentans AS 1.3089 GN=gltX PE=3 SV=1 - [N0CAB6_9STRE]	1003.94	75.46	1	47	47	285	485	55.796	5.0083
N0CAC0	30S ribosomal protein S3 OS=Streptococcus oligofermentans AS 1.3089 GN=rpsC PE=3 SV=1 - [N0CAC0_9STRE]	1189.45	73.27	1	17	17	290	217	24.0238	9.70068
N0CAC2	Sugar ABC transporter ATP-binding protein OS=Streptococcus oligofermentans AS 1.3089 GN=I872_09305 PE=3 SV=1 - [N0CAC2_9STRE]	33.8743	26.54	2	6	6	11	260	28.674	8.51416
N0CAC4	50S ribosomal protein L24 OS=Streptococcus oligofermentans AS 1.3089 GN=rplX PE=3 SV=1 - [N0CAC4_9STRE]	4475.37	89.11	1	16	16	986	101	10.9231	9.86182
N0CAC9	50S ribosomal protein L18 OS=Streptococcus oligofermentans AS 1.3089 GN=rplR PE=3 SV=1 - [N0CAC9_9STRE]	394.599	77.12	1	11	12	125	118	12.8861	10.4038
N0CAD4	Adenylate kinase OS=Streptococcus oligofermentans AS 1.3089 GN=adk PE=3 SV=1 - [N0CAD4_9STRE]	2641.1	80.66	1	22	22	654	212	23.6892	5.08447
N0CAE0	DNA-directed RNA polymerase subunit alpha OS=Streptococcus oligofermentans AS 1.3089 GN=rpoA PE=3 SV=1 - [N0CAE0_9STRE]	1550.65	77.56	4	25	27	468	312	34.3988	4.85596
N0CAE9	Uncharacterized protein OS=Streptococcus oligofermentans AS 1.3089 GN=I872_00665 PE=4 SV=1 - [N0CAE9_9STRE]	449.224	63.3	1	11	11	91	188	20.0605	4.67822
N0CAF4	Membrane carboxypeptidase OS=Streptococcus oligofermentans AS 1.3089 GN=I872_00700 PE=4 SV=1 - [N0CAF4_9STRE]	128.968	23.76	1	16	16	35	804	86.9352	5.87158
N0CAF8	Dihydrofolate synthetase OS=Streptococcus oligofermentans AS 1.3089 GN=I872_00735 PE=3 SV=1 - [N0CAF8_9STRE]	14.2794	10.02	1	4	4	7	449	50.3486	5.63037
N0CAG4	Ribosomal RNA small subunit methyltransferase E OS=Streptococcus oligofermentans AS 1.3089 GN=I872_09455 PE=3 SV=1 - [N0CAG4_9STRE]	22.6206	19.03	1	5	5	8	247	26.7612	5.2876
N0CAG7	Uncharacterized protein OS=Streptococcus oligofermentans AS 1.3089 GN=I872_09480 PE=4 SV=1 - [N0CAG7_9STRE]	16.1471	19.87	1	3	3	4	156	17.9465	4.13232
N0CAH0	Transcriptional regulator, xre family protein OS=Streptococcus oligofermentans AS 1.3089 GN=I872_09505 PE=4 SV=1 - [N0CAH0_9STRE]	203.341	70	1	11	11	48	170	19.6109	4.62744
N0CAH2	Phenylalanyl-tRNA synthetase subunit beta OS=Streptococcus oligofermentans AS 1.3089 GN=I872_00810 PE=4 SV=1 - [N0CAH2_9STRE]	350.92	62.98	1	12	12	103	208	22.7526	5.16064
N0CAH3	10 kDa chaperonin OS=Streptococcus oligofermentans AS 1.3089 GN=groS PE=3 SV=1 - [N0CAH3_9STRE]	82.553	63.44	1	5	5	32	93	9.71528	4.84326
N0CAH6	UTP--glucose-1-phosphate uridylyltransferase OS=Streptococcus oligofermentans AS 1.3089 GN=I872_09555 PE=3 SV=1 - [N0CAH6_9STRE]	1839.28	77	1	29	29	512	300	33.1795	6.34131
N0CAI3	Uncharacterized protein OS=Streptococcus oligofermentans AS 1.3089 GN=I872_00860 PE=4 SV=1 - [N0CAI3_9STRE]	653.254	91.35	1	5	12	195	104	11.5207	4.79248
N0CAI8	Membrane associated protein OS=Streptococcus oligofermentans AS 1.3089 GN=I872_09630 PE=4 SV=1 - [N0CAI8_9STRE]	188.171	44.84	1	14	14	54	281	32.6322	5.65576
N0CAJ5	Elongation factor Ts OS=Streptococcus oligofermentans AS 1.3089 GN=tsf PE=3 SV=1 - [N0CAJ5_9STRE]	502.533	65.13	1	22	22	153	347	37.3731	4.86865
N0CAJ9	Penicillin-binding protein 2A OS=Streptococcus oligofermentans AS 1.3089 GN=I872_09705 PE=4 SV=1 - [N0CAJ9_9STRE]	193.477	32.43	1	16	16	64	740	81.1835	5.31299
N0CAK9	Nucleotide sugar dehydratase OS=Streptococcus oligofermentans AS 1.3089 GN=I872_09780 PE=4 SV=1 - [N0CAK9_9STRE]	10.4377	9.09	1	2	3	5	352	39.4285	5.63037
N0CAL0	Putative acetyltransferase OS=Streptococcus oligofermentans AS 1.3089 GN=I872_01005 PE=4 SV=1 - [N0CAL0_9STRE]	29.0476	25.48	1	4	4	9	208	23.9982	5.46533
N0CAL3	Extracellular polysaccharide glycosyltransferase OS=Streptococcus oligofermentans AS 1.3089 GN=I872_09805 PE=4 SV=1 - [N0CAL3_9STRE]	17.584	7.35	1	2	2	5	272	31.5564	8.52881
N0CAL7	Wzh/putative phosphotyrosine-protein phosphatase OS=Streptococcus oligofermentans AS 1.3089 GN=I872_09840 PE=4 SV=1 - [N0CAL7_9STRE]	44.7883	19.75	1	5	5	14	243	28.1943	6.17627
N0CAM9	Transcriptional regulator Spx OS=Streptococcus oligofermentans AS 1.3089 GN=spxA PE=4 SV=1 - [N0CAM9_9STRE]	70.6846	43.18	1	6	6	23	132	14.7809	7.94287
N0CAN0	Type I restriction-modification system DNA methylase OS=Streptococcus oligofermentans AS 1.3089 GN=I872_01115 PE=4 SV=1 - [N0CAN0_9STRE]	3.45392	6.58	1	2	2	2	380	43.7132	6.11279
N0CAN6	DNA mismatch repair protein MutL OS=Streptococcus oligofermentans AS 1.3089 GN=mutL PE=3 SV=1 - [N0CAN6_9STRE]	15.7056	10.8	1	5	5	6	648	73.3627	5.43994
N0CAN7	SARP family transcriptional regulator OS=Streptococcus oligofermentans AS 1.3089 GN=I872_01150 PE=4 SV=1 - [N0CAN7_9STRE]	0	4.16	1	3	3	4	1009	117.41	5.97314
N0CAN9	Arginine--tRNA ligase OS=Streptococcus oligofermentans AS 1.3089 GN=argS PE=3 SV=1 - [N0CAN9_9STRE]	2068.82	79.72	1	54	54	556	562	63.2836	5.36377
N0CAP4	4-alpha-glucanotransferase OS=Streptococcus oligofermentans AS 1.3089 GN=I872_10025 PE=3 SV=1 - [N0CAP4_9STRE]	11.3676	8.04	1	4	5	6	510	58.991	5.05908
N0CAQ7	Chaperone protein DnaK OS=Streptococcus oligofermentans AS 1.3089 GN=dnaK PE=2 SV=1 - [N0CAQ7_9STRE]	11832.3	92.12	1	76	77	2646	609	64.9414	4.79248
N0CAR2	Metallo-beta-lactamase superfamily hydrolase OS=Streptococcus oligofermentans AS 1.3089 GN=I872_01285 PE=3 SV=1 - [N0CAR2_9STRE]	59.4457	24.64	1	12	12	22	560	61.148	5.8208
N0CAS4	Uncharacterized protein OS=Streptococcus oligofermentans AS 1.3089 GN=I872_10210 PE=4 SV=1 - [N0CAS4_9STRE]	3.88162	16.2	1	2	2	2	142	16.5299	5.05908
N0CAU3	Oligoendopeptidase F OS=Streptococcus oligofermentans AS 1.3089 GN=I872_01470 PE=4 SV=1 - [N0CAU3_9STRE]	46.9285	14.55	1	7	7	13	598	68.5204	4.80518
N0CAU8	Cysteine--tRNA ligase OS=Streptococcus oligofermentans AS 1.3089 GN=cysS PE=3 SV=1 - [N0CAU8_9STRE]	135.279	28.64	1	13	13	44	447	50.6903	5.22412
N0CAV9	D-alanine--poly(phosphoribitol) ligase subunit 1 OS=Streptococcus oligofermentans AS 1.3089 GN=dltA PE=3 SV=1 - [N0CAV9_9STRE]	91.2742	35.47	1	11	11	29	516	56.8718	4.89404
N0CAX1	Uncharacterized protein OS=Streptococcus oligofermentans AS 1.3089 GN=I872_01605 PE=4 SV=1 - [N0CAX1_9STRE]	11676.5	93.19	1	54	55	2669	367	39.9087	6.97607
N0CAX6	Phospho-2-dehydro-3-deoxyheptonate aldolase OS=Streptococcus oligofermentans AS 1.3089 GN=I872_01630 PE=3 SV=1 - [N0CAX6_9STRE]	106.267	48.41	1	11	14	35	345	39.0681	5.50342
N0CAY2	NH(3)-dependent NAD(+) synthetase OS=Streptococcus oligofermentans AS 1.3089 GN=nadE PE=3 SV=1 - [N0CAY2_9STRE]	501.503	71.9	1	17	17	159	274	30.1455	5.32568
N0CAZ6	Tryptophan--tRNA ligase OS=Streptococcus oligofermentans AS 1.3089 GN=trpS PE=3 SV=1 - [N0CAZ6_9STRE]	547.182	52.79	1	19	19	165	341	38.3015	5.75732
N0CB06	Energy-coupling factor transporter ATP-binding protein EcfA OS=Streptococcus oligofermentans AS 1.3089 GN=cbiO PE=3 SV=1 - [N0CB06_9STRE]	12.8017	11.11	1	3	3	5	279	30.5068	5.03369
N0CB15	DNA helicase OS=Streptococcus oligofermentans AS 1.3089 GN=I872_01800 PE=4 SV=1 - [N0CB15_9STRE]	39.1285	11.81	1	9	9	16	762	85.9056	5.45264
N0CB19	dTDP-4-dehydrorhamnose reductase OS=Streptococcus oligofermentans AS 1.3089 GN=I872_01825 PE=4 SV=1 - [N0CB19_9STRE]	155.054	33.45	1	10	10	63	284	32.4379	4.86865
N0CB32	50S ribosomal protein L20 OS=Streptococcus oligofermentans AS 1.3089 GN=rplT PE=3 SV=1 - [N0CB32_9STRE]	430.753	71.43	1	12	12	152	119	13.6526	10.8286
N0CB42	Phosphoglycerol transferase alkaline phosphatase superfamily protein OS=Streptococcus oligofermentans AS 1.3089 GN=I872_02045 PE=4 SV=1 - [N0CB42_9STRE]	34.462	13.37	1	8	8	36	733	82.7303	6.31592
N0CB44	Chorismate synthase OS=Streptococcus oligofermentans AS 1.3089 GN=aroC PE=3 SV=1 - [N0CB44_9STRE]	55.377	29.64	1	8	8	16	388	42.1969	5.80811
N0CB51	Aspartate aminotransferase OS=Streptococcus oligofermentans AS 1.3089 GN=I872_02125 PE=3 SV=1 - [N0CB51_9STRE]	65.0915	28.83	1	10	10	21	392	42.9439	4.83057
N0CB64	Mutator protein OS=Streptococcus oligofermentans AS 1.3089 GN=I872_02225 PE=4 SV=1 - [N0CB64_9STRE]	36.3848	37.93	1	6	6	15	203	23.2707	4.51318
N0CB68	ABC transporter ATP-binding protein OS=Streptococcus oligofermentans AS 1.3089 GN=I872_02250 PE=3 SV=1 - [N0CB68_9STRE]	19.1441	13.13	1	4	4	7	297	33.4867	5.71924
N0CB79	Ribonucleoside-diphosphate reductase OS=Streptococcus oligofermentans AS 1.3089 GN=I872_02335 PE=3 SV=1 - [N0CB79_9STRE]	191.982	40.33	1	24	24	67	719	81.3618	5.42725
N0CB84	NADP-dependent glyceraldehyde-3-phosphate dehydrogenase OS=Streptococcus oligofermentans AS 1.3089 GN=I872_02360 PE=3 SV=1 - [N0CB84_9STRE]	23.8636	20.12	1	5	5	7	328	35.1792	4.99561
N0CB89	ATP-dependent zinc metalloprotease FtsH OS=Streptococcus oligofermentans AS 1.3089 GN=ftsH PE=3 SV=1 - [N0CB89_9STRE]	1282.35	54.57	1	38	38	361	656	72.0024	5.8208
N0CB93	Ribose-phosphate pyrophosphokinase OS=Streptococcus oligofermentans AS 1.3089 GN=prs PE=3 SV=1 - [N0CB93_9STRE]	114.215	53.89	2	13	13	43	321	35.4426	6.45557
N0CB95	Phenylalanine--tRNA ligase alpha subunit OS=Streptococcus oligofermentans AS 1.3089 GN=pheS PE=3 SV=1 - [N0CB95_9STRE]	394.186	61.49	4	27	27	113	348	39.0066	5.59229
N0CBA2	Uncharacterized protein OS=Streptococcus oligofermentans AS 1.3089 GN=I872_02485 PE=4 SV=1 - [N0CBA2_9STRE]	525.991	58.78	1	11	11	139	148	16.2763	5.04639
N0CBA7	Purine nucleoside phosphorylase DeoD-type OS=Streptococcus oligofermentans AS 1.3089 GN=deoD PE=3 SV=1 - [N0CBA7_9STRE]	32.823	19.15	1	5	5	12	235	25.98	5.0083
N0CBB4	PTS system transporter subunit IIB OS=Streptococcus oligofermentans AS 1.3089 GN=I872_00190 PE=4 SV=1 - [N0CBB4_9STRE]	2.47804	8.86	1	2	2	2	158	17.3514	8.42627
N0CBC3	Acyltransferase OS=Streptococcus oligofermentans AS 1.3089 GN=I872_00250 PE=4 SV=1 - [N0CBC3_9STRE]	62.5701	16.89	1	6	6	23	604	67.7096	7.66455
N0CBC5	Orotate phosphoribosyltransferase OS=Streptococcus oligofermentans AS 1.3089 GN=pyrE PE=3 SV=1 - [N0CBC5_9STRE]	269.342	76.08	1	14	15	75	209	22.7299	5.68115
N0CBC9	5'-nucleotidase OS=Streptococcus oligofermentans AS 1.3089 GN=I872_02635 PE=3 SV=1 - [N0CBC9_9STRE]	985.604	64.09	1	44	44	253	749	79.6318	5.43994
N0CBD3	DNA topoisomerase 4 subunit A OS=Streptococcus oligofermentans AS 1.3089 GN=parC PE=3 SV=1 - [N0CBD3_9STRE]	31.8596	12.25	1	9	9	17	816	91.977	5.87158
N0CBD4	ABC transporter substrate-binding protein-sugar transport OS=Streptococcus oligofermentans AS 1.3089 GN=I872_00300 PE=4 SV=1 - [N0CBD4_9STRE]	70.1326	27.33	1	9	9	18	439	48.016	5.41455
N0CBE3	Uncharacterized protein OS=Streptococcus oligofermentans AS 1.3089 GN=I872_00350 PE=4 SV=1 - [N0CBE3_9STRE]	21.3522	19.53	1	2	2	6	128	14.3793	4.67822
N0CBE5	Uncharacterized protein OS=Streptococcus oligofermentans AS 1.3089 GN=I872_02750 PE=4 SV=1 - [N0CBE5_9STRE]	36.7984	16.06	1	5	5	9	411	47.406	7.37158
N0CBE9	Calcium-transporting ATPase OS=Streptococcus oligofermentans AS 1.3089 GN=I872_02775 PE=3 SV=1 - [N0CBE9_9STRE]	315.523	28.4	1	26	26	108	898	96.7151	5.03369
N0CBF6	CoA-binding domain-containing protein OS=Streptococcus oligofermentans AS 1.3089 GN=I872_00435 PE=4 SV=1 - [N0CBF6_9STRE]	135.199	58.62	1	8	8	44	145	16.5025	5.38916
N0CBF8	4-methyl-5(Beta-hydroxyethyl)-thiazole monophosphate synthesis protein OS=Streptococcus oligofermentans AS 1.3089 GN=I872_02825 PE=4 SV=1 - [N0CBF8_9STRE]	125.347	56.84	1	7	7	25	190	20.6934	4.91943
N0CBG5	50S ribosomal protein L3 OS=Streptococcus oligofermentans AS 1.3089 GN=rplC PE=3 SV=1 - [N0CBG5_9STRE]	2552.69	67.79	1	22	22	713	208	22.228	10.1108
N0CBG6	Enolase OS=Streptococcus oligofermentans AS 1.3089 GN=eno PE=3 SV=1 - [N0CBG6_9STRE]	19144.1	93.55	1	51	51	4671	434	46.8706	4.76709
N0CBG8	50S ribosomal protein L22 OS=Streptococcus oligofermentans AS 1.3089 GN=rplV PE=3 SV=1 - [N0CBG8_9STRE]	3490.82	78.95	1	14	14	874	114	12.2758	10.7993
N0CBH4	50S ribosomal protein L14 OS=Streptococcus oligofermentans AS 1.3089 GN=rplN PE=3 SV=1 - [N0CBH4_9STRE]	265.982	81.97	1	13	13	98	122	13.0412	10.3159
N0CBI0	50S ribosomal protein L6 OS=Streptococcus oligofermentans AS 1.3089 GN=rplF PE=3 SV=1 - [N0CBI0_9STRE]	1836.01	86.52	1	21	21	514	178	19.4704	9.5249
N0CBI4	Protein translocase subunit SecY OS=Streptococcus oligofermentans AS 1.3089 GN=secY PE=3 SV=1 - [N0CBI4_9STRE]	25.8772	12.84	1	4	4	8	436	47.494	9.72998
N0CBI8	ATP synthase subunit beta OS=Streptococcus oligofermentans AS 1.3089 GN=atpD PE=3 SV=1 - [N0CBI8_9STRE]	503.943	64.1	2	20	20	136	468	50.7653	4.94482
N0CBJ0	30S ribosomal protein S11 OS=Streptococcus oligofermentans AS 1.3089 GN=rpsK PE=3 SV=1 - [N0CBJ0_9STRE]	360.469	39.37	1	6	6	110	127	13.3772	11.4292
N0CBJ1	DNA-entry nuclease OS=Streptococcus oligofermentans AS 1.3089 GN=I872_03050 PE=4 SV=1 - [N0CBJ1_9STRE]	18.7461	11.7	1	2	2	4	282	30.5717	9.5835
N0CBJ5	Zinc ABC transporter OS=Streptococcus oligofermentans AS 1.3089 GN=I872_00635 PE=3 SV=1 - [N0CBJ5_9STRE]	11.5146	21.61	1	3	3	4	236	27.0246	7.78174
N0CBK0	ABC transporter permease OS=Streptococcus oligofermentans AS 1.3089 GN=I872_03130 PE=3 SV=1 - [N0CBK0_9STRE]	28.8462	18.14	2	5	7	15	590	66.0665	5.47803
N0CBL0	Tyrosine--tRNA ligase OS=Streptococcus oligofermentans AS 1.3089 GN=tyrS PE=3 SV=1 - [N0CBL0_9STRE]	60.4778	24.64	1	6	6	18	418	47.3062	5.65576
N0CBL2	Uncharacterized protein OS=Streptococcus oligofermentans AS 1.3089 GN=I872_03215 PE=4 SV=1 - [N0CBL2_9STRE]	761.253	73.76	1	16	16	208	202	22.5698	5.14795
N0CBL4	Periplasmic iron transport lipoprotein OS=Streptococcus oligofermentans AS 1.3089 GN=I872_03240 PE=4 SV=1 - [N0CBL4_9STRE]	769.271	77.59	1	26	26	208	290	32.5187	4.86865
N0CBL8	GMP reductase OS=Streptococcus oligofermentans AS 1.3089 GN=guaC PE=3 SV=1 - [N0CBL8_9STRE]	78.9539	37.92	1	11	11	26	327	36.0853	6.34131
N0CBL9	Dihydropteroate synthase OS=Streptococcus oligofermentans AS 1.3089 GN=I872_00730 PE=3 SV=1 - [N0CBL9_9STRE]	151.657	43.04	1	8	9	46	316	34.1696	5.16064
N0CBM6	Uncharacterized protein OS=Streptococcus oligofermentans AS 1.3089 GN=I872_03315 PE=4 SV=1 - [N0CBM6_9STRE]	5.87452	6.48	1	2	2	2	324	37.1584	5.09717
N0CBN2	3-phosphoshikimate 1-carboxyvinyltransferase OS=Streptococcus oligofermentans AS 1.3089 GN=aroA PE=3 SV=1 - [N0CBN2_9STRE]	15.4424	7.03	1	2	2	4	427	45.8861	5.88428
N0CBP5	Uncharacterized protein OS=Streptococcus oligofermentans AS 1.3089 GN=I872_00830 PE=4 SV=1 - [N0CBP5_9STRE]	28.4341	43.68	1	3	3	9	87	9.30841	4.89404
N0CBP7	Uncharacterized protein OS=Streptococcus oligofermentans AS 1.3089 GN=I872_03425 PE=4 SV=1 - [N0CBP7_9STRE]	162.497	49.5	1	12	13	59	299	33.8953	6.58057
N0CBQ0	Uncharacterized protein OS=Streptococcus oligofermentans AS 1.3089 GN=I872_00855 PE=4 SV=1 - [N0CBQ0_9STRE]	7.11977	7.66	1	3	3	3	248	28.5879	7.37158
N0CBR0	Uncharacterized protein OS=Streptococcus oligofermentans AS 1.3089 GN=I872_00915 PE=4 SV=1 - [N0CBR0_9STRE]	15.6571	10.58	2	5	6	8	378	43.2133	6.69775
N0CBR7	30S ribosomal protein S20 OS=Streptococcus oligofermentans AS 1.3089 GN=rpsT PE=3 SV=1 - [N0CBR7_9STRE]	219.552	44.87	1	7	7	76	78	8.52064	10.3306
N0CBR9	Phosphoenolpyruvate synthase OS=Streptococcus oligofermentans AS 1.3089 GN=I872_00975 PE=4 SV=1 - [N0CBR9_9STRE]	13.3813	9.86	1	6	6	7	811	91.9695	5.64307
N0CBS2	Cytidine deaminase OS=Streptococcus oligofermentans AS 1.3089 GN=I872_03550 PE=4 SV=1 - [N0CBS2_9STRE]	47.331	21.71	1	3	3	21	129	14.0701	4.62744
N0CBS4	Uncharacterized protein OS=Streptococcus oligofermentans AS 1.3089 GN=I872_01000 PE=4 SV=1 - [N0CBS4_9STRE]	16.8851	21.53	1	3	3	6	144	16.7752	8.04541
N0CBS6	Xylanase/chitin deacetylase OS=Streptococcus oligofermentans AS 1.3089 GN=I872_03575 PE=4 SV=1 - [N0CBS6_9STRE]	522.8	79.03	1	18	18	135	310	34.4926	6.7417
N0CBT7	Uncharacterized protein OS=Streptococcus oligofermentans AS 1.3089 GN=I872_03625 PE=4 SV=1 - [N0CBT7_9STRE]	63.1064	14.02	1	3	3	21	271	30.135	4.62744
N0CBU3	Type I restriction-modification system DNA-methyltransferase OS=Streptococcus oligofermentans AS 1.3089 GN=I872_01110 PE=4 SV=1 - [N0CBU3_9STRE]	274.736	29.96	1	15	15	79	534	60.3316	4.98291
N0CBU7	Peptidase T OS=Streptococcus oligofermentans AS 1.3089 GN=pepT PE=3 SV=1 - [N0CBU7_9STRE]	954.506	73.96	1	30	30	241	407	44.9641	4.62744
N0CBV6	Bifunctional protein PyrR OS=Streptococcus oligofermentans AS 1.3089 GN=pyrR PE=3 SV=1 - [N0CBV6_9STRE]	12.4839	27.43	2	4	5	9	175	20.0749	6.11279
N0CBW0	Uncharacterized protein OS=Streptococcus oligofermentans AS 1.3089 GN=I872_03770 PE=4 SV=1 - [N0CBW0_9STRE]	304.658	84.92	1	8	8	71	126	13.5502	4.79248
N0CBW6	Pyridine nucleotide-disulfide oxidoreductase OS=Streptococcus oligofermentans AS 1.3089 GN=I872_03795 PE=4 SV=1 - [N0CBW6_9STRE]	30.2445	31.28	1	9	9	11	438	47.0567	5.08447
N0CBW7	Protein GrpE OS=Streptococcus oligofermentans AS 1.3089 GN=grpE PE=3 SV=1 - [N0CBW7_9STRE]	741.813	86.78	1	15	15	222	174	19.8709	4.66553
N0CBX7	tRNA N6-adenosine threonylcarbamoyltransferase OS=Streptococcus oligofermentans AS 1.3089 GN=tsaD PE=3 SV=1 - [N0CBX7_9STRE]	6.04206	5.95	1	2	2	2	336	36.1235	5.16064
N0CBZ0	ATP-dependent protease, ATP-binding subunit OS=Streptococcus oligofermentans AS 1.3089 GN=I872_01355 PE=4 SV=1 - [N0CBZ0_9STRE]	586.638	60.03	1	38	38	164	703	77.6859	5.2876
N0CBZ3	GNAT family acetyltransferase OS=Streptococcus oligofermentans AS 1.3089 GN=I872_01390 PE=4 SV=1 - [N0CBZ3_9STRE]	33.0329	23.49	1	5	5	10	149	16.9727	9.02686
N0CBZ4	Uncharacterized protein OS=Streptococcus oligofermentans AS 1.3089 GN=I872_03970 PE=4 SV=1 - [N0CBZ4_9STRE]	80.4447	65.33	1	6	6	24	75	8.53042	8.39697
N0CBZ9	Large conductance mechano-sensitive ion channel OS=Streptococcus oligofermentans AS 1.3089 GN=I872_03995 PE=4 SV=1 - [N0CBZ9_9STRE]	84.0982	32.81	1	4	4	29	128	13.9127	4.97021
N0CC06	Thioredoxin OS=Streptococcus oligofermentans AS 1.3089 GN=I872_01440 PE=3 SV=1 - [N0CC06_9STRE]	16.0446	52.88	1	3	5	7	104	11.4279	4.88135
N0CC07	Regulatory protein Spx OS=Streptococcus oligofermentans AS 1.3089 GN=spxA PE=3 SV=1 - [N0CC07_9STRE]	93.1197	33.33	1	5	5	30	132	15.0849	6.31592
N0CC17	Reductase OS=Streptococcus oligofermentans AS 1.3089 GN=I872_01490 PE=4 SV=1 - [N0CC17_9STRE]	13.7625	11.56	1	2	2	5	173	19.8528	4.89404
N0CC21	Uncharacterized protein OS=Streptococcus oligofermentans AS 1.3089 GN=I872_04120 PE=4 SV=1 - [N0CC21_9STRE]	10.0109	10.26	1	4	5	6	468	52.2345	8.01611
N0CC22	Probable DNA-directed RNA polymerase subunit delta OS=Streptococcus oligofermentans AS 1.3089 GN=rpoE PE=3 SV=1 - [N0CC22_9STRE]	374.593	35.2	1	4	5	140	196	22.8043	3.89111
N0CC24	Two-component response transcriptional regulator OS=Streptococcus oligofermentans AS 1.3089 GN=I872_04145 PE=4 SV=1 - [N0CC24_9STRE]	100.255	39.73	1	10	10	32	224	25.2831	4.69092
N0CC28	Uridine kinase OS=Streptococcus oligofermentans AS 1.3089 GN=udk PE=3 SV=1 - [N0CC28_9STRE]	234.958	49.29	1	10	10	63	211	24.4435	5.30029
N0CC29	Uncharacterized protein OS=Streptococcus oligofermentans AS 1.3089 GN=I872_01550 PE=4 SV=1 - [N0CC29_9STRE]	142.737	68	1	5	5	40	100	11.647	5.33838
N0CC35	Diadenosine tetraphosphate (Ap4A) hydrolase OS=Streptococcus oligofermentans AS 1.3089 GN=I872_01575 PE=4 SV=1 - [N0CC35_9STRE]	82.0867	55.15	1	4	4	18	136	15.1296	5.26221
N0CC39	Cell surface protein OS=Streptococcus oligofermentans AS 1.3089 GN=I872_01600 PE=4 SV=1 - [N0CC39_9STRE]	55430.5	89.02	1	196	197	13526	1740	187.391	6.39209
N0CC44	Phospho-2-dehydro-3-deoxyheptonate aldolase OS=Streptococcus oligofermentans AS 1.3089 GN=I872_01625 PE=3 SV=1 - [N0CC44_9STRE]	262.077	51.6	1	15	18	76	343	38.6647	5.61768
N0CC45	Glycine betaine/L-proline ABC transporter ATP-binding protein OS=Streptococcus oligofermentans AS 1.3089 GN=I872_04280 PE=3 SV=1 - [N0CC45_9STRE]	25.8765	22.73	1	5	5	9	242	26.811	5.17334
N0CC48	Nicotinate phosphoribosyltransferase OS=Streptococcus oligofermentans AS 1.3089 GN=I872_01650 PE=3 SV=1 - [N0CC48_9STRE]	200.2	35.39	1	17	17	56	486	55.1633	5.70654
N0CC77	Uncharacterized protein OS=Streptococcus oligofermentans AS 1.3089 GN=I872_04440 PE=4 SV=1 - [N0CC77_9STRE]	69.3242	31.96	1	4	6	21	219	25.3196	4.729
N0CC78	Multidrug efflux membrane protein OS=Streptococcus oligofermentans AS 1.3089 GN=I872_04465 PE=4 SV=1 - [N0CC78_9STRE]	0	13.16	1	2	2	3	266	31.7158	9.30518
N0CC85	Lipoate--protein ligase OS=Streptococcus oligofermentans AS 1.3089 GN=I872_04515 PE=4 SV=1 - [N0CC85_9STRE]	10.0901	21.88	1	5	5	7	329	37.6693	5.21143
N0CC87	Uncharacterized protein OS=Streptococcus oligofermentans AS 1.3089 GN=I872_04540 PE=4 SV=1 - [N0CC87_9STRE]	28.6013	14.95	1	6	6	10	388	44.5602	5.08447
N0CC91	Phosphoribosylanthranilate isomerase OS=Streptococcus oligofermentans AS 1.3089 GN=I872_04565 PE=4 SV=1 - [N0CC91_9STRE]	18.2062	14.46	1	2	2	6	166	19.1616	4.94482
N0CC95	Ribosome biogenesis GTPase A OS=Streptococcus oligofermentans AS 1.3089 GN=rbgA PE=3 SV=1 - [N0CC95_9STRE]	116.181	32.86	1	10	10	40	283	32.1881	9.11475
N0CCA3	Oxygen-sensitive ribonucleoside-triphosphate reductase OS=Streptococcus oligofermentans AS 1.3089 GN=I872_04640 PE=4 SV=1 - [N0CCA3_9STRE]	66.8696	54.46	1	6	6	23	112	12.8518	6.94678
N0CCA8	50S ribosomal protein L35 OS=Streptococcus oligofermentans AS 1.3089 GN=rpmI PE=3 SV=1 - [N0CCA8_9STRE]	231.98	57.58	1	9	9	75	66	7.65029	12.3813
N0CCB1	UDP-N-acetylglucosamine 1-carboxyvinyltransferase OS=Streptococcus oligofermentans AS 1.3089 GN=murA PE=3 SV=1 - [N0CCB1_9STRE]	21.0527	10.74	1	4	4	7	419	44.7965	5.99854
N0CCB2	Phosphopantothenoylcysteine decarboxylase OS=Streptococcus oligofermentans AS 1.3089 GN=I872_04690 PE=4 SV=1 - [N0CCB2_9STRE]	19.0049	29.51	1	5	5	6	183	19.6794	6.80029
N0CCB5	Uncharacterized protein OS=Streptococcus oligofermentans AS 1.3089 GN=I872_01990 PE=4 SV=1 - [N0CCB5_9STRE]	41.1922	21.58	1	7	7	13	366	43.1286	5.19873
N0CCB8	Uncharacterized protein OS=Streptococcus oligofermentans AS 1.3089 GN=I872_02015 PE=4 SV=1 - [N0CCB8_9STRE]	138.354	57.02	1	11	11	44	235	26.0702	4.70361
N0CCC2	Uncharacterized protein OS=Streptococcus oligofermentans AS 1.3089 GN=I872_04740 PE=4 SV=1 - [N0CCC2_9STRE]	5.43847	10.22	1	2	2	2	186	22.0945	5.40186
N0CCD8	Arginine/histidine ABC transporter permease OS=Streptococcus oligofermentans AS 1.3089 GN=I872_02170 PE=4 SV=1 - [N0CCD8_9STRE]	561.619	29.83	1	24	24	160	724	78.6698	7.88428
N0CCE7	UDP-N-acetylmuramoyl-tripeptide--D-alanyl-D-alanine ligase OS=Streptococcus oligofermentans AS 1.3089 GN=I872_02220 PE=3 SV=1 - [N0CCE7_9STRE]	61.5746	23.85	1	7	7	17	457	50.3129	5.17334
N0CCF2	Uncharacterized protein OS=Streptococcus oligofermentans AS 1.3089 GN=I872_04915 PE=4 SV=1 - [N0CCF2_9STRE]	43.7872	35.19	1	4	4	12	162	18.6504	4.85596
N0CCF5	S1 RNA-binding domain-containing protein OS=Streptococcus oligofermentans AS 1.3089 GN=I872_02270 PE=4 SV=1 - [N0CCF5_9STRE]	51.8042	24.3	1	6	6	15	284	32.2947	6.63916
N0CCF8	Type I restriction-modification system, helicase subunit OS=Streptococcus oligofermentans AS 1.3089 GN=I872_02305 PE=4 SV=1 - [N0CCF8_9STRE]	20.8707	5.72	1	4	4	6	1014	118.255	6.16357
N0CCG0	SMI1 / KNR4 family protein OS=Streptococcus oligofermentans AS 1.3089 GN=I872_04965 PE=4 SV=1 - [N0CCG0_9STRE]	9.21091	19.85	1	2	2	3	136	15.8747	4.62744
N0CCG5	NADP-dependent glyceraldehyde-3-phosphate dehydrogenase OS=Streptococcus oligofermentans AS 1.3089 GN=I872_02355 PE=4 SV=1 - [N0CCG5_9STRE]	7.65952	21.64	1	4	4	4	134	14.5165	5.59229
N0CCG9	Glycogen synthase OS=Streptococcus oligofermentans AS 1.3089 GN=glgA PE=3 SV=1 - [N0CCG9_9STRE]	23.0964	13.66	1	4	5	8	476	54.4191	5.03369
N0CCH3	Uncharacterized protein OS=Streptococcus oligofermentans AS 1.3089 GN=I872_02405 PE=4 SV=1 - [N0CCH3_9STRE]	30.8	41.58	1	5	5	9	101	11.5886	4.55127
N0CCH6	ABC transporter substrate-binding protein OS=Streptococcus oligofermentans AS 1.3089 GN=I872_02430 PE=4 SV=1 - [N0CCH6_9STRE]	813.032	71.04	1	23	23	181	335	35.2565	7.35693
N0CCH9	Uncharacterized protein OS=Streptococcus oligofermentans AS 1.3089 GN=I872_05090 PE=4 SV=1 - [N0CCH9_9STRE]	3373.89	83.78	1	84	84	829	814	87.2349	6.0874
N0CCI1	Uncharacterized protein OS=Streptococcus oligofermentans AS 1.3089 GN=I872_02455 PE=4 SV=1 - [N0CCI1_9STRE]	8.73533	37.69	1	4	4	4	130	14.9427	6.91748
N0CCI5	tRNA modification GTPase MnmE OS=Streptococcus oligofermentans AS 1.3089 GN=mnmE PE=3 SV=1 - [N0CCI5_9STRE]	481.221	45.51	1	20	20	133	457	50.7907	4.7417
N0CCI6	UPF0109 protein I872_05140 OS=Streptococcus oligofermentans AS 1.3089 GN=I872_05140 PE=3 SV=1 - [N0CCI6_9STRE]	115.164	59.49	1	6	6	42	79	8.95892	5.45264
N0CCJ6	Pseudouridine synthase OS=Streptococcus oligofermentans AS 1.3089 GN=I872_05190 PE=3 SV=1 - [N0CCJ6_9STRE]	18.5617	15	1	3	3	4	300	33.1566	7.21045
N0CCK0	ABC transporter ATP-binding protein OS=Streptococcus oligofermentans AS 1.3089 GN=I872_05215 PE=4 SV=1 - [N0CCK0_9STRE]	58.0508	17.39	1	10	10	26	621	70.9948	5.05908
N0CCK4	Orotidine 5'-phosphate decarboxylase OS=Streptococcus oligofermentans AS 1.3089 GN=pyrF PE=3 SV=1 - [N0CCK4_9STRE]	135.505	50.87	1	8	8	41	230	25.6049	5.14795
N0CCK5	Putative peptidoglycan-binding domain-containing protein OS=Streptococcus oligofermentans AS 1.3089 GN=I872_05240 PE=4 SV=1 - [N0CCK5_9STRE]	725.363	44.71	1	24	24	188	463	49.741	7.53271
N0CCK7	Dihydroorotase OS=Streptococcus oligofermentans AS 1.3089 GN=pyrC PE=3 SV=1 - [N0CCK7_9STRE]	9.07244	6.87	1	3	3	4	422	44.985	5.37646
N0CCM3	Uncharacterized protein OS=Streptococcus oligofermentans AS 1.3089 GN=I872_02730 PE=4 SV=1 - [N0CCM3_9STRE]	24.1768	61.64	1	3	3	4	73	7.52471	8.73389
N0CCN0	Cell division protein FtsX OS=Streptococcus oligofermentans AS 1.3089 GN=I872_02795 PE=3 SV=1 - [N0CCN0_9STRE]	91.2044	24.03	1	10	10	28	308	34.4512	9.39307
N0CCN1	DNA replication protein DnaD OS=Streptococcus oligofermentans AS 1.3089 GN=I872_05365 PE=4 SV=1 - [N0CCN1_9STRE]	50.3594	30.53	1	7	7	19	226	25.6441	4.85596
N0CCN4	Uncharacterized protein OS=Streptococcus oligofermentans AS 1.3089 GN=I872_05400 PE=4 SV=1 - [N0CCN4_9STRE]	37.6595	20.11	1	7	7	10	363	41.1305	5.89697
N0CCN9	Tellurium resistance protein terD,TerD family OS=Streptococcus oligofermentans AS 1.3089 GN=I872_05425 PE=4 SV=1 - [N0CCN9_9STRE]	874.791	60.85	1	13	13	243	212	22.3332	4.56396
N0CCP1	Uncharacterized protein OS=Streptococcus oligofermentans AS 1.3089 GN=I872_02870 PE=4 SV=1 - [N0CCP1_9STRE]	46.3749	42.11	1	6	6	16	152	17.2879	8.52881
N0CCP9	Uncharacterized protein OS=Streptococcus oligofermentans AS 1.3089 GN=I872_05475 PE=4 SV=1 - [N0CCP9_9STRE]	23.4147	9.66	1	2	2	4	207	23.5548	4.58936
N0CCQ2	Uncharacterized protein OS=Streptococcus oligofermentans AS 1.3089 GN=I872_02945 PE=4 SV=1 - [N0CCQ2_9STRE]	33.0342	38.14	1	3	3	11	97	10.6716	5.50342
N0CCR4	2,3-bisphosphoglycerate-dependent phosphoglycerate mutase OS=Streptococcus oligofermentans AS 1.3089 GN=gpmA PE=3 SV=1 - [N0CCR4_9STRE]	9914.15	87.83	1	31	31	2600	230	26.0903	5.31299
N0CCR6	ATP synthase gamma chain OS=Streptococcus oligofermentans AS 1.3089 GN=atpG PE=3 SV=1 - [N0CCR6_9STRE]	453.831	51.37	1	14	14	101	292	32.5125	5.64307
N0CCS0	DNA-binding protein HU OS=Streptococcus oligofermentans AS 1.3089 GN=I872_05575 PE=3 SV=1 - [N0CCS0_9STRE]	637.477	87.91	1	13	13	181	91	9.67128	9.74463
N0CCS5	Arginine repressor OS=Streptococcus oligofermentans AS 1.3089 GN=argR PE=3 SV=1 - [N0CCS5_9STRE]	9.89359	18.88	1	2	2	3	143	16.0345	5.99854
N0CCS6	Homocysteine methyltransferase OS=Streptococcus oligofermentans AS 1.3089 GN=mmuM PE=4 SV=1 - [N0CCS6_9STRE]	6.47767	6.03	1	2	3	4	315	34.8607	4.91943
N0CCT0	Permease ATP-binding protein OS=Streptococcus oligofermentans AS 1.3089 GN=I872_03125 PE=3 SV=1 - [N0CCT0_9STRE]	18.1857	6.4	1	3	3	5	578	65.2031	5.40186
N0CCT9	NADPH-dependent fmn reductase domain-containing protein OS=Streptococcus oligofermentans AS 1.3089 GN=I872_03210 PE=4 SV=1 - [N0CCT9_9STRE]	561.036	43.24	2	16	16	158	407	44.9535	5.18604
N0CCU0	Uracil phosphoribosyltransferase OS=Streptococcus oligofermentans AS 1.3089 GN=upp PE=3 SV=1 - [N0CCU0_9STRE]	689.648	87.56	1	17	18	218	209	22.7262	5.61768
N0CCU6	Twin arginine-targeting protein translocase OS=Streptococcus oligofermentans AS 1.3089 GN=I872_03260 PE=4 SV=1 - [N0CCU6_9STRE]	17.856	29.51	1	3	3	12	61	6.50759	6.66846
N0CCV1	4-oxalocrotonate tautomerase OS=Streptococcus oligofermentans AS 1.3089 GN=I872_03285 PE=4 SV=1 - [N0CCV1_9STRE]	69.0283	71.67	1	3	3	13	60	6.7565	7.25439
N0CCV4	Serine hydroxymethyltransferase OS=Streptococcus oligofermentans AS 1.3089 GN=glyA PE=3 SV=1 - [N0CCV4_9STRE]	859.415	73.1	1	34	34	230	420	45.5214	5.26221
N0CCV8	RRF2 family protein OS=Streptococcus oligofermentans AS 1.3089 GN=I872_05750 PE=4 SV=1 - [N0CCV8_9STRE]	44.2133	47.65	1	5	5	17	149	16.0245	6.771
N0CCW3	RNA methyltransferase OS=Streptococcus oligofermentans AS 1.3089 GN=I872_03360 PE=4 SV=1 - [N0CCW3_9STRE]	14.2576	8.77	1	2	2	5	456	51.4029	6.29053
N0CCX0	Uncharacterized protein OS=Streptococcus oligofermentans AS 1.3089 GN=I872_05800 PE=4 SV=1 - [N0CCX0_9STRE]	791.385	58.04	1	12	12	177	143	15.9701	4.50049
N0CCX5	Uncharacterized protein OS=Streptococcus oligofermentans AS 1.3089 GN=I872_03420 PE=4 SV=1 - [N0CCX5_9STRE]	58.4848	57.28	1	9	9	19	103	11.9584	8.32373
N0CCY3	Cytoplasmic alpha-amylase OS=Streptococcus oligofermentans AS 1.3089 GN=I872_03470 PE=4 SV=1 - [N0CCY3_9STRE]	87.2779	25.1	1	11	11	28	482	55.8687	4.69092
N0CCZ8	Deoxyribose-phosphate aldolase OS=Streptococcus oligofermentans AS 1.3089 GN=deoC PE=3 SV=1 - [N0CCZ8_9STRE]	111.498	41.82	1	8	8	34	220	23.1669	5.31299
N0CD09	Spermidine/putrescine import ATP-binding protein PotA OS=Streptococcus oligofermentans AS 1.3089 GN=potA PE=3 SV=1 - [N0CD09_9STRE]	11.2014	9.61	1	4	4	4	385	44.2207	4.70361
N0CD13	Iron-containing alcohol dehydrogenase OS=Streptococcus oligofermentans AS 1.3089 GN=I872_03620 PE=4 SV=1 - [N0CD13_9STRE]	21.0558	8.36	1	3	3	8	383	40.9609	5.14795
N0CD18	Uncharacterized protein OS=Streptococcus oligofermentans AS 1.3089 GN=I872_03645 PE=4 SV=1 - [N0CD18_9STRE]	93.3432	24.59	1	12	12	28	423	49.3171	5.2749
N0CD22	Glycosyl transferase family protein OS=Streptococcus oligofermentans AS 1.3089 GN=I872_03690 PE=4 SV=1 - [N0CD22_9STRE]	22.9019	10.21	1	3	3	5	382	43.9336	4.7417
N0CD34	30S ribosomal interface protein S30EA OS=Streptococcus oligofermentans AS 1.3089 GN=I872_06045 PE=4 SV=1 - [N0CD34_9STRE]	362.496	57.78	1	10	10	94	180	20.6889	5.38916
N0CD41	Uncharacterized protein OS=Streptococcus oligofermentans AS 1.3089 GN=I872_06070 PE=4 SV=1 - [N0CD41_9STRE]	7.2342	15	1	2	2	3	120	13.6993	8.96826
N0CD44	Ferredoxin--NADP reductase OS=Streptococcus oligofermentans AS 1.3089 GN=I872_03790 PE=3 SV=1 - [N0CD44_9STRE]	17.6462	12.73	1	3	3	5	322	35.2253	6.15088
N0CD49	Peptide ABC transporter permease OS=Streptococcus oligofermentans AS 1.3089 GN=I872_06120 PE=3 SV=1 - [N0CD49_9STRE]	83.0457	39.76	1	18	18	35	498	56.1103	9.34912
N0CD55	Uncharacterized protein OS=Streptococcus oligofermentans AS 1.3089 GN=I872_03840 PE=4 SV=1 - [N0CD55_9STRE]	2.20604	6.68	1	2	2	2	374	42.843	7.41553
N0CD58	Putative lipoprotein OS=Streptococcus oligofermentans AS 1.3089 GN=I872_06170 PE=4 SV=1 - [N0CD58_9STRE]	185.271	54.44	1	12	12	49	180	20.5845	8.74854
N0CD76	Methylated-DNA-[protein]-cysteine S-methyltransferase OS=Streptococcus oligofermentans AS 1.3089 GN=I872_06245 PE=4 SV=1 - [N0CD76_9STRE]	17.07	17.86	1	2	2	4	168	18.4065	6.78564
N0CD81	DNA polymerase III subunit delta OS=Streptococcus oligofermentans AS 1.3089 GN=I872_06270 PE=4 SV=1 - [N0CD81_9STRE]	11.5668	9.33	1	3	3	5	300	34.1616	6.17627
N0CD86	MutT/nudix family protein OS=Streptococcus oligofermentans AS 1.3089 GN=I872_06295 PE=4 SV=1 - [N0CD86_9STRE]	17.109	21.43	1	4	4	5	182	20.6493	4.61475
N0CD93	Riboflavin biosynthesis protein OS=Streptococcus oligofermentans AS 1.3089 GN=I872_04040 PE=3 SV=1 - [N0CD93_9STRE]	10.7966	14.33	1	3	4	5	307	34.8619	5.31299
N0CD96	Penicillin-binding protein 2X OS=Streptococcus oligofermentans AS 1.3089 GN=I872_06345 PE=4 SV=1 - [N0CD96_9STRE]	41.2896	12.18	1	8	8	13	731	80.4057	5.33838
N0CD97	Phosphate transport protein OS=Streptococcus oligofermentans AS 1.3089 GN=I872_04065 PE=4 SV=1 - [N0CD97_9STRE]	159.203	44.37	1	9	9	45	293	30.9557	4.97021
N0CDA0	Cytoplasmic membrane protein OS=Streptococcus oligofermentans AS 1.3089 GN=I872_06370 PE=4 SV=1 - [N0CDA0_9STRE]	782.397	85.41	1	17	17	194	185	20.6356	5.37646
N0CDA2	Phosphate-specific transport system accessory protein PhoU OS=Streptococcus oligofermentans AS 1.3089 GN=I872_04090 PE=3 SV=1 - [N0CDA2_9STRE]	69.0634	41.01	1	9	9	22	217	25.184	5.10986
N0CDA6	Uncharacterized protein OS=Streptococcus oligofermentans AS 1.3089 GN=I872_04115 PE=4 SV=1 - [N0CDA6_9STRE]	264.809	56.25	1	9	9	68	176	19.8719	5.07178
N0CDB0	Probable nicotinate-nucleotide adenylyltransferase OS=Streptococcus oligofermentans AS 1.3089 GN=nadD PE=3 SV=1 - [N0CDB0_9STRE]	13.11	11.43	1	2	2	5	210	24.3097	5.23682
N0CDB1	Uncharacterized protein OS=Streptococcus oligofermentans AS 1.3089 GN=I872_04140 PE=4 SV=1 - [N0CDB1_9STRE]	177.841	15.5	1	2	2	44	129	12.9471	8.47021
N0CDB5	DEAD/DEAH box helicase OS=Streptococcus oligofermentans AS 1.3089 GN=I872_04165 PE=4 SV=1 - [N0CDB5_9STRE]	18.2886	12.15	1	5	5	8	362	41.199	7.12256
N0CDD2	Putative periplasmic solute-binding transport protein OS=Streptococcus oligofermentans AS 1.3089 GN=I872_06545 PE=3 SV=1 - [N0CDD2_9STRE]	72.8524	36.11	1	7	7	24	288	31.4553	5.8208
N0CDD9	Transcriptional regulator OS=Streptococcus oligofermentans AS 1.3089 GN=I872_04300 PE=4 SV=1 - [N0CDD9_9STRE]	8.30582	9.95	1	2	2	3	221	24.8869	5.47803
N0CDE3	Na/Pi-cotransporter family protein OS=Streptococcus oligofermentans AS 1.3089 GN=I872_06595 PE=4 SV=1 - [N0CDE3_9STRE]	104.506	13.26	1	6	6	32	543	59.4354	5.68115
N0CDE7	Mid-cell-anchored protein Z OS=Streptococcus oligofermentans AS 1.3089 GN=mapZ PE=3 SV=1 - [N0CDE7_9STRE]	1611.56	66.19	1	36	36	379	485	52.4547	5.13525
N0CDF3	Penicillin-binding protein 1A OS=Streptococcus oligofermentans AS 1.3089 GN=I872_06645 PE=4 SV=1 - [N0CDF3_9STRE]	1143.11	74.93	1	37	37	301	718	79.0403	5.021
N0CDG7	GTPase Obg OS=Streptococcus oligofermentans AS 1.3089 GN=obgE PE=3 SV=1 - [N0CDG7_9STRE]	376.699	57.83	1	25	25	107	434	47.9664	5.17334
N0CDH4	Signal recognition particle protein OS=Streptococcus oligofermentans AS 1.3089 GN=ffh PE=3 SV=1 - [N0CDH4_9STRE]	1378.89	70.11	1	43	43	394	522	57.5709	8.82178
N0CDH6	Mur ligase family protein OS=Streptococcus oligofermentans AS 1.3089 GN=I872_06730 PE=4 SV=1 - [N0CDH6_9STRE]	2.46522	4.25	1	2	2	2	447	49.5707	7.38623
N0CDI1	Acetoin dehydrogenase, E1 component subunit alpha OS=Streptococcus oligofermentans AS 1.3089 GN=I872_04535 PE=4 SV=1 - [N0CDI1_9STRE]	61.8886	22.98	1	6	6	19	322	35.0316	5.8335
N0CDI4	Uncharacterized protein OS=Streptococcus oligofermentans AS 1.3089 GN=I872_06755 PE=4 SV=1 - [N0CDI4_9STRE]	57.2255	34.65	1	6	6	17	202	23.4067	5.30029
N0CDJ3	ATP-dependent helicase/deoxyribonuclease subunit B OS=Streptococcus oligofermentans AS 1.3089 GN=rexB PE=3 SV=1 - [N0CDJ3_9STRE]	3.30764	2.28	1	3	3	3	1095	125.224	5.22412
N0CDK0	Aspartate-semialdehyde dehydrogenase OS=Streptococcus oligofermentans AS 1.3089 GN=asd PE=3 SV=1 - [N0CDK0_9STRE]	95.9906	37.71	1	12	12	29	358	38.8998	5.09717
N0CDK5	Phosphopantothenate--cysteine ligase OS=Streptococcus oligofermentans AS 1.3089 GN=I872_04685 PE=4 SV=1 - [N0CDK5_9STRE]	80.4934	32.61	1	7	7	24	230	25.056	5.43994
N0CDM4	DEAD-box ATP-dependent RNA helicase CshA OS=Streptococcus oligofermentans AS 1.3089 GN=cshA PE=3 SV=1 - [N0CDM4_9STRE]	943.217	52.33	1	28	29	266	516	57.4985	9.48096
N0CDM7	L-lactate dehydrogenase OS=Streptococcus oligofermentans AS 1.3089 GN=ldh PE=3 SV=1 - [N0CDM7_9STRE]	733.466	65.55	1	24	24	207	328	35.2063	5.31299
N0CDN3	50S ribosomal protein L21 OS=Streptococcus oligofermentans AS 1.3089 GN=rplU PE=3 SV=1 - [N0CDN3_9STRE]	254.247	33.65	1	3	3	66	104	11.1912	9.81787
N0CDN6	Uncharacterized protein OS=Streptococcus oligofermentans AS 1.3089 GN=I872_04910 PE=4 SV=1 - [N0CDN6_9STRE]	59.3841	30.94	1	5	5	21	139	14.778	5.8208
N0CDN9	Catabolite control protein A OS=Streptococcus oligofermentans AS 1.3089 GN=I872_06905 PE=4 SV=1 - [N0CDN9_9STRE]	260.907	67.07	1	16	16	86	334	37.0613	6.21436
N0CDP9	Cys-tRNA(Pro)/Cys-tRNA(Cys) deacylase OS=Streptococcus oligofermentans AS 1.3089 GN=I872_06930 PE=3 SV=1 - [N0CDP9_9STRE]	251.144	81.65	1	13	13	62	158	17.4975	9.0415
N0CDQ3	Membrane-fusion protein / periplasmic component of efflux system OS=Streptococcus oligofermentans AS 1.3089 GN=I872_06955 PE=4 SV=1 - [N0CDQ3_9STRE]	476.488	53	1	23	23	124	383	40.7198	5.14795
N0CDQ9	Uncharacterized protein OS=Streptococcus oligofermentans AS 1.3089 GN=I872_06980 PE=4 SV=1 - [N0CDQ9_9STRE]	24.5979	47.89	1	3	3	9	71	8.15912	5.41455
N0CDR4	50S ribosomal protein L33 OS=Streptococcus oligofermentans AS 1.3089 GN=rpmG PE=3 SV=1 - [N0CDR4_9STRE]	5.90288	36.73	1	2	2	3	49	5.68399	9.61279
N0CDR6	Ribosome maturation factor RimM OS=Streptococcus oligofermentans AS 1.3089 GN=rimM PE=3 SV=1 - [N0CDR6_9STRE]	12.1138	11.63	1	2	2	4	172	19.8413	4.85596
N0CDR9	Uncharacterized protein OS=Streptococcus oligofermentans AS 1.3089 GN=I872_07055 PE=4 SV=1 - [N0CDR9_9STRE]	99.831	48.85	1	6	6	31	174	19.771	4.85596
N0CDS4	Uncharacterized protein OS=Streptococcus oligofermentans AS 1.3089 GN=I872_05160 PE=4 SV=1 - [N0CDS4_9STRE]	47.8278	21.72	1	7	7	17	290	30.4301	9.26123
N0CDS8	Elongation factor 4 OS=Streptococcus oligofermentans AS 1.3089 GN=lepA PE=3 SV=1 - [N0CDS8_9STRE]	8.46473	6.43	1	3	3	3	607	67.5431	5.0083
N0CDT1	Uncharacterized protein OS=Streptococcus oligofermentans AS 1.3089 GN=I872_07130 PE=4 SV=1 - [N0CDT1_9STRE]	63.1489	28.19	1	8	8	24	227	25.4843	5.05908
N0CDT2	Uncharacterized protein OS=Streptococcus oligofermentans AS 1.3089 GN=I872_05210 PE=4 SV=1 - [N0CDT2_9STRE]	11.2994	6.67	1	2	2	4	285	32.1871	4.79248
N0CDT5	Glucosamine-6-phosphate deaminase OS=Streptococcus oligofermentans AS 1.3089 GN=I872_07155 PE=3 SV=1 - [N0CDT5_9STRE]	23.6394	20.85	1	4	4	9	235	25.5011	4.71631
N0CDT7	Uncharacterized protein OS=Streptococcus oligofermentans AS 1.3089 GN=I872_05235 PE=4 SV=1 - [N0CDT7_9STRE]	81.1012	42.74	1	3	3	22	124	14.6482	4.43701
N0CDT9	Carbamate kinase OS=Streptococcus oligofermentans AS 1.3089 GN=I872_07180 PE=3 SV=1 - [N0CDT9_9STRE]	602.23	46.67	1	13	13	131	315	33.4996	4.88135
N0CDV0	Protein translocase subunit SecA OS=Streptococcus oligofermentans AS 1.3089 GN=secA PE=3 SV=1 - [N0CDV0_9STRE]	9.76361	11.32	1	5	5	5	795	90.6501	8.89502
N0CDV7	Uncharacterized protein OS=Streptococcus oligofermentans AS 1.3089 GN=I872_07305 PE=4 SV=1 - [N0CDV7_9STRE]	191.402	47	1	8	8	66	100	11.4531	6.80029
N0CDW4	Stress protein OS=Streptococcus oligofermentans AS 1.3089 GN=I872_05420 PE=4 SV=1 - [N0CDW4_9STRE]	309.213	54.55	1	13	13	94	231	25.4158	5.69385
N0CDW7	Cell division protein DivIB OS=Streptococcus oligofermentans AS 1.3089 GN=divIB PE=3 SV=1 - [N0CDW7_9STRE]	86.3795	27.59	1	11	11	28	395	45.2415	4.71631
N0CDX1	Ribonuclease Z OS=Streptococcus oligofermentans AS 1.3089 GN=rnz PE=3 SV=1 - [N0CDX1_9STRE]	104.881	35.6	1	11	11	31	309	34.3048	6.91748
N0CDX2	Non-heme iron-containing ferritin OS=Streptococcus oligofermentans AS 1.3089 GN=I872_07415 PE=3 SV=1 - [N0CDX2_9STRE]	1205.55	91.81	1	12	12	364	171	19.3366	4.70361
N0CDY6	XRE family transcriptional regulator OS=Streptococcus oligofermentans AS 1.3089 GN=I872_05545 PE=4 SV=1 - [N0CDY6_9STRE]	10.6805	8.7	1	2	2	4	299	33.9145	7.38623
N0CDY8	Uncharacterized protein OS=Streptococcus oligofermentans AS 1.3089 GN=I872_07540 PE=4 SV=1 - [N0CDY8_9STRE]	178.569	50	1	5	5	57	82	9.33618	10.4917
N0CDZ2	Uncharacterized protein OS=Streptococcus oligofermentans AS 1.3089 GN=I872_07565 PE=4 SV=1 - [N0CDZ2_9STRE]	119.125	65.48	1	5	5	36	84	9.82873	4.62744
N0CE04	Branched-chain amino acid ABC transporter ATP-binding protein OS=Streptococcus oligofermentans AS 1.3089 GN=I872_05645 PE=3 SV=1 - [N0CE04_9STRE]	18.9488	11.02	1	3	3	7	254	28.2421	5.66846
N0CE05	Methyltransferase OS=Streptococcus oligofermentans AS 1.3089 GN=I872_07675 PE=4 SV=1 - [N0CE05_9STRE]	31.2382	15.93	1	2	2	10	182	20.2825	5.24951
N0CE11	ATP-dependent Clp protease proteolytic subunit OS=Streptococcus oligofermentans AS 1.3089 GN=clpP PE=3 SV=1 - [N0CE11_9STRE]	152.816	36.22	1	7	7	47	196	21.4056	4.88135
N0CE20	Uncharacterized protein OS=Streptococcus oligofermentans AS 1.3089 GN=I872_07775 PE=4 SV=1 - [N0CE20_9STRE]	63.3024	45.77	1	5	5	17	142	15.8659	4.93213
N0CE23	Flotillin family protein OS=Streptococcus oligofermentans AS 1.3089 GN=I872_07800 PE=4 SV=1 - [N0CE23_9STRE]	2987.27	74.95	1	50	50	844	487	54.2243	4.98291
N0CE27	Membrane protein insertase YidC OS=Streptococcus oligofermentans AS 1.3089 GN=yidC PE=3 SV=1 - [N0CE27_9STRE]	14.6538	23.86	1	4	4	4	306	34.0221	9.86182
N0CE31	Phosphoglycerate mutase OS=Streptococcus oligofermentans AS 1.3089 GN=I872_07850 PE=4 SV=1 - [N0CE31_9STRE]	10.4088	15.22	1	2	4	11	230	25.318	5.37646
N0CE40	NTP pyrophosphohydrolase OS=Streptococcus oligofermentans AS 1.3089 GN=I872_05820 PE=3 SV=1 - [N0CE40_9STRE]	12.9555	50.92	1	3	3	5	163	18.5501	5.07178
N0CE46	Uncharacterized protein OS=Streptococcus oligofermentans AS 1.3089 GN=I872_05845 PE=4 SV=1 - [N0CE46_9STRE]	5.31901	24.44	1	2	2	2	45	5.20174	8.39697
N0CE47	Putative translation elongation factor G OS=Streptococcus oligofermentans AS 1.3089 GN=I872_07950 PE=4 SV=1 - [N0CE47_9STRE]	0	8.76	1	2	2	3	639	72.6157	6.44287
N0CE58	Translation initiation factor IF-2 OS=Streptococcus oligofermentans AS 1.3089 GN=infB PE=3 SV=1 - [N0CE58_9STRE]	2232.73	50.16	1	52	52	589	933	103.207	8.77783
N0CE60	50S ribosomal protein L11 OS=Streptococcus oligofermentans AS 1.3089 GN=rplK PE=3 SV=1 - [N0CE60_9STRE]	1266.31	78.72	1	14	14	337	141	14.8209	9.70068
N0CE62	Serine/threonine protein kinase OS=Streptococcus oligofermentans AS 1.3089 GN=I872_08050 PE=3 SV=1 - [N0CE62_9STRE]	319.282	28.89	1	17	17	82	623	68.0062	7.38623
N0CE67	DNA-directed RNA polymerase subunit omega OS=Streptococcus oligofermentans AS 1.3089 GN=rpoZ PE=3 SV=1 - [N0CE67_9STRE]	1262.55	58.65	1	8	8	270	104	11.9844	6.59521
N0CE73	Aminodeoxychorismate lyase OS=Streptococcus oligofermentans AS 1.3089 GN=I872_06015 PE=4 SV=1 - [N0CE73_9STRE]	1607.26	73.34	1	42	42	381	589	64.8017	4.94482
N0CE78	Snf2 family protein OS=Streptococcus oligofermentans AS 1.3089 GN=I872_06040 PE=4 SV=1 - [N0CE78_9STRE]	13.8918	2.98	1	3	4	8	1040	119.525	5.45264
N0CE84	Cysteine synthase OS=Streptococcus oligofermentans AS 1.3089 GN=I872_06065 PE=3 SV=1 - [N0CE84_9STRE]	54.7477	23.3	1	7	7	18	309	32.3639	5.04639
N0CE92	Peptide ABC transporter permease OS=Streptococcus oligofermentans AS 1.3089 GN=I872_06115 PE=3 SV=1 - [N0CE92_9STRE]	8.38363	6.49	1	3	3	6	308	34.6424	9.49561
N0CEA0	DNA polymerase III PolC-type OS=Streptococcus oligofermentans AS 1.3089 GN=polC PE=3 SV=1 - [N0CEA0_9STRE]	31.0853	10.14	1	10	10	19	1519	171.063	5.2876
N0CEA6	Zinc metalloprotease OS=Streptococcus oligofermentans AS 1.3089 GN=I872_06190 PE=3 SV=1 - [N0CEA6_9STRE]	24.9007	10.02	1	3	4	11	419	46.4006	6.34131
N0CEB6	ArsC family transcription regulator OS=Streptococcus oligofermentans AS 1.3089 GN=I872_06240 PE=4 SV=1 - [N0CEB6_9STRE]	122.559	72.65	1	8	8	37	117	13.3379	5.10986
N0CEB8	PTS system transporter subunit IIC OS=Streptococcus oligofermentans AS 1.3089 GN=I872_08400 PE=4 SV=1 - [N0CEB8_9STRE]	9.63139	4.63	1	3	3	3	670	70.7692	5.38916
N0CEC1	Initiation-control protein YabA OS=Streptococcus oligofermentans AS 1.3089 GN=I872_06265 PE=3 SV=1 - [N0CEC1_9STRE]	47.6351	13.33	1	2	2	14	105	12.3953	4.93213
N0CEC3	Type II secretory pathway, pullulanase PulA glycosidase OS=Streptococcus oligofermentans AS 1.3089 GN=I872_08425 PE=4 SV=1 - [N0CEC3_9STRE]	73.5617	19.39	1	15	15	23	1274	141.468	5.85889
N0CEC7	Uncharacterized protein OS=Streptococcus oligofermentans AS 1.3089 GN=I872_06290 PE=4 SV=1 - [N0CEC7_9STRE]	58.9874	27.18	1	2	2	22	103	11.6615	8.49951
N0CEC8	X-Pro aminopeptidase OS=Streptococcus oligofermentans AS 1.3089 GN=I872_08450 PE=3 SV=1 - [N0CEC8_9STRE]	53.4645	23.8	1	8	8	18	353	39.1879	4.93213
N0CED2	Thioredoxin reductase OS=Streptococcus oligofermentans AS 1.3089 GN=I872_06315 PE=3 SV=1 - [N0CED2_9STRE]	26.7245	27.06	1	5	5	6	303	33.3397	4.88135
N0CED3	Glycine--tRNA ligase alpha subunit OS=Streptococcus oligofermentans AS 1.3089 GN=glyQ PE=3 SV=1 - [N0CED3_9STRE]	133.531	25.57	1	7	7	45	305	34.9713	4.90674
N0CED9	Serine--tRNA ligase OS=Streptococcus oligofermentans AS 1.3089 GN=serS PE=3 SV=1 - [N0CED9_9STRE]	1510.29	88.94	1	40	40	413	425	48.0953	5.09717
N0CEE1	Protease HtpX homolog OS=Streptococcus oligofermentans AS 1.3089 GN=htpX PE=3 SV=1 - [N0CEE1_9STRE]	75.2195	39.6	1	7	7	23	298	32.6188	6.55127
N0CEF1	Uncharacterized protein OS=Streptococcus oligofermentans AS 1.3089 GN=I872_06415 PE=4 SV=1 - [N0CEF1_9STRE]	194.188	57.29	1	10	10	55	199	22.6915	5.14795
N0CEF2	Uncharacterized protein OS=Streptococcus oligofermentans AS 1.3089 GN=I872_08575 PE=4 SV=1 - [N0CEF2_9STRE]	200.447	37.79	1	12	12	65	299	33.8198	5.46533
N0CEF6	Two-component response transcriptional regulator OS=Streptococcus oligofermentans AS 1.3089 GN=I872_08600 PE=4 SV=1 - [N0CEF6_9STRE]	2.38192	20.1	1	2	2	2	199	22.3567	5.30029
N0CEH1	LytR family transcriptional regulator OS=Streptococcus oligofermentans AS 1.3089 GN=I872_06515 PE=4 SV=1 - [N0CEH1_9STRE]	44.1519	31.34	1	11	11	16	402	43.5877	5.05908
N0CEH6	RNA methyltransferase OS=Streptococcus oligofermentans AS 1.3089 GN=I872_08725 PE=4 SV=1 - [N0CEH6_9STRE]	506.072	80.25	1	23	23	142	243	26.375	8.27979
N0CEH7	Uncharacterized protein OS=Streptococcus oligofermentans AS 1.3089 GN=I872_06540 PE=4 SV=1 - [N0CEH7_9STRE]	175.981	51.11	1	10	10	50	270	30.7766	5.07178
N0CEJ0	N-acetylglucosamine-6-phosphate deacetylase OS=Streptococcus oligofermentans AS 1.3089 GN=I872_06590 PE=3 SV=1 - [N0CEJ0_9STRE]	142.485	35.57	1	16	17	43	388	42.119	5.13525
N0CEJ7	Uncharacterized protein OS=Streptococcus oligofermentans AS 1.3089 GN=I872_06615 PE=4 SV=1 - [N0CEJ7_9STRE]	2412.57	47.42	1	47	47	554	1006	105.139	6.0874
N0CEL4	Alkyl hydroperoxide reductase AhpD OS=Streptococcus oligofermentans AS 1.3089 GN=I872_08875 PE=4 SV=1 - [N0CEL4_9STRE]	143.121	52.75	1	8	8	45	182	19.631	4.83057
N0CEM1	Acetyl-CoA carboxylase biotin carboxyl carrier protein subunit OS=Streptococcus oligofermentans AS 1.3089 GN=I872_08900 PE=4 SV=1 - [N0CEM1_9STRE]	149.998	36.9	1	7	7	42	168	17.6731	4.52588
N0CEM7	Acyl carrier protein OS=Streptococcus oligofermentans AS 1.3089 GN=acpP PE=3 SV=1 - [N0CEM7_9STRE]	77.0192	31.08	1	2	2	28	74	8.33414	3.90381
N0CEM8	Threonine--tRNA ligase OS=Streptococcus oligofermentans AS 1.3089 GN=thrS PE=3 SV=1 - [N0CEM8_9STRE]	486.021	57.78	2	26	28	141	649	74.7696	5.45264
N0CEN4	ATP-dependent helicase/nuclease subunit A OS=Streptococcus oligofermentans AS 1.3089 GN=addA PE=3 SV=1 - [N0CEN4_9STRE]	2.68014	3.11	1	2	2	2	1223	140.287	5.30029
N0CEN8	Aspartyl/glutamyl-tRNA(Asn/Gln) amidotransferase subunit C OS=Streptococcus oligofermentans AS 1.3089 GN=gatC PE=3 SV=1 - [N0CEN8_9STRE]	374.976	97	1	11	11	89	100	11.1205	4.4624
N0CEP0	Uncharacterized protein OS=Streptococcus oligofermentans AS 1.3089 GN=I872_06800 PE=4 SV=1 - [N0CEP0_9STRE]	6.36874	3.62	1	2	2	5	304	33.0873	5.021
N0CEP3	Universal stress protein OS=Streptococcus oligofermentans AS 1.3089 GN=I872_09000 PE=3 SV=1 - [N0CEP3_9STRE]	49.1753	19.21	1	3	3	16	151	16.9019	5.24951
N0CEP9	30S ribosomal protein S18 OS=Streptococcus oligofermentans AS 1.3089 GN=rpsR PE=3 SV=1 - [N0CEP9_9STRE]	440.002	81.01	1	16	16	133	79	9.19801	10.7993
N0CEQ4	Diphosphomevalonate decarboxylase OS=Streptococcus oligofermentans AS 1.3089 GN=I872_09050 PE=4 SV=1 - [N0CEQ4_9STRE]	102.901	28.57	1	7	7	27	315	35.1842	4.94482
N0CEQ5	Galactose-6-phosphate isomerase subunit LacA OS=Streptococcus oligofermentans AS 1.3089 GN=lacA PE=3 SV=1 - [N0CEQ5_9STRE]	4.71093	18.44	1	3	3	3	141	15.2917	5.17334
N0CEQ9	Xaa-Pro dipeptidyl-peptidase OS=Streptococcus oligofermentans AS 1.3089 GN=pepX PE=3 SV=1 - [N0CEQ9_9STRE]	26.4564	12.2	1	6	6	10	762	87.6655	5.2876
N0CER3	Lactose specific PTS system transcriptional repressor OS=Streptococcus oligofermentans AS 1.3089 GN=I872_06875 PE=4 SV=1 - [N0CER3_9STRE]	5.65759	7.66	1	2	2	2	248	27.7445	6.81494
N0CES3	Phosphoribosylaminoimidazole-succinocarboxamide synthase OS=Streptococcus oligofermentans AS 1.3089 GN=purC PE=3 SV=1 - [N0CES3_9STRE]	359.93	41.28	1	12	14	96	235	26.9748	4.89404
N0CET7	Uncharacterized protein OS=Streptococcus oligofermentans AS 1.3089 GN=I872_09175 PE=4 SV=1 - [N0CET7_9STRE]	283.25	46.34	1	12	12	62	205	21.9491	5.16064
N0CEU2	Macrolide export ATP-binding/permease protein MacB OS=Streptococcus oligofermentans AS 1.3089 GN=macB PE=3 SV=1 - [N0CEU2_9STRE]	157.725	62.5	1	9	9	41	232	25.5865	6.60986
N0CEU5	Ribulose-phosphate 3-epimerase OS=Streptococcus oligofermentans AS 1.3089 GN=I872_09200 PE=3 SV=1 - [N0CEU5_9STRE]	282.592	66.67	1	10	10	86	219	23.637	5.84619
N0CEV2	Tellurite resistance protein TehB OS=Streptococcus oligofermentans AS 1.3089 GN=I872_07000 PE=4 SV=1 - [N0CEV2_9STRE]	27.9209	16.38	1	5	5	10	287	33.0365	5.05908
N0CEV6	Preprotein translocase subunit SecG OS=Streptococcus oligofermentans AS 1.3089 GN=secG PE=4 SV=1 - [N0CEV6_9STRE]	49.134	32.47	1	2	2	10	77	8.63374	9.53955
N0CEW2	Endoribonuclease YbeY OS=Streptococcus oligofermentans AS 1.3089 GN=ybeY PE=3 SV=1 - [N0CEW2_9STRE]	116.085	31.52	1	6	6	35	165	19.1471	4.25928
N0CEW9	Foldase protein PrsA OS=Streptococcus oligofermentans AS 1.3089 GN=prsA PE=3 SV=1 - [N0CEW9_9STRE]	2185.37	77.65	1	44	45	538	358	39.5059	5.5415
N0CEX1	DD-carboxypeptidase OS=Streptococcus oligofermentans AS 1.3089 GN=I872_07150 PE=3 SV=1 - [N0CEX1_9STRE]	322.3	48.1	1	18	18	96	447	49.9536	8.67529
N0CEX6	Arginine-ornithine antiporter OS=Streptococcus oligofermentans AS 1.3089 GN=I872_07175 PE=4 SV=1 - [N0CEX6_9STRE]	17.7794	7.94	1	5	5	6	504	54.364	6.81494
N0CEY0	ABC sugar transporter solute binding protein OS=Streptococcus oligofermentans AS 1.3089 GN=I872_09325 PE=4 SV=1 - [N0CEY0_9STRE]	22.2313	15.42	1	6	6	7	493	55.1398	5.2749
N0CEZ5	Zinc-containing alcohol dehydrogenase OS=Streptococcus oligofermentans AS 1.3089 GN=I872_09375 PE=3 SV=1 - [N0CEZ5_9STRE]	27.6065	26.09	1	6	6	8	345	36.7823	5.36377
N0CF02	Cell division protein ftsA OS=Streptococcus oligofermentans AS 1.3089 GN=I872_07350 PE=3 SV=1 - [N0CF02_9STRE]	717.311	60.83	1	27	27	240	457	49.855	5.09717
N0CF07	GTP-binding protein TypA OS=Streptococcus oligofermentans AS 1.3089 GN=I872_07375 PE=4 SV=1 - [N0CF07_9STRE]	186.891	31.38	1	17	17	61	615	68.5512	4.93213
N0CF17	Tryptophan synthase beta chain OS=Streptococcus oligofermentans AS 1.3089 GN=trpB PE=3 SV=1 - [N0CF17_9STRE]	26.7711	11.96	1	3	4	13	393	42.5395	5.2876
N0CF20	Phosphopantetheine adenylyltransferase OS=Streptococcus oligofermentans AS 1.3089 GN=coaD PE=3 SV=1 - [N0CF20_9STRE]	2.7659	35.4	1	2	2	2	161	18.2054	5.5415
N0CF27	Uncharacterized protein OS=Streptococcus oligofermentans AS 1.3089 GN=I872_09475 PE=4 SV=1 - [N0CF27_9STRE]	9.91438	5.54	1	6	6	7	668	79.2325	5.18604
N0CF34	60 kDa chaperonin OS=Streptococcus oligofermentans AS 1.3089 GN=groL PE=3 SV=1 - [N0CF34_9STRE]	4851.19	90.37	1	43	57	1131	540	56.7347	4.79248
N0CF35	Flavoprotein oxygenase-like protein OS=Streptococcus oligofermentans AS 1.3089 GN=I872_07560 PE=4 SV=1 - [N0CF35_9STRE]	8.26007	9.9	1	2	2	3	192	22.0061	7.09326
N0CF37	Glycerol-3-phosphate dehydrogenase [NAD(P)+] OS=Streptococcus oligofermentans AS 1.3089 GN=gpsA PE=3 SV=1 - [N0CF37_9STRE]	404.674	70.41	1	18	18	89	338	36.8881	5.89697
N0CF41	2,3,4,5-tetrahydropyridine-2,6-dicarboxylate N-acetyltransferase OS=Streptococcus oligofermentans AS 1.3089 GN=dapH PE=3 SV=1 - [N0CF41_9STRE]	56.3544	25	1	5	5	21	232	24.225	5.17334
N0CF46	Glucose-6-phosphate isomerase OS=Streptococcus oligofermentans AS 1.3089 GN=pgi PE=3 SV=1 - [N0CF46_9STRE]	699.621	57.68	1	25	25	180	449	49.8914	5.04639
N0CF47	CBS domain-containing protein OS=Streptococcus oligofermentans AS 1.3089 GN=I872_07645 PE=4 SV=1 - [N0CF47_9STRE]	12.5531	28.9	1	4	4	7	218	24.2239	5.36377
N0CF50	Glutathione biosynthesis bifunctional protein GshAB OS=Streptococcus oligofermentans AS 1.3089 GN=gshAB PE=3 SV=1 - [N0CF50_9STRE]	15.1154	9.6	1	4	4	6	750	84.0086	5.09717
N0CF51	Uncharacterized protein OS=Streptococcus oligofermentans AS 1.3089 GN=I872_07670 PE=4 SV=1 - [N0CF51_9STRE]	34.1418	44.05	1	4	4	7	84	10.0392	9.0708
N0CF62	50S ribosomal protein L33 OS=Streptococcus oligofermentans AS 1.3089 GN=rpmG PE=3 SV=1 - [N0CF62_9STRE]	5.37477	48	1	3	3	3	50	5.67194	9.78857
N0CF68	Uncharacterized protein OS=Streptococcus oligofermentans AS 1.3089 GN=I872_07770 PE=4 SV=1 - [N0CF68_9STRE]	156.179	69.7	1	7	7	40	99	11.1356	9.17334
N0CF73	6-phosphogluconate dehydrogenase, decarboxylating OS=Streptococcus oligofermentans AS 1.3089 GN=I872_07795 PE=3 SV=1 - [N0CF73_9STRE]	663.926	63.29	1	28	28	177	474	52.4995	5.18604
N0CF84	MPA1 family polysaccharide export protein OS=Streptococcus oligofermentans AS 1.3089 GN=I872_09835 PE=4 SV=1 - [N0CF84_9STRE]	387.322	52.38	1	13	13	116	231	25.1147	5.47803
N0CF86	Phosphoglycerate mutase OS=Streptococcus oligofermentans AS 1.3089 GN=I872_07845 PE=4 SV=1 - [N0CF86_9STRE]	51.9806	16.59	1	2	4	21	229	25.2826	5.31299
N0CF92	Uncharacterized protein OS=Streptococcus oligofermentans AS 1.3089 GN=I872_09885 PE=4 SV=1 - [N0CF92_9STRE]	369.186	47.27	1	7	7	54	165	17.3213	4.56396
N0CF96	Uncharacterized protein OS=Streptococcus oligofermentans AS 1.3089 GN=I872_09920 PE=4 SV=1 - [N0CF96_9STRE]	443.731	77.13	1	19	19	116	188	21.3701	5.19873
N0CFB0	Alpha-1,4 glucan phosphorylase OS=Streptococcus oligofermentans AS 1.3089 GN=I872_10020 PE=3 SV=1 - [N0CFB0_9STRE]	104.187	27.09	1	17	18	39	753	85.1607	5.2876
N0CFB6	Ribosome-binding factor A OS=Streptococcus oligofermentans AS 1.3089 GN=rbfA PE=3 SV=1 - [N0CFB6_9STRE]	283.076	78.45	1	14	14	88	116	13.393	9.17334
N0CFC0	Ribosome maturation factor RimP OS=Streptococcus oligofermentans AS 1.3089 GN=rimP PE=3 SV=1 - [N0CFC0_9STRE]	18.7245	20.12	1	3	3	6	164	18.3526	4.88135
N0CFC4	Primosomal protein N' OS=Streptococcus oligofermentans AS 1.3089 GN=priA PE=3 SV=1 - [N0CFC4_9STRE]	2.8592	8.86	1	5	6	12	801	90.5547	6.7417
N0CFD0	Uncharacterized protein OS=Streptococcus oligofermentans AS 1.3089 GN=I872_10170 PE=4 SV=1 - [N0CFD0_9STRE]	22.5577	28.39	1	4	4	9	155	18.2271	4.98291
N0CFD1	Uncharacterized protein OS=Streptococcus oligofermentans AS 1.3089 GN=I872_08120 PE=4 SV=1 - [N0CFD1_9STRE]	13.1219	21.99	1	4	4	10	141	15.9041	7.89893
N0CFE7	Histidine--tRNA ligase OS=Streptococcus oligofermentans AS 1.3089 GN=hisS PE=3 SV=1 - [N0CFE7_9STRE]	47.4097	19.95	1	8	8	17	426	47.8122	5.21143
N0CFE8	Uncharacterized protein OS=Streptococcus oligofermentans AS 1.3089 GN=I872_08220 PE=4 SV=1 - [N0CFE8_9STRE]	155.704	35.8	1	11	11	44	405	46.1842	4.80518
N0CFF1	50S ribosomal protein L33 OS=Streptococcus oligofermentans AS 1.3089 GN=rpmG PE=3 SV=1 - [N0CFF1_9STRE]	319.81	79.59	1	9	9	126	49	5.90729	10.3452
N0CFG0	6-phospho-beta-glucosidase OS=Streptococcus oligofermentans AS 1.3089 GN=I872_10355 PE=3 SV=1 - [N0CFG0_9STRE]	39.7205	28.72	1	8	9	16	390	44.8696	5.46533
N0CFH3	Uncharacterized protein OS=Streptococcus oligofermentans AS 1.3089 GN=I872_10455 PE=4 SV=1 - [N0CFH3_9STRE]	2.5279	9.96	2	2	3	3	241	28.7716	7.07861
N0CFH5	L-cystine ABC transporter substrate-binding component OS=Streptococcus oligofermentans AS 1.3089 GN=I872_08370 PE=4 SV=1 - [N0CFH5_9STRE]	1193.01	85.56	1	30	30	330	277	30.7828	5.64307
N0CFH9	Fructokinase OS=Streptococcus oligofermentans AS 1.3089 GN=I872_08395 PE=4 SV=1 - [N0CFH9_9STRE]	20.4386	14.72	1	3	3	7	299	32.2803	6.06201
N0CFI1	30S ribosomal protein S4 OS=Streptococcus oligofermentans AS 1.3089 GN=rpsD PE=3 SV=1 - [N0CFI1_9STRE]	971.956	78.82	1	22	22	316	203	23.0144	10.1548
N0CFI9	Elongation factor P OS=Streptococcus oligofermentans AS 1.3089 GN=I872_08445 PE=3 SV=1 - [N0CFI9_9STRE]	2158.7	76.34	1	14	14	587	186	20.6115	4.91943
N0CFJ0	tRNA uridine 5-carboxymethylaminomethyl modification enzyme MnmG OS=Streptococcus oligofermentans AS 1.3089 GN=mnmG PE=3 SV=1 - [N0CFJ0_9STRE]	25.3398	8.5	1	5	5	11	635	70.7855	5.98584
N0CFJ3	ABC transporter ATP-binding protein OS=Streptococcus oligofermentans AS 1.3089 GN=I872_10580 PE=3 SV=1 - [N0CFJ3_9STRE]	217.324	37.96	1	18	18	79	540	60.8721	4.93213
N0CFJ4	Glycine--tRNA ligase beta subunit OS=Streptococcus oligofermentans AS 1.3089 GN=glyS PE=3 SV=1 - [N0CFJ4_9STRE]	304.098	39.76	1	28	28	92	679	75.6251	4.89404
N0CFJ6	Uncharacterized protein OS=Streptococcus oligofermentans AS 1.3089 GN=I872_10605 PE=4 SV=1 - [N0CFJ6_9STRE]	33.9965	27.47	1	2	2	12	91	10.7198	9.93506
N0CFJ9	Phosphoenolpyruvate:mannose phosphotransferase OS=Streptococcus oligofermentans AS 1.3089 GN=I872_08495 PE=4 SV=1 - [N0CFJ9_9STRE]	46.0933	23.58	1	4	4	16	123	13.6343	9.62744
N0CFK4	NifU family protein OS=Streptococcus oligofermentans AS 1.3089 GN=I872_08520 PE=4 SV=1 - [N0CFK4_9STRE]	15.2725	24.83	1	3	3	3	145	15.7609	5.78271
N0CFL0	Adapter protein MecA OS=Streptococcus oligofermentans AS 1.3089 GN=mecA PE=3 SV=1 - [N0CFL0_9STRE]	317.149	48.79	1	12	12	80	248	28.8253	4.28467
N0CFL1	Chromosome partitioning protein ParB OS=Streptococcus oligofermentans AS 1.3089 GN=I872_10680 PE=4 SV=1 - [N0CFL1_9STRE]	4.46264	5.93	1	2	2	2	253	29.3278	8.98291
N0CFL4	Uncharacterized protein OS=Streptococcus oligofermentans AS 1.3089 GN=I872_08570 PE=4 SV=1 - [N0CFL4_9STRE]	278.349	66.2	1	6	7	102	71	8.14824	9.0415
N0CFL9	Acetolactate synthase OS=Streptococcus oligofermentans AS 1.3089 GN=I872_08595 PE=3 SV=1 - [N0CFL9_9STRE]	20.7849	9.72	1	5	5	8	566	61.6667	5.56689
N0CFN1	50S ribosomal protein L28 OS=Streptococcus oligofermentans AS 1.3089 GN=rpmB PE=3 SV=1 - [N0CFN1_9STRE]	169.938	79.03	1	9	9	69	62	6.8798	11.1948
N0CFQ2	UPF0340 protein I872_08745 OS=Streptococcus oligofermentans AS 1.3089 GN=I872_08745 PE=3 SV=1 - [N0CFQ2_9STRE]	43.0658	18.72	1	3	3	17	187	20.2818	6.63916
N0CFR1	Uncharacterized protein OS=Streptococcus oligofermentans AS 1.3089 GN=I872_08795 PE=4 SV=1 - [N0CFR1_9STRE]	68.6507	37.93	1	3	3	36	87	9.07662	9.5249
N0CFR6	Pyruvate formate-lyase OS=Streptococcus oligofermentans AS 1.3089 GN=I872_08820 PE=4 SV=1 - [N0CFR6_9STRE]	276.52	55.38	1	29	30	90	771	87.2983	5.19873
N0CFS2	GTPase Der OS=Streptococcus oligofermentans AS 1.3089 GN=der PE=3 SV=1 - [N0CFS2_9STRE]	28.8554	12.84	1	5	5	10	436	48.9024	5.57959
N0CFT2	3-hydroxyacyl-[acyl-carrier-protein] dehydratase FabZ OS=Streptococcus oligofermentans AS 1.3089 GN=fabZ PE=3 SV=1 - [N0CFT2_9STRE]	11.5116	25	1	5	5	7	140	15.3912	7.40088
N0CFT7	Enoyl-acyl carrier protein(ACP) reductase OS=Streptococcus oligofermentans AS 1.3089 GN=I872_08920 PE=4 SV=1 - [N0CFT7_9STRE]	249.55	41.05	1	9	9	66	324	34.1939	5.74463
N0CFU2	Aspartokinase OS=Streptococcus oligofermentans AS 1.3089 GN=I872_08945 PE=3 SV=1 - [N0CFU2_9STRE]	40.4784	19.12	1	9	9	14	455	50.312	6.11279
N0CFU6	Glutamyl-tRNA(Gln) amidotransferase subunit A OS=Streptococcus oligofermentans AS 1.3089 GN=gatA PE=3 SV=1 - [N0CFU6_9STRE]	156.741	45.49	1	16	16	41	488	52.3257	5.14795
N0CFU8	Aminotransferase AlaT OS=Streptococcus oligofermentans AS 1.3089 GN=I872_08995 PE=4 SV=1 - [N0CFU8_9STRE]	23.4578	10.89	1	5	5	11	404	45.7272	5.61768
N0CFW3	Glycerol uptake facilitator/aquaporin protein OS=Streptococcus oligofermentans AS 1.3089 GN=I872_09070 PE=3 SV=1 - [N0CFW3_9STRE]	157.54	16.44	1	4	4	41	298	31.5616	9.0415
N0CFW8	Uncharacterized protein OS=Streptococcus oligofermentans AS 1.3089 GN=I872_09095 PE=4 SV=1 - [N0CFW8_9STRE]	11.5773	15.74	1	3	3	5	235	26.6805	4.94482
N0CFX9	Phosphoglycerate kinase OS=Streptococcus oligofermentans AS 1.3089 GN=pgk PE=3 SV=1 - [N0CFX9_9STRE]	2560.22	95.24	1	37	37	611	399	42.0081	4.99561
N0CFY5	30S ribosomal protein S12 OS=Streptococcus oligofermentans AS 1.3089 GN=rpsL PE=3 SV=1 - [N0CFY5_9STRE]	1104.28	51.82	1	17	17	313	137	15.1215	11.5317
N0CFZ6	Ribonuclease M5 OS=Streptococcus oligofermentans AS 1.3089 GN=rnmV PE=3 SV=1 - [N0CFZ6_9STRE]	5.95786	13.2	1	3	3	5	197	22.7788	6.81494
N0CG44	Uncharacterized protein OS=Streptococcus oligofermentans AS 1.3089 GN=I872_09395 PE=4 SV=1 - [N0CG44_9STRE]	12.5306	12.5	1	2	2	7	184	20.9427	9.72998
N0CG58	Carbonic anhydrase OS=Streptococcus oligofermentans AS 1.3089 GN=I872_09420 PE=3 SV=1 - [N0CG58_9STRE]	106.577	52.44	1	6	6	37	164	18.1051	5.05908
N0CG70	ABC transporter ATP-binding protein/permease OS=Streptococcus oligofermentans AS 1.3089 GN=I872_09545 PE=3 SV=1 - [N0CG70_9STRE]	21.875	7.75	1	5	5	9	568	63.2975	8.08936
N0CG76	Uncharacterized protein OS=Streptococcus oligofermentans AS 1.3089 GN=I872_09595 PE=4 SV=1 - [N0CG76_9STRE]	44.4397	19.73	1	4	4	11	294	33.2596	5.70654
N0CG81	Adenylosuccinate synthetase OS=Streptococcus oligofermentans AS 1.3089 GN=purA PE=3 SV=1 - [N0CG81_9STRE]	692.706	70	1	29	30	199	430	47.6445	5.57959
N0CG84	Metal ABC transporter substrate-binding lipoprotein OS=Streptococcus oligofermentans AS 1.3089 GN=I872_09645 PE=3 SV=1 - [N0CG84_9STRE]	2031.69	83.87	1	29	29	512	310	34.8057	5.42725
N0CG88	Leucine--tRNA ligase OS=Streptococcus oligofermentans AS 1.3089 GN=leuS PE=3 SV=1 - [N0CG88_9STRE]	315.703	47.42	1	31	31	110	833	94.0527	5.13525
N0CG91	Preprotein translocase subunit SecE OS=Streptococcus oligofermentans AS 1.3089 GN=secE PE=4 SV=1 - [N0CG91_9STRE]	2.77225	16.95	1	2	2	6	59	7.12775	9.40771
N0CG95	Adenine-specific DNA methylase OS=Streptococcus oligofermentans AS 1.3089 GN=I872_09720 PE=4 SV=1 - [N0CG95_9STRE]	144.553	44.86	1	10	10	41	321	36.5788	5.17334
N0CGA5	LPS biosynthesis protein OS=Streptococcus oligofermentans AS 1.3089 GN=I872_09795 PE=4 SV=1 - [N0CGA5_9STRE]	5.57806	8.79	1	2	3	4	307	36.3773	8.38232
N0CGB0	Putative autophosphorylating protein tyrosine kinase OS=Streptococcus oligofermentans AS 1.3089 GN=I872_09830 PE=4 SV=1 - [N0CGB0_9STRE]	42.7623	34.48	1	8	8	18	232	25.6013	8.30908
N0CGB3	Acetyl transferase OS=Streptococcus oligofermentans AS 1.3089 GN=I872_09855 PE=4 SV=1 - [N0CGB3_9STRE]	95.7417	42.54	1	6	6	30	181	20.6835	5.23682
N0CGC2	Uncharacterized protein OS=Streptococcus oligofermentans AS 1.3089 GN=I872_09915 PE=4 SV=1 - [N0CGC2_9STRE]	188.526	57.84	1	11	11	67	185	20.1393	5.75732
N0CGD0	XRE family transcriptional regulator OS=Streptococcus oligofermentans AS 1.3089 GN=I872_09965 PE=4 SV=1 - [N0CGD0_9STRE]	31.546	18.45	1	4	4	11	168	19.3814	7.2251
N0CGD4	DNA mismatch repair protein MutS OS=Streptococcus oligofermentans AS 1.3089 GN=mutS PE=3 SV=1 - [N0CGD4_9STRE]	14.7982	6.24	1	5	5	11	849	94.7657	5.2749
N0CGD7	Uncharacterized protein OS=Streptococcus oligofermentans AS 1.3089 GN=I872_10015 PE=4 SV=1 - [N0CGD7_9STRE]	85.539	9.3	1	2	2	20	172	18.744	6.7417
N0CGE5	Aspartyl-tRNA ligase OS=Streptococcus oligofermentans AS 1.3089 GN=aspS PE=3 SV=1 - [N0CGE5_9STRE]	191.178	28.08	1	17	17	60	584	65.8278	5.12256
N0CGG0	Uncharacterized protein OS=Streptococcus oligofermentans AS 1.3089 GN=I872_10165 PE=4 SV=1 - [N0CGG0_9STRE]	6.50707	8.5	1	2	2	2	294	33.1701	4.99561
N0CGH3	Uncharacterized protein OS=Streptococcus oligofermentans AS 1.3089 GN=I872_10275 PE=4 SV=1 - [N0CGH3_9STRE]	2591.74	72.63	1	30	30	717	285	31.915	5.23682
N0CGH7	50S ribosomal protein L32 OS=Streptococcus oligofermentans AS 1.3089 GN=rpmF PE=3 SV=1 - [N0CGH7_9STRE]	169.597	41.67	1	2	2	48	60	6.75162	10.6675
N0CGI3	Cro/CI family transcriptional regulator OS=Streptococcus oligofermentans AS 1.3089 GN=I872_10325 PE=4 SV=1 - [N0CGI3_9STRE]	23.9649	31.58	1	5	5	9	114	13.2849	5.22412
N0CGI7	Uncharacterized protein OS=Streptococcus oligofermentans AS 1.3089 GN=I872_10350 PE=4 SV=1 - [N0CGI7_9STRE]	292.7	9.89	1	7	7	92	961	101.055	4.06885
N0CGJ8	D-alanine--poly(phosphoribitol) ligase subunit 2 OS=Streptococcus oligofermentans AS 1.3089 GN=dltC PE=3 SV=1 - [N0CGJ8_9STRE]	16.0466	21.52	1	2	2	6	79	8.99032	4.00537
N0CGL0	Uncharacterized protein OS=Streptococcus oligofermentans AS 1.3089 GN=I872_10450 PE=4 SV=1 - [N0CGL0_9STRE]	4.27053	28.76	1	3	3	3	226	24.9304	7.48877
N0CGQ7	DegP protein OS=Streptococcus oligofermentans AS 1.3089 GN=I872_10675 PE=4 SV=1 - [N0CGQ7_9STRE]	2804.46	76.02	1	31	32	690	392	41.3104	5.79541

## Sheet: Dataset 1B
Dataset 1B. Redox proteomics identified proteins in S. oligofermentans wild-type strain pulsed by 40 µM H2O2
Accession	Description	Score	Coverage	# Proteins	# Unique Peptides	# Peptides	# PSMs	# AAs	MW [kDa]	calc. pI
B1PUC6	L-amino acid oxidase OS=Streptococcus oligofermentans PE=1 SV=1 - [B1PUC6_9STRE]	28.7008	20.72	1	6	6	9	391	42.6522	7.40088
B6CEH7	Elongation factor Tu (Fragment) OS=Streptococcus oligofermentans GN=tuf PE=4 SV=1 - [B6CEH7_9STRE]	5180.06	77.87	1	4	26	2114	253	28.3554	4.61475
H2EQA5	Pyruvate oxidase OS=Streptococcus oligofermentans GN=pox PE=3 SV=1 - [H2EQA5_9STRE]	2457.36	71.4	1	45	45	552	591	65.208	5.17334
H2EUL4	MutT/NUDIX family protein (Fragment) OS=Streptococcus oligofermentans PE=3 SV=1 - [H2EUL4_9STRE]	13.4917	22.52	1	3	3	5	151	17.8606	4.56396
N0C1E2	DNA polymerase III subunit beta OS=Streptococcus oligofermentans AS 1.3089 GN=I872_00010 PE=4 SV=1 - [N0C1E2_9STRE]	113.534	33.6	1	10	10	35	378	41.9521	5.2876
N0C1F3	Hypoxanthine phosphoribosyltransferase OS=Streptococcus oligofermentans AS 1.3089 GN=I872_00060 PE=4 SV=1 - [N0C1F3_9STRE]	857.689	49.44	1	15	15	237	180	20.1835	4.89404
N0C1F8	Secreted antigen GbpB/SagA peptidoglycan hydrolase PcsB protein OS=Streptococcus oligofermentans AS 1.3089 GN=I872_00085 PE=4 SV=1 - [N0C1F8_9STRE]	892.514	58.99	1	24	24	205	395	41.5769	5.04639
N0C1G2	Acyl carrier protein OS=Streptococcus oligofermentans AS 1.3089 GN=acpP PE=3 SV=1 - [N0C1G2_9STRE]	23.5788	38.75	1	3	3	11	80	9.20359	4.11963
N0C1I7	Uncharacterized protein OS=Streptococcus oligofermentans AS 1.3089 GN=I872_00245 PE=4 SV=1 - [N0C1I7_9STRE]	139.015	67.88	1	12	12	39	137	15.1497	9.15869
N0C1K0	Uncharacterized protein OS=Streptococcus oligofermentans AS 1.3089 GN=I872_00320 PE=4 SV=1 - [N0C1K0_9STRE]	2.4566	35.19	1	2	2	2	216	24.4225	9.29053
N0C1K4	Threonine synthase OS=Streptococcus oligofermentans AS 1.3089 GN=I872_00345 PE=4 SV=1 - [N0C1K4_9STRE]	436.037	63.56	1	25	25	112	494	53.7842	5.05908
N0C1L5	Uncharacterized protein OS=Streptococcus oligofermentans AS 1.3089 GN=I872_00405 PE=4 SV=1 - [N0C1L5_9STRE]	18.6183	16.15	1	3	3	5	161	19.2724	4.58936
N0C1M0	DNA polymerase OS=Streptococcus oligofermentans AS 1.3089 GN=I872_00430 PE=3 SV=1 - [N0C1M0_9STRE]	368.636	34.55	1	26	27	113	880	99.6747	5.16064
N0C1N0	30S ribosomal protein S10 OS=Streptococcus oligofermentans AS 1.3089 GN=rpsJ PE=3 SV=1 - [N0C1N0_9STRE]	615.58	84.31	1	14	14	226	102	11.5744	9.92041
N0C1N5	30S ribosomal protein S19 OS=Streptococcus oligofermentans AS 1.3089 GN=rpsS PE=3 SV=1 - [N0C1N5_9STRE]	1298.83	80.65	1	15	15	338	93	10.7437	9.99365
N0C1P1	30S ribosomal protein S17 OS=Streptococcus oligofermentans AS 1.3089 GN=rpsQ PE=3 SV=1 - [N0C1P1_9STRE]	1040.64	90.7	1	15	15	402	86	10.0204	9.92041
N0C1P8	30S ribosomal protein S8 OS=Streptococcus oligofermentans AS 1.3089 GN=rpsH PE=3 SV=1 - [N0C1P8_9STRE]	3240.33	92.42	1	23	23	752	132	14.7191	9.49561
N0C1Q5	50S ribosomal protein L15 OS=Streptococcus oligofermentans AS 1.3089 GN=rplO PE=3 SV=1 - [N0C1Q5_9STRE]	373.342	57.53	1	10	10	113	146	15.4475	10.4624
N0C1Q9	30S ribosomal protein S13 OS=Streptococcus oligofermentans AS 1.3089 GN=rpsM PE=3 SV=1 - [N0C1Q9_9STRE]	2267.38	82.64	1	25	25	773	121	13.4115	10.521
N0C1R6	Multiple antibiotic resistance operon transcription repressor MarR OS=Streptococcus oligofermentans AS 1.3089 GN=I872_00630 PE=4 SV=1 - [N0C1R6_9STRE]	50.5654	29.25	1	4	4	12	147	16.6476	6.43018
N0C1S5	Cation transport ATPase OS=Streptococcus oligofermentans AS 1.3089 GN=I872_00690 PE=3 SV=1 - [N0C1S5_9STRE]	10.906	7.86	1	5	5	6	687	77.4443	5.37646
N0C1U7	Uncharacterized protein OS=Streptococcus oligofermentans AS 1.3089 GN=I872_00800 PE=4 SV=1 - [N0C1U7_9STRE]	13.8133	22.34	1	2	2	6	94	10.5935	5.47803
N0C1V2	Uncharacterized protein OS=Streptococcus oligofermentans AS 1.3089 GN=I872_00825 PE=4 SV=1 - [N0C1V2_9STRE]	87.257	68.35	1	7	7	18	139	15.5855	4.93213
N0C1W0	Uncharacterized protein OS=Streptococcus oligofermentans AS 1.3089 GN=I872_00850 PE=4 SV=1 - [N0C1W0_9STRE]	29.8216	22.86	1	5	5	11	245	25.4085	10.1548
N0C1X1	ESAT-6/WXG100 secretion system protein OS=Streptococcus oligofermentans AS 1.3089 GN=I872_00910 PE=4 SV=1 - [N0C1X1_9STRE]	18.9454	16.98	1	2	2	5	159	18.2644	9.26123
N0C1X6	GTP diphosphokinase OS=Streptococcus oligofermentans AS 1.3089 GN=I872_00935 PE=3 SV=1 - [N0C1X6_9STRE]	3.6232	7.58	1	4	4	5	739	83.9555	8.60205
N0C1Y7	Uncharacterized protein OS=Streptococcus oligofermentans AS 1.3089 GN=I872_00995 PE=4 SV=1 - [N0C1Y7_9STRE]	22.7248	31.89	1	3	3	8	185	21.3526	4.89404
N0C1Z2	Metal-dependent transcriptional regulator OS=Streptococcus oligofermentans AS 1.3089 GN=I872_01020 PE=4 SV=1 - [N0C1Z2_9STRE]	97.4441	39.53	1	10	10	18	215	24.9957	5.33838
N0C210	Type I restriction enzyme OS=Streptococcus oligofermentans AS 1.3089 GN=I872_01105 PE=4 SV=1 - [N0C210_9STRE]	30.3605	10	1	9	9	12	1020	119.176	6.02393
N0C215	5-methyltetrahydropteroyltriglutamate--homocysteine methyltransferase OS=Streptococcus oligofermentans AS 1.3089 GN=metE PE=3 SV=1 - [N0C215_9STRE]	37.6274	12.13	2	8	9	14	750	84.6388	5.08447
N0C228	Imidazolonepropionase OS=Streptococcus oligofermentans AS 1.3089 GN=hutI PE=3 SV=1 - [N0C228_9STRE]	19.1038	20.67	1	5	5	7	421	46.2504	5.09717
N0C239	Heat-inducible transcription repressor HrcA OS=Streptococcus oligofermentans AS 1.3089 GN=hrcA PE=3 SV=1 - [N0C239_9STRE]	20.3593	12.21	1	3	3	6	344	39.3733	5.03369
N0C252	TipA family transcription regulator OS=Streptococcus oligofermentans AS 1.3089 GN=I872_01325 PE=4 SV=1 - [N0C252_9STRE]	20.7577	16.67	1	4	4	6	246	28.1821	5.09717
N0C256	Glutamine--fructose-6-phosphate aminotransferase [isomerizing] OS=Streptococcus oligofermentans AS 1.3089 GN=glmS PE=3 SV=1 - [N0C256_9STRE]	1099.33	52.9	1	27	27	273	603	65.5697	5.35107
N0C2A0	Uncharacterized protein OS=Streptococcus oligofermentans AS 1.3089 GN=I872_01570 PE=4 SV=1 - [N0C2A0_9STRE]	92.3554	58.24	1	5	5	20	91	10.6675	7.23975
N0C2A5	tRNA (guanine-N(7)-)-methyltransferase OS=Streptococcus oligofermentans AS 1.3089 GN=trmB PE=3 SV=1 - [N0C2A5_9STRE]	22.7994	26.42	1	6	6	9	212	24.3195	7.13721
N0C2B2	Protein translocase subunit SecA OS=Streptococcus oligofermentans AS 1.3089 GN=secA PE=3 SV=1 - [N0C2B2_9STRE]	1991.59	69.96	1	67	68	629	839	95.0001	5.37646
N0C2C8	Flavodoxin OS=Streptococcus oligofermentans AS 1.3089 GN=I872_01695 PE=4 SV=1 - [N0C2C8_9STRE]	135.279	53.06	1	7	7	29	147	15.7984	3.90381
N0C2E4	50S ribosomal protein L19 OS=Streptococcus oligofermentans AS 1.3089 GN=rplS PE=3 SV=1 - [N0C2E4_9STRE]	766.629	76.52	1	16	17	267	115	13.0593	10.9312
N0C2F3	CRISPR-associated protein csd2 OS=Streptococcus oligofermentans AS 1.3089 GN=I872_01755 PE=4 SV=1 - [N0C2F3_9STRE]	548.143	83.75	1	29	30	145	283	31.8571	5.60498
N0C2G8	Uncharacterized protein OS=Streptococcus oligofermentans AS 1.3089 GN=I872_01865 PE=4 SV=1 - [N0C2G8_9STRE]	6.65641	4.37	1	2	2	3	435	49.8812	9.61279
N0C2H6	Translation initiation factor IF-3 OS=Streptococcus oligofermentans AS 1.3089 GN=infC PE=3 SV=1 - [N0C2H6_9STRE]	253.115	66.48	1	10	10	63	176	20.1039	9.74463
N0C2I1	S-adenosylmethionine synthase OS=Streptococcus oligofermentans AS 1.3089 GN=metK PE=3 SV=1 - [N0C2I1_9STRE]	285.629	55.05	1	18	19	82	396	42.9941	5.41455
N0C2I9	Multiple antibiotic resistance operon transcription repressor MarR OS=Streptococcus oligofermentans AS 1.3089 GN=I872_02010 PE=4 SV=1 - [N0C2I9_9STRE]	24.6668	32.21	1	4	4	8	149	17.3273	8.27979
N0C2J2	Lipid kinase OS=Streptococcus oligofermentans AS 1.3089 GN=I872_02035 PE=4 SV=1 - [N0C2J2_9STRE]	43.6778	33.54	1	7	7	15	319	34.8433	5.47803
N0C2K2	Multiple antibiotic resistance operon transcription repressor MarR OS=Streptococcus oligofermentans AS 1.3089 GN=I872_02115 PE=4 SV=1 - [N0C2K2_9STRE]	9.84964	20.27	1	2	2	3	148	17.1811	8.99756
N0C2L0	Glutamine ABC transporter ATP-binding protein OS=Streptococcus oligofermentans AS 1.3089 GN=I872_02165 PE=3 SV=1 - [N0C2L0_9STRE]	1654.7	80.49	1	22	23	371	246	27.2058	5.37646
N0C2L3	Uncharacterized protein OS=Streptococcus oligofermentans AS 1.3089 GN=I872_02190 PE=4 SV=1 - [N0C2L3_9STRE]	29.3453	33.15	1	5	5	11	181	21.0147	6.04932
N0C2L7	D-alanine--D-alanine ligase OS=Streptococcus oligofermentans AS 1.3089 GN=ddl PE=3 SV=1 - [N0C2L7_9STRE]	52.3686	29.31	1	8	8	19	348	38.8207	4.70361
N0C2M2	Peptide chain release factor 3 OS=Streptococcus oligofermentans AS 1.3089 GN=prfC PE=3 SV=1 - [N0C2M2_9STRE]	53.1336	22.18	1	10	10	16	514	58.4243	5.23682
N0C2M5	Ribosome-recycling factor OS=Streptococcus oligofermentans AS 1.3089 GN=frr PE=3 SV=1 - [N0C2M5_9STRE]	1414.89	85.41	1	26	26	388	185	20.691	6.03662
N0C2N7	Phosphoenolpyruvate-protein phosphotransferase OS=Streptococcus oligofermentans AS 1.3089 GN=I872_02350 PE=3 SV=1 - [N0C2N7_9STRE]	4530.12	80.59	1	52	52	1140	577	63.1979	4.7417
N0C2P2	Glycogen biosynthesis protein,glucose-1-phosphate adenylyltransferase OS=Streptococcus oligofermentans AS 1.3089 GN=I872_02375 PE=4 SV=1 - [N0C2P2_9STRE]	123.298	41.69	1	14	14	45	379	42.3278	7.12256
N0C2P8	Uncharacterized protein OS=Streptococcus oligofermentans AS 1.3089 GN=I872_02400 PE=4 SV=1 - [N0C2P8_9STRE]	5.66863	11.74	1	5	5	5	409	47.0412	4.15771
N0C2Q4	Uncharacterized protein OS=Streptococcus oligofermentans AS 1.3089 GN=I872_02450 PE=4 SV=1 - [N0C2Q4_9STRE]	70.3733	35	1	9	9	24	240	27.4802	5.14795
N0C2R3	Purine nucleoside phosphorylase OS=Streptococcus oligofermentans AS 1.3089 GN=I872_02500 PE=3 SV=1 - [N0C2R3_9STRE]	604.956	45.93	1	15	15	156	270	28.7869	5.46533
N0C2S1	Uncharacterized protein OS=Streptococcus oligofermentans AS 1.3089 GN=I872_02550 PE=4 SV=1 - [N0C2S1_9STRE]	26.6747	30.41	1	5	5	7	171	19.8922	9.31982
N0C2S6	LysR family transcriptional regulator OS=Streptococcus oligofermentans AS 1.3089 GN=I872_02575 PE=4 SV=1 - [N0C2S6_9STRE]	23.3341	25.17	1	6	6	7	302	34.838	5.52881
N0C2T3	Dihydroorotate dehydrogenase OS=Streptococcus oligofermentans AS 1.3089 GN=pyrD PE=3 SV=1 - [N0C2T3_9STRE]	11.8987	8.65	1	3	3	5	312	32.9561	5.47803
N0C2T7	Mutator mutT protein OS=Streptococcus oligofermentans AS 1.3089 GN=I872_02625 PE=3 SV=1 - [N0C2T7_9STRE]	4.98289	18.83	1	2	2	3	154	17.8198	4.67822
N0C2U6	30S ribosomal protein S1 OS=Streptococcus oligofermentans AS 1.3089 GN=rpsA PE=4 SV=1 - [N0C2U6_9STRE]	2012.7	81.5	1	41	41	698	400	43.8931	5.05908
N0C2V8	Uncharacterized protein OS=Streptococcus oligofermentans AS 1.3089 GN=I872_02765 PE=4 SV=1 - [N0C2V8_9STRE]	41.1739	28.87	1	9	9	11	433	50.6235	6.65381
N0C2W4	Cell-division ATP-binding protein FtsE OS=Streptococcus oligofermentans AS 1.3089 GN=I872_02790 PE=3 SV=1 - [N0C2W4_9STRE]	330.706	84.21	1	19	20	101	228	25.6177	9.5249
N0C2X2	Septation ring formation regulator EzrA OS=Streptococcus oligofermentans AS 1.3089 GN=ezrA PE=3 SV=1 - [N0C2X2_9STRE]	2750.73	85.54	1	52	52	607	574	66.3749	4.76709
N0C307	ATP synthase subunit alpha OS=Streptococcus oligofermentans AS 1.3089 GN=atpA PE=3 SV=1 - [N0C307_9STRE]	413.53	34.13	3	15	16	144	501	54.4433	5.0083
N0C312	UDP-N-acetylglucosamine 1-carboxyvinyltransferase OS=Streptococcus oligofermentans AS 1.3089 GN=murA PE=3 SV=1 - [N0C312_9STRE]	20.2143	16.2	1	5	5	6	426	46.1879	5.98584
N0C317	Thymidylate synthase OS=Streptococcus oligofermentans AS 1.3089 GN=thyA PE=3 SV=1 - [N0C317_9STRE]	42.654	29.75	1	6	6	17	279	32.5414	6.04932
N0C321	Peptidoglycan hydrolase OS=Streptococcus oligofermentans AS 1.3089 GN=I872_03090 PE=4 SV=1 - [N0C321_9STRE]	13.3019	15.09	1	2	2	3	232	25.6174	5.16064
N0C327	50S ribosomal protein L7/L12 OS=Streptococcus oligofermentans AS 1.3089 GN=rplL PE=3 SV=1 - [N0C327_9STRE]	7200.43	97.52	1	17	17	1547	121	12.3316	4.48779
N0C342	Thioredoxin family protein OS=Streptococcus oligofermentans AS 1.3089 GN=I872_03205 PE=4 SV=1 - [N0C342_9STRE]	175.534	54.1	1	14	14	53	183	20.2513	5.75732
N0C362	Uncharacterized protein OS=Streptococcus oligofermentans AS 1.3089 GN=I872_03305 PE=4 SV=1 - [N0C362_9STRE]	75.5133	35.71	1	6	6	17	196	21.6413	5.021
N0C368	DNA polymerase III subunits gamma and tau OS=Streptococcus oligofermentans AS 1.3089 GN=I872_03330 PE=4 SV=1 - [N0C368_9STRE]	68.5104	25.81	1	11	11	24	554	61.2485	5.12256
N0C372	LytR family transcriptional regulator OS=Streptococcus oligofermentans AS 1.3089 GN=I872_03355 PE=4 SV=1 - [N0C372_9STRE]	193.37	37.07	1	18	18	64	491	55.64	8.39697
N0C377	Uncharacterized protein OS=Streptococcus oligofermentans AS 1.3089 GN=I872_03380 PE=4 SV=1 - [N0C377_9STRE]	0	8.86	1	2	3	4	553	66.6848	6.62451
N0C3B3	ABC transporter permease OS=Streptococcus oligofermentans AS 1.3089 GN=I872_03565 PE=4 SV=1 - [N0C3B3_9STRE]	105.24	15.11	1	5	5	32	364	38.5698	9.80322
N0C3B8	UDP-N-acetylenolpyruvoylglucosamine reductase OS=Streptococcus oligofermentans AS 1.3089 GN=murB PE=3 SV=1 - [N0C3B8_9STRE]	44.4673	37.82	1	7	7	12	312	34.3697	6.53662
N0C3C6	Chromosomal replication initiator protein DnaA OS=Streptococcus oligofermentans AS 1.3089 GN=dnaA PE=3 SV=1 - [N0C3C6_9STRE]	30.2825	14.63	1	5	5	8	451	51.1639	5.93506
N0C3C9	Pyrroline-5-carboxylate reductase OS=Streptococcus oligofermentans AS 1.3089 GN=proC PE=3 SV=1 - [N0C3C9_9STRE]	51.3949	25.94	1	7	7	16	266	28.4549	5.22412
N0C3D0	Peptidyl-tRNA hydrolase OS=Streptococcus oligofermentans AS 1.3089 GN=pth PE=3 SV=1 - [N0C3D0_9STRE]	3.78181	7.41	1	2	2	2	189	21.383	7.1958
N0C3D6	Cell wall surface anchor family protein OS=Streptococcus oligofermentans AS 1.3089 GN=I872_03685 PE=4 SV=1 - [N0C3D6_9STRE]	2985.17	65.8	1	27	40	542	576	57.2462	4.98291
N0C3E5	Phosphate acyltransferase OS=Streptococcus oligofermentans AS 1.3089 GN=plsX PE=3 SV=1 - [N0C3E5_9STRE]	460.048	71.26	1	25	25	128	334	35.3757	6.72705
N0C3E6	PhnA protein OS=Streptococcus oligofermentans AS 1.3089 GN=I872_03735 PE=4 SV=1 - [N0C3E6_9STRE]	177.009	35.71	2	5	5	38	112	12.1291	5.09717
N0C3F4	Uncharacterized protein OS=Streptococcus oligofermentans AS 1.3089 GN=I872_00155 PE=4 SV=1 - [N0C3F4_9STRE]	80.4431	33.7	1	3	3	16	92	10.8822	4.04346
N0C3G0	GntR family transcriptional regulator OS=Streptococcus oligofermentans AS 1.3089 GN=I872_00180 PE=4 SV=1 - [N0C3G0_9STRE]	127.25	45.8	1	15	15	38	238	28.2935	7.13721
N0C3H1	Low molecular weight phosphotyrosine protein phosphatase OS=Streptococcus oligofermentans AS 1.3089 GN=I872_00240 PE=4 SV=1 - [N0C3H1_9STRE]	154.086	34.29	1	5	5	44	140	16.0569	5.52881
N0C3I2	Putative N-acetylmannosamine-6-phosphate 2-epimerase OS=Streptococcus oligofermentans AS 1.3089 GN=nanE PE=3 SV=1 - [N0C3I2_9STRE]	3.32256	21.98	1	2	2	2	232	25.2593	5.03369
N0C3J3	Acetyltransferase OS=Streptococcus oligofermentans AS 1.3089 GN=I872_00340 PE=4 SV=1 - [N0C3J3_9STRE]	34.2543	34.2	1	6	6	10	231	26.8386	6.15088
N0C3J6	30S ribosomal protein S21 OS=Streptococcus oligofermentans AS 1.3089 GN=rpsU PE=3 SV=1 - [N0C3J6_9STRE]	558.819	60.34	1	9	9	173	58	6.96594	11.2974
N0C3K1	Uncharacterized protein OS=Streptococcus oligofermentans AS 1.3089 GN=I872_04010 PE=4 SV=1 - [N0C3K1_9STRE]	46.5566	23.21	1	4	4	19	112	12.7935	4.48779
N0C3K6	UDP-glucose 4-epimerase OS=Streptococcus oligofermentans AS 1.3089 GN=I872_04035 PE=3 SV=1 - [N0C3K6_9STRE]	155.913	37.24	1	12	12	37	333	36.4974	5.33838
N0C3L2	Uncharacterized protein OS=Streptococcus oligofermentans AS 1.3089 GN=I872_00450 PE=4 SV=1 - [N0C3L2_9STRE]	29.835	31.25	1	2	2	8	96	10.9377	5.45264
N0C3L4	Phosphate import ATP-binding protein PstB OS=Streptococcus oligofermentans AS 1.3089 GN=pstB PE=3 SV=1 - [N0C3L4_9STRE]	178.445	75.79	1	16	16	45	252	27.7883	5.74463
N0C3L6	Phosphoribulokinase / Uridine kinase family OS=Streptococcus oligofermentans AS 1.3089 GN=I872_00475 PE=4 SV=1 - [N0C3L6_9STRE]	12.2512	22.64	1	3	3	3	212	23.9052	5.63037
N0C3L8	Uncharacterized protein OS=Streptococcus oligofermentans AS 1.3089 GN=I872_04110 PE=4 SV=1 - [N0C3L8_9STRE]	79.7016	60	2	8	8	22	175	19.651	5.60498
N0C3M1	50S ribosomal protein L2 OS=Streptococcus oligofermentans AS 1.3089 GN=rplB PE=3 SV=1 - [N0C3M1_9STRE]	2936.39	84.48	1	32	32	776	277	29.9072	10.6821
N0C3M2	Aminopeptidase N OS=Streptococcus oligofermentans AS 1.3089 GN=I872_04135 PE=4 SV=1 - [N0C3M2_9STRE]	883.727	58.21	1	46	47	262	847	95.1463	4.98291
N0C3M5	50S ribosomal protein L29 OS=Streptococcus oligofermentans AS 1.3089 GN=rpmC PE=3 SV=1 - [N0C3M5_9STRE]	337.899	92.65	1	12	12	149	68	8.01046	9.56885
N0C3M7	Peptidoglycan N-acetylglucosamine deacetylase A OS=Streptococcus oligofermentans AS 1.3089 GN=I872_04160 PE=4 SV=1 - [N0C3M7_9STRE]	7.71967	9.46	1	3	3	4	465	53.4015	6.68311
N0C3M9	30S ribosomal protein S14 type Z OS=Streptococcus oligofermentans AS 1.3089 GN=rpsZ PE=3 SV=1 - [N0C3M9_9STRE]	162.254	70.49	1	11	11	71	61	7.08072	10.3452
N0C3N4	50S ribosomal protein L30 OS=Streptococcus oligofermentans AS 1.3089 GN=rpmD PE=3 SV=1 - [N0C3N4_9STRE]	1857.62	75	1	8	8	443	60	6.42064	10.2866
N0C3N9	50S ribosomal protein L36 OS=Streptococcus oligofermentans AS 1.3089 GN=rpmJ PE=3 SV=1 - [N0C3N9_9STRE]	299.437	73.68	1	4	4	96	38	4.41838	10.6089
N0C3P7	Copper transport operon or penicillinase transcriptional repressor OS=Streptococcus oligofermentans AS 1.3089 GN=I872_00650 PE=4 SV=1 - [N0C3P7_9STRE]	5.14761	18.37	1	3	3	3	147	17.1475	6.66846
N0C3P8	SlyA-like protein OS=Streptococcus oligofermentans AS 1.3089 GN=I872_04270 PE=4 SV=1 - [N0C3P8_9STRE]	6.76408	23.45	1	3	4	4	145	16.6857	8.39697
N0C3P9	Uncharacterized protein OS=Streptococcus oligofermentans AS 1.3089 GN=I872_00685 PE=4 SV=1 - [N0C3P9_9STRE]	662.283	56.52	1	7	7	155	92	10.0114	8.80713
N0C3Q3	DNA-directed RNA polymerase subunit beta' OS=Streptococcus oligofermentans AS 1.3089 GN=rpoC PE=3 SV=1 - [N0C3Q3_9STRE]	2228.33	66.31	1	84	84	650	1214	135.545	6.96143
N0C3Q8	7,8-dihydroneopterin aldolase OS=Streptococcus oligofermentans AS 1.3089 GN=I872_00745 PE=3 SV=1 - [N0C3Q8_9STRE]	11.0382	15.93	1	3	3	4	270	30.7122	5.13525
N0C3R7	Glutamyl aminopeptidase OS=Streptococcus oligofermentans AS 1.3089 GN=I872_00795 PE=4 SV=1 - [N0C3R7_9STRE]	1429.93	72.32	1	19	19	308	354	37.8211	5.41455
N0C3S0	DNA-binding helix-turn-helix protein OS=Streptococcus oligofermentans AS 1.3089 GN=I872_04355 PE=4 SV=1 - [N0C3S0_9STRE]	13.3808	19.62	1	3	3	6	158	18.0542	4.81787
N0C3S1	ESAT-6-like protein OS=Streptococcus oligofermentans AS 1.3089 GN=I872_00820 PE=3 SV=1 - [N0C3S1_9STRE]	286.997	100	1	5	5	51	98	10.7701	4.42432
N0C3S6	Uncharacterized protein OS=Streptococcus oligofermentans AS 1.3089 GN=I872_00845 PE=4 SV=1 - [N0C3S6_9STRE]	22.026	8.02	1	2	2	6	212	23.277	6.59521
N0C3T4	Uncharacterized protein OS=Streptococcus oligofermentans AS 1.3089 GN=I872_04405 PE=4 SV=1 - [N0C3T4_9STRE]	4.25454	22.56	1	3	3	3	133	15.2236	5.16064
N0C3U4	UPF0122 protein I872_04480 OS=Streptococcus oligofermentans AS 1.3089 GN=I872_04480 PE=3 SV=1 - [N0C3U4_9STRE]	76.2961	44.55	1	5	5	24	110	13.2854	4.44971
N0C3U7	Cell wall bound protein OS=Streptococcus oligofermentans AS 1.3089 GN=I872_00930 PE=4 SV=1 - [N0C3U7_9STRE]	1056.49	60.61	1	46	46	251	914	102.071	5.84619
N0C3U8	ATP-binding transport protein OS=Streptococcus oligofermentans AS 1.3089 GN=I872_04505 PE=3 SV=1 - [N0C3U8_9STRE]	10.3127	9.05	1	2	2	4	210	23.7387	6.94678
N0C3V2	Acetoin dehydrogenase OS=Streptococcus oligofermentans AS 1.3089 GN=I872_04530 PE=4 SV=1 - [N0C3V2_9STRE]	475.437	55.76	1	23	23	141	330	35.7531	4.97021
N0C3V4	Methylenetetrahydrofolate--tRNA-(uracil-5-)-methyltransferase TrmFO OS=Streptococcus oligofermentans AS 1.3089 GN=trmFO PE=3 SV=1 - [N0C3V4_9STRE]	248.786	57.21	1	19	19	57	444	49.2459	5.5542
N0C3V8	Maltose O-acetyltransferase OS=Streptococcus oligofermentans AS 1.3089 GN=I872_04580 PE=4 SV=1 - [N0C3V8_9STRE]	23.6135	26.74	1	4	4	7	187	20.5663	5.33838
N0C3W0	Uncharacterized protein OS=Streptococcus oligofermentans AS 1.3089 GN=I872_00990 PE=4 SV=1 - [N0C3W0_9STRE]	16.8426	36.36	1	2	2	5	55	6.4923	5.23682
N0C3W4	3-hydroxybutyryl-CoA dehydrogenase OS=Streptococcus oligofermentans AS 1.3089 GN=I872_04630 PE=4 SV=1 - [N0C3W4_9STRE]	14.7162	10.99	1	4	4	5	282	30.5712	5.73193
N0C3W7	4-hydroxy-tetrahydrodipicolinate synthase OS=Streptococcus oligofermentans AS 1.3089 GN=dapA PE=3 SV=1 - [N0C3W7_9STRE]	161.453	36.01	1	11	11	45	311	33.9843	4.98291
N0C3X1	Formate--tetrahydrofolate ligase OS=Streptococcus oligofermentans AS 1.3089 GN=fhs PE=3 SV=1 - [N0C3X1_9STRE]	234.885	38.85	2	20	20	64	556	59.6944	5.45264
N0C3X5	Uncharacterized protein OS=Streptococcus oligofermentans AS 1.3089 GN=I872_04705 PE=4 SV=1 - [N0C3X5_9STRE]	701.559	78.26	1	8	9	170	115	12.7023	5.22412
N0C3X9	NAD kinase OS=Streptococcus oligofermentans AS 1.3089 GN=nadK PE=3 SV=1 - [N0C3X9_9STRE]	18.086	10.66	1	2	2	4	272	30.9272	9.21729
N0C3Y0	Histidine kinase A OS=Streptococcus oligofermentans AS 1.3089 GN=I872_01075 PE=4 SV=1 - [N0C3Y0_9STRE]	20.1872	32.65	1	7	7	9	291	33.4106	5.75732
N0C3Y3	Uncharacterized protein OS=Streptococcus oligofermentans AS 1.3089 GN=I872_04755 PE=4 SV=1 - [N0C3Y3_9STRE]	135.137	60	1	9	9	48	115	13.2089	8.11865
N0C3Z2	Helix-turn-helix domain-containing protein OS=Streptococcus oligofermentans AS 1.3089 GN=I872_01135 PE=4 SV=1 - [N0C3Z2_9STRE]	27.8767	16.34	1	5	5	9	361	41.4384	5.68115
N0C3Z6	DNA gyrase subunit A OS=Streptococcus oligofermentans AS 1.3089 GN=gyrA PE=3 SV=1 - [N0C3Z6_9STRE]	178.946	27.94	1	25	25	62	816	90.9903	6.1001
N0C400	Histidine ammonia-lyase OS=Streptococcus oligofermentans AS 1.3089 GN=hutH PE=3 SV=1 - [N0C400_9STRE]	9.57927	7.6	1	3	3	3	513	55.5129	5.63037
N0C403	Uncharacterized protein OS=Streptococcus oligofermentans AS 1.3089 GN=I872_04880 PE=4 SV=1 - [N0C403_9STRE]	51.5655	34.21	1	3	3	16	114	12.7211	4.17041
N0C405	Urocanate hydratase OS=Streptococcus oligofermentans AS 1.3089 GN=hutU PE=3 SV=1 - [N0C405_9STRE]	8.1307	13.31	1	5	5	6	676	75.4556	5.46533
N0C411	Nitroreductase OS=Streptococcus oligofermentans AS 1.3089 GN=I872_04930 PE=4 SV=1 - [N0C411_9STRE]	891.838	73.63	1	19	19	212	201	22.773	6.82959
N0C420	Uncharacterized protein OS=Streptococcus oligofermentans AS 1.3089 GN=I872_01245 PE=4 SV=1 - [N0C420_9STRE]	5.48385	12.57	1	2	2	2	183	21.1597	8.52881
N0C431	Glycoprotein endopeptidase OS=Streptococcus oligofermentans AS 1.3089 GN=I872_01295 PE=4 SV=1 - [N0C431_9STRE]	38.6674	20.61	1	3	3	9	228	24.7921	5.24951
N0C436	Methyltransferase OS=Streptococcus oligofermentans AS 1.3089 GN=I872_01320 PE=4 SV=1 - [N0C436_9STRE]	21.3299	32.66	1	6	6	8	248	27.8812	8.73389
N0C439	tRNA (guanine-N(1)-)-methyltransferase OS=Streptococcus oligofermentans AS 1.3089 GN=trmD PE=3 SV=1 - [N0C439_9STRE]	115.45	66.67	1	15	15	37	243	27.8999	4.90674
N0C442	30S ribosomal protein S15 OS=Streptococcus oligofermentans AS 1.3089 GN=rpsO PE=3 SV=1 - [N0C442_9STRE]	606.348	43.82	1	11	11	214	89	10.5147	10.1841
N0C451	Uncharacterized protein OS=Streptococcus oligofermentans AS 1.3089 GN=I872_05180 PE=4 SV=1 - [N0C451_9STRE]	36.33	20.56	1	3	3	9	214	23.6937	5.30029
N0C457	Uncharacterized protein OS=Streptococcus oligofermentans AS 1.3089 GN=I872_05230 PE=4 SV=1 - [N0C457_9STRE]	42.5784	24.11	1	4	5	13	282	30.7179	4.70361
N0C461	33 kDa chaperonin OS=Streptococcus oligofermentans AS 1.3089 GN=hslO PE=3 SV=1 - [N0C461_9STRE]	138.563	50.34	1	13	13	50	290	31.62	4.81787
N0C463	Fructose operon transcriptional repressor OS=Streptococcus oligofermentans AS 1.3089 GN=I872_05255 PE=4 SV=1 - [N0C463_9STRE]	177.651	49.8	1	14	14	44	247	27.4876	6.7124
N0C467	Coproporphyrinogen III oxidase OS=Streptococcus oligofermentans AS 1.3089 GN=I872_05280 PE=4 SV=1 - [N0C467_9STRE]	38.4091	30.32	1	7	7	13	376	42.9428	5.36377
N0C472	Glucose-1-phosphate thymidylyltransferase OS=Streptococcus oligofermentans AS 1.3089 GN=I872_05305 PE=3 SV=1 - [N0C472_9STRE]	1409.47	96.89	1	30	30	357	289	32.1364	4.95752
N0C476	Bcl-2 family protein OS=Streptococcus oligofermentans AS 1.3089 GN=I872_05330 PE=4 SV=1 - [N0C476_9STRE]	138.671	55.46	1	11	11	36	229	25.6827	5.96045
N0C482	Cingulin OS=Streptococcus oligofermentans AS 1.3089 GN=I872_05355 PE=4 SV=1 - [N0C482_9STRE]	10.3032	35.29	1	2	2	2	119	14.3772	5.021
N0C493	Stress response protein, TerZ-and CABP1 OS=Streptococcus oligofermentans AS 1.3089 GN=I872_05415 PE=4 SV=1 - [N0C493_9STRE]	716.876	90.95	1	16	16	169	199	21.5587	4.66553
N0C495	Thioredoxin OS=Streptococcus oligofermentans AS 1.3089 GN=I872_01565 PE=3 SV=1 - [N0C495_9STRE]	149.424	45.19	1	4	5	43	104	11.5769	4.70361
N0C499	Citrate lyase subunit beta OS=Streptococcus oligofermentans AS 1.3089 GN=I872_05440 PE=4 SV=1 - [N0C499_9STRE]	58.3852	32.49	1	10	10	19	354	40.2353	5.5542
N0C4A2	Uncharacterized protein OS=Streptococcus oligofermentans AS 1.3089 GN=I872_01590 PE=4 SV=1 - [N0C4A2_9STRE]	233.539	70.08	1	15	15	80	264	30.7829	9.29053
N0C4B1	(Fe-S)-binding protein OS=Streptococcus oligofermentans AS 1.3089 GN=I872_01615 PE=4 SV=1 - [N0C4B1_9STRE]	21.0691	27.27	1	5	5	16	374	41.7856	6.85889
N0C4B8	Alanine racemase OS=Streptococcus oligofermentans AS 1.3089 GN=alr PE=3 SV=1 - [N0C4B8_9STRE]	39.3144	23.1	1	8	8	13	368	39.6419	6.17627
N0C4B9	DegV family protein OS=Streptococcus oligofermentans AS 1.3089 GN=I872_05540 PE=4 SV=1 - [N0C4B9_9STRE]	471.14	63.21	1	15	15	153	280	30.5187	5.2876
N0C4C4	Chlorohydrolase OS=Streptococcus oligofermentans AS 1.3089 GN=I872_05565 PE=4 SV=1 - [N0C4C4_9STRE]	21.1834	12.53	1	4	4	5	423	46.8185	4.86865
N0C4C9	Serine/threonine protein phosphatase OS=Streptococcus oligofermentans AS 1.3089 GN=I872_05590 PE=4 SV=1 - [N0C4C9_9STRE]	22.6992	16.12	1	3	3	6	242	27.2994	4.94482
N0C4D1	Uncharacterized protein OS=Streptococcus oligofermentans AS 1.3089 GN=I872_01690 PE=4 SV=1 - [N0C4D1_9STRE]	196.696	48.87	1	15	15	63	311	35.0951	6.03662
N0C4D5	Exodeoxyribonuclease 7 small subunit OS=Streptococcus oligofermentans AS 1.3089 GN=xseB PE=3 SV=1 - [N0C4D5_9STRE]	28.1591	45.71	1	3	3	5	70	7.83695	4.4624
N0C4D9	Branched-chain amino acid ABC transporter ATP-binding protein OS=Streptococcus oligofermentans AS 1.3089 GN=I872_05640 PE=3 SV=1 - [N0C4D9_9STRE]	142.328	39.74	1	10	11	39	234	25.4135	6.60986
N0C4E8	Cof family protein OS=Streptococcus oligofermentans AS 1.3089 GN=I872_05690 PE=4 SV=1 - [N0C4E8_9STRE]	110.143	35.74	1	9	9	27	263	29.5509	4.80518
N0C4F3	Ribonuclease 3 OS=Streptococcus oligofermentans AS 1.3089 GN=rnc PE=3 SV=1 - [N0C4F3_9STRE]	69.0849	23.68	1	7	7	15	228	25.6481	4.99561
N0C4F8	Proline dipeptidase OS=Streptococcus oligofermentans AS 1.3089 GN=I872_05740 PE=4 SV=1 - [N0C4F8_9STRE]	79.3115	24.72	1	7	8	33	360	40.5322	4.80518
N0C4G3	ABC transporter permease OS=Streptococcus oligofermentans AS 1.3089 GN=I872_05765 PE=4 SV=1 - [N0C4G3_9STRE]	0	2.76	2	2	2	2	907	100.856	9.23193
N0C4G4	Glycosyltransferase OS=Streptococcus oligofermentans AS 1.3089 GN=I872_01835 PE=4 SV=1 - [N0C4G4_9STRE]	19.8448	16.36	1	4	4	9	324	37.4761	7.00537
N0C4G7	Glycosyltransferase OS=Streptococcus oligofermentans AS 1.3089 GN=I872_01860 PE=4 SV=1 - [N0C4G7_9STRE]	56.3784	12.9	1	10	10	20	977	113.924	5.2749
N0C4H2	Sugar ABC transporter ATPase OS=Streptococcus oligofermentans AS 1.3089 GN=I872_01895 PE=3 SV=1 - [N0C4H2_9STRE]	73.7579	28.36	1	11	11	22	402	44.9397	5.09717
N0C4H3	Cytidylate kinase OS=Streptococcus oligofermentans AS 1.3089 GN=cmk PE=3 SV=1 - [N0C4H3_9STRE]	179.154	68.44	1	15	15	56	225	24.886	5.08447
N0C4H5	HPr kinase/phosphorylase OS=Streptococcus oligofermentans AS 1.3089 GN=hprK PE=3 SV=1 - [N0C4H5_9STRE]	105.355	39.55	1	12	13	39	311	35.0783	5.98584
N0C4H8	Uncharacterized protein OS=Streptococcus oligofermentans AS 1.3089 GN=I872_01955 PE=4 SV=1 - [N0C4H8_9STRE]	27.5222	32.84	1	5	5	8	204	23.2923	4.93213
N0C4I0	Transcriptional accessory ribonuclease (YqgFc, S1) OS=Streptococcus oligofermentans AS 1.3089 GN=I872_05840 PE=4 SV=1 - [N0C4I0_9STRE]	215.662	24.37	1	17	18	55	710	78.5601	5.5542
N0C4I2	Methionine aminopeptidase OS=Streptococcus oligofermentans AS 1.3089 GN=map PE=3 SV=1 - [N0C4I2_9STRE]	857.355	58.6	2	12	12	183	285	31.5665	4.89404
N0C4I6	Cation (Mg/Ni uptake) transport ATPase OS=Streptococcus oligofermentans AS 1.3089 GN=I872_05875 PE=3 SV=1 - [N0C4I6_9STRE]	30.0207	7.79	1	6	6	10	886	98.4546	4.70361
N0C4J1	DNA ligase OS=Streptococcus oligofermentans AS 1.3089 GN=ligA PE=3 SV=1 - [N0C4J1_9STRE]	187.524	31.29	1	18	18	52	652	72.0275	5.23682
N0C4J4	3-dehydroquinate dehydratase OS=Streptococcus oligofermentans AS 1.3089 GN=aroD PE=3 SV=1 - [N0C4J4_9STRE]	329.089	49.78	1	11	11	89	225	25.5558	4.65283
N0C4J6	50S ribosomal protein L1 OS=Streptococcus oligofermentans AS 1.3089 GN=rplA PE=3 SV=1 - [N0C4J6_9STRE]	1660.48	82.97	1	29	29	487	229	24.4449	9.23193
N0C4J9	UPF0342 protein I872_02080 OS=Streptococcus oligofermentans AS 1.3089 GN=I872_02080 PE=3 SV=1 - [N0C4J9_9STRE]	173.387	86.49	1	9	9	41	111	12.7614	4.51318
N0C4K3	NADPH-dependent FMN reductase OS=Streptococcus oligofermentans AS 1.3089 GN=I872_02110 PE=4 SV=1 - [N0C4K3_9STRE]	227.691	56.59	1	10	10	67	182	19.6222	4.99561
N0C4K5	Uncharacterized protein OS=Streptococcus oligofermentans AS 1.3089 GN=I872_05985 PE=4 SV=1 - [N0C4K5_9STRE]	104.444	18.12	1	11	11	30	574	64.8605	5.59229
N0C4K7	Asparagine--tRNA ligase OS=Streptococcus oligofermentans AS 1.3089 GN=asnC PE=3 SV=1 - [N0C4K7_9STRE]	200.704	37.95	1	18	18	72	448	50.9404	5.09717
N0C4L0	Transcription elongation factor GreA OS=Streptococcus oligofermentans AS 1.3089 GN=greA PE=3 SV=1 - [N0C4L0_9STRE]	470.221	76.88	1	18	19	131	160	17.4761	4.62744
N0C4L4	Uncharacterized protein OS=Streptococcus oligofermentans AS 1.3089 GN=I872_02185 PE=4 SV=1 - [N0C4L4_9STRE]	10.8555	4.57	1	2	3	4	591	69.3607	5.021
N0C4L6	Uncharacterized protein OS=Streptococcus oligofermentans AS 1.3089 GN=I872_06035 PE=4 SV=1 - [N0C4L6_9STRE]	319.878	57.14	1	14	14	75	182	20.7499	8.89502
N0C4L8	Recombination protein RecR OS=Streptococcus oligofermentans AS 1.3089 GN=recR PE=3 SV=1 - [N0C4L8_9STRE]	38.1421	39.39	1	5	5	14	198	21.641	4.88135
N0C4M6	Sensor histidine kinase OS=Streptococcus oligofermentans AS 1.3089 GN=I872_06085 PE=4 SV=1 - [N0C4M6_9STRE]	15.9193	24.19	1	5	5	6	339	38.5978	6.31592
N0C4M7	Uridylate kinase OS=Streptococcus oligofermentans AS 1.3089 GN=pyrH PE=3 SV=1 - [N0C4M7_9STRE]	304.35	65.98	1	15	15	79	241	25.9564	5.33838
N0C4M9	Oligopeptide transport ATP-binding protein OS=Streptococcus oligofermentans AS 1.3089 GN=I872_06110 PE=3 SV=1 - [N0C4M9_9STRE]	174.96	28.73	1	12	12	52	355	39.3182	5.17334
N0C4N3	Ribonucleoside-diphosphate reductase subunit beta OS=Streptococcus oligofermentans AS 1.3089 GN=nrdF PE=3 SV=1 - [N0C4N3_9STRE]	608.563	58.26	1	19	19	162	321	37.0783	4.57666
N0C4N4	Uncharacterized protein OS=Streptococcus oligofermentans AS 1.3089 GN=I872_06135 PE=4 SV=1 - [N0C4N4_9STRE]	173.486	57.93	1	17	17	54	164	18.9161	5.2749
N0C4N7	Phosphocarrier protein HPr OS=Streptococcus oligofermentans AS 1.3089 GN=I872_02345 PE=4 SV=1 - [N0C4N7_9STRE]	1000.48	85.06	1	4	4	304	87	8.94555	4.88135
N0C4N8	Aminopeptidase PepS OS=Streptococcus oligofermentans AS 1.3089 GN=I872_06160 PE=4 SV=1 - [N0C4N8_9STRE]	389.416	49.88	1	20	20	100	413	45.2167	4.99561
N0C4P1	Glucose-1-phosphate adenylyltransferase OS=Streptococcus oligofermentans AS 1.3089 GN=glgC PE=3 SV=1 - [N0C4P1_9STRE]	333.31	34.21	1	11	11	94	380	41.5256	4.77979
N0C4P3	Proline--tRNA ligase OS=Streptococcus oligofermentans AS 1.3089 GN=proS PE=3 SV=1 - [N0C4P3_9STRE]	444.355	60.71	1	34	34	132	616	68.6532	5.13525
N0C4P9	Transketolase OS=Streptococcus oligofermentans AS 1.3089 GN=I872_06210 PE=3 SV=1 - [N0C4P9_9STRE]	496.706	49.85	1	25	25	146	658	71.0059	5.09717
N0C4Q0	Fibronectin-binding protein A OS=Streptococcus oligofermentans AS 1.3089 GN=I872_02420 PE=4 SV=1 - [N0C4Q0_9STRE]	7.70645	7.83	1	4	4	6	549	62.7179	7.35693
N0C4Q4	Phenylalanine--tRNA ligase beta subunit OS=Streptococcus oligofermentans AS 1.3089 GN=pheT PE=3 SV=1 - [N0C4Q4_9STRE]	1310.76	68.54	1	42	42	356	801	87.1361	4.79248
N0C4Q5	Guanosine 3',5'-bis-pyrophosphate (PpGpp) synthetase OS=Streptococcus oligofermentans AS 1.3089 GN=I872_06235 PE=4 SV=1 - [N0C4Q5_9STRE]	0	17.48	1	2	2	2	206	23.9553	7.40088
N0C4Q9	ABC transporter ATP-binding protein OS=Streptococcus oligofermentans AS 1.3089 GN=I872_02470 PE=3 SV=1 - [N0C4Q9_9STRE]	77.4351	52.49	1	9	9	20	221	24.8123	7.60596
N0C4R1	Ribosomal RNA small subunit methyltransferase I OS=Streptococcus oligofermentans AS 1.3089 GN=rsmI PE=3 SV=1 - [N0C4R1_9STRE]	54.7547	35.07	1	8	8	14	288	31.9296	6.25244
N0C4R4	Phosphopentomutase OS=Streptococcus oligofermentans AS 1.3089 GN=deoB PE=3 SV=1 - [N0C4R4_9STRE]	844.058	82.38	1	23	23	205	403	44.5051	4.95752
N0C4R6	5'-methylthioadenosine/S-adenosylhomocysteine nucleosidase 1 OS=Streptococcus oligofermentans AS 1.3089 GN=I872_06285 PE=4 SV=1 - [N0C4R6_9STRE]	9.50481	10.87	1	2	2	3	230	24.9557	5.021
N0C4R8	NAD-dependent protein deacetylase OS=Streptococcus oligofermentans AS 1.3089 GN=cobB PE=3 SV=1 - [N0C4R8_9STRE]	14.3603	11.43	1	2	2	3	245	27.3518	5.73193
N0C4S6	Uncharacterized protein OS=Streptococcus oligofermentans AS 1.3089 GN=I872_02570 PE=4 SV=1 - [N0C4S6_9STRE]	13.3485	5.94	1	3	3	5	438	51.1282	5.47803
N0C4T1	DEAD-box ATP-dependent RNA helicase CshB OS=Streptococcus oligofermentans AS 1.3089 GN=cshB PE=3 SV=1 - [N0C4T1_9STRE]	607.708	63.53	1	26	26	150	447	50.8081	9.43701
N0C4T8	Uracil-DNA glycosylase OS=Streptococcus oligofermentans AS 1.3089 GN=ung PE=3 SV=1 - [N0C4T8_9STRE]	32.1497	21.66	1	4	4	10	217	23.8174	6.52197
N0C4U0	DNA topoisomerase 4 subunit B OS=Streptococcus oligofermentans AS 1.3089 GN=parE PE=3 SV=1 - [N0C4U0_9STRE]	226.972	28.9	1	17	17	71	647	71.5728	6.59521
N0C4U2	Exodeoxyribonuclease OS=Streptococcus oligofermentans AS 1.3089 GN=I872_06385 PE=4 SV=1 - [N0C4U2_9STRE]	203.074	57.09	1	15	15	49	275	31.1008	5.71924
N0C4U8	Uncharacterized protein OS=Streptococcus oligofermentans AS 1.3089 GN=I872_02670 PE=4 SV=1 - [N0C4U8_9STRE]	398.394	84.21	1	7	7	110	76	8.43354	8.32373
N0C4V3	Uncharacterized protein OS=Streptococcus oligofermentans AS 1.3089 GN=I872_02695 PE=4 SV=1 - [N0C4V3_9STRE]	45.1124	35.91	1	15	15	26	557	65.7072	5.04639
N0C4V7	Triosephosphate isomerase OS=Streptococcus oligofermentans AS 1.3089 GN=tpiA PE=3 SV=1 - [N0C4V7_9STRE]	8583.96	98.81	1	25	25	1863	252	26.5473	4.80518
N0C4W2	Cof family protein OS=Streptococcus oligofermentans AS 1.3089 GN=I872_02760 PE=4 SV=1 - [N0C4W2_9STRE]	372.364	66.54	1	17	17	112	269	29.8187	5.14795
N0C4W6	Peptide chain release factor 2 OS=Streptococcus oligofermentans AS 1.3089 GN=prfB PE=3 SV=1 - [N0C4W6_9STRE]	181.422	40.48	1	15	15	55	336	38.3288	4.7417
N0C4W9	Uncharacterized protein OS=Streptococcus oligofermentans AS 1.3089 GN=I872_06485 PE=4 SV=1 - [N0C4W9_9STRE]	4.63581	8.14	1	3	3	3	430	50.9113	5.63037
N0C4X0	ATP-dependent DNA helicase DNA polymerase III, epsilon subunit OS=Streptococcus oligofermentans AS 1.3089 GN=I872_02810 PE=4 SV=1 - [N0C4X0_9STRE]	0	5.77	1	2	2	2	814	93.4788	5.63037
N0C4X4	DNA gyrase subunit B OS=Streptococcus oligofermentans AS 1.3089 GN=gyrB PE=3 SV=1 - [N0C4X4_9STRE]	418.126	36.06	2	24	24	110	649	72.2986	5.31299
N0C4X9	Glycerate kinase OS=Streptococcus oligofermentans AS 1.3089 GN=I872_02860 PE=3 SV=1 - [N0C4X9_9STRE]	7.89869	13.83	1	3	3	4	376	40.1831	5.64307
N0C4Y5	Phage-associated protein OS=Streptococcus oligofermentans AS 1.3089 GN=I872_02885 PE=4 SV=1 - [N0C4Y5_9STRE]	58.7283	27.68	1	6	7	19	224	26.2791	5.40186
N0C4Z7	3-carboxymuconate cyclase OS=Streptococcus oligofermentans AS 1.3089 GN=I872_02960 PE=4 SV=1 - [N0C4Z7_9STRE]	36.109	30.65	1	5	5	10	336	36.94	4.99561
N0C502	Two-component response transcriptional regulator OS=Streptococcus oligofermentans AS 1.3089 GN=I872_02985 PE=4 SV=1 - [N0C502_9STRE]	14.8241	22.48	1	4	4	6	218	24.8639	5.04639
N0C506	ATP synthase subunit delta OS=Streptococcus oligofermentans AS 1.3089 GN=atpH PE=3 SV=1 - [N0C506_9STRE]	136.627	55.62	1	11	11	39	178	20.5139	5.90967
N0C514	Uncharacterized protein OS=Streptococcus oligofermentans AS 1.3089 GN=I872_03060 PE=4 SV=1 - [N0C514_9STRE]	103.72	45.93	1	5	5	20	135	15.473	4.90674
N0C515	Putative transcriptional regulator OS=Streptococcus oligofermentans AS 1.3089 GN=I872_06670 PE=4 SV=1 - [N0C515_9STRE]	43.9385	52.25	1	6	6	10	178	20.3555	5.69385
N0C519	Probable GTP-binding protein EngB OS=Streptococcus oligofermentans AS 1.3089 GN=engB PE=3 SV=1 - [N0C519_9STRE]	417.762	72.31	1	14	14	103	195	22.1066	8.90967
N0C523	50S ribosomal protein L10 OS=Streptococcus oligofermentans AS 1.3089 GN=rplJ PE=3 SV=1 - [N0C523_9STRE]	1469.71	95.18	1	27	27	443	166	17.4235	5.24951
N0C524	Uncharacterized protein OS=Streptococcus oligofermentans AS 1.3089 GN=I872_06695 PE=4 SV=1 - [N0C524_9STRE]	46.4325	47.86	1	3	3	10	117	13.0609	8.83643
N0C528	Ribosome-binding ATPase YchF OS=Streptococcus oligofermentans AS 1.3089 GN=ychF PE=3 SV=1 - [N0C528_9STRE]	220.649	49.06	1	16	16	64	371	41.1113	4.88135
N0C529	Uncharacterized protein OS=Streptococcus oligofermentans AS 1.3089 GN=I872_06720 PE=4 SV=1 - [N0C529_9STRE]	20.0188	11.24	1	2	2	6	249	26.7237	6.94678
N0C535	Signal peptidase I OS=Streptococcus oligofermentans AS 1.3089 GN=I872_06745 PE=3 SV=1 - [N0C535_9STRE]	39.0064	12.43	1	3	3	12	185	21.2852	7.23975
N0C539	NADH oxidase OS=Streptococcus oligofermentans AS 1.3089 GN=I872_03225 PE=4 SV=1 - [N0C539_9STRE]	233.891	54.25	1	21	21	74	459	50.2245	5.26221
N0C541	Glycosyl transferase family protein OS=Streptococcus oligofermentans AS 1.3089 GN=I872_06770 PE=4 SV=1 - [N0C541_9STRE]	26.8982	31.02	1	8	8	33	332	37.6525	6.87354
N0C543	N5-carboxyaminoimidazole ribonucleotide mutase OS=Streptococcus oligofermentans AS 1.3089 GN=purE PE=3 SV=1 - [N0C543_9STRE]	110.277	56.17	1	7	7	30	162	16.9479	6.31592
N0C544	FTR1 family iron permease OS=Streptococcus oligofermentans AS 1.3089 GN=I872_03250 PE=4 SV=1 - [N0C544_9STRE]	45.1091	11.25	1	5	5	13	560	61.3087	5.93506
N0C552	Adenylosuccinate lyase OS=Streptococcus oligofermentans AS 1.3089 GN=I872_00175 PE=3 SV=1 - [N0C552_9STRE]	139.448	48.49	1	18	18	38	431	49.501	5.42725
N0C554	Cation transport ATPase OS=Streptococcus oligofermentans AS 1.3089 GN=I872_06820 PE=3 SV=1 - [N0C554_9STRE]	32.1167	11.94	1	9	9	12	779	85.5855	6.23975
N0C555	Release factor glutamine methyltransferase OS=Streptococcus oligofermentans AS 1.3089 GN=prmC PE=3 SV=1 - [N0C555_9STRE]	37.4562	14.49	1	5	5	11	276	30.6097	4.67822
N0C559	Uncharacterized protein OS=Streptococcus oligofermentans AS 1.3089 GN=I872_03325 PE=4 SV=1 - [N0C559_9STRE]	50.9181	31.52	1	6	6	16	165	18.1552	4.57666
N0C561	Galactose-6-phosphate isomerase subunit LacB OS=Streptococcus oligofermentans AS 1.3089 GN=lacB PE=3 SV=1 - [N0C561_9STRE]	93.56	51.46	1	9	9	27	171	18.7864	5.75732
N0C563	Holliday junction ATP-dependent DNA helicase RuvB OS=Streptococcus oligofermentans AS 1.3089 GN=ruvB PE=3 SV=1 - [N0C563_9STRE]	66.4312	35.84	1	8	8	17	332	37.4011	4.85596
N0C564	Prephenate dehydratase OS=Streptococcus oligofermentans AS 1.3089 GN=pheA PE=4 SV=1 - [N0C564_9STRE]	28.0878	14.89	1	3	3	7	282	31.7905	5.03369
N0C568	Uncharacterized protein OS=Streptococcus oligofermentans AS 1.3089 GN=I872_03375 PE=4 SV=1 - [N0C568_9STRE]	8.58843	12.78	1	2	2	2	227	26.5103	6.22705
N0C569	Transcriptional regulator PlcR OS=Streptococcus oligofermentans AS 1.3089 GN=I872_00260 PE=4 SV=1 - [N0C569_9STRE]	26.3244	14.05	1	4	4	7	306	36.0831	4.99561
N0C579	Uncharacterized protein OS=Streptococcus oligofermentans AS 1.3089 GN=I872_03435 PE=4 SV=1 - [N0C579_9STRE]	68.1875	12.94	1	3	3	22	170	19.7882	4.01807
N0C580	ATP-dependent 6-phosphofructokinase OS=Streptococcus oligofermentans AS 1.3089 GN=pfkA PE=3 SV=1 - [N0C580_9STRE]	2870.98	92.86	1	34	34	706	336	35.4303	5.98584
N0C583	Uncharacterized protein OS=Streptococcus oligofermentans AS 1.3089 GN=I872_03460 PE=4 SV=1 - [N0C583_9STRE]	313.79	36.81	1	11	11	90	345	37.8169	5.21143
N0C588	1,4-beta-N-acetylmuramidase OS=Streptococcus oligofermentans AS 1.3089 GN=I872_06920 PE=4 SV=1 - [N0C588_9STRE]	9.06189	9.25	1	2	2	2	281	31.9313	6.88818
N0C595	UPF0246 protein I872_03510 OS=Streptococcus oligofermentans AS 1.3089 GN=I872_03510 PE=3 SV=1 - [N0C595_9STRE]	45.6441	38.24	1	8	8	22	238	27.5034	6.7124
N0C598	Uncharacterized protein OS=Streptococcus oligofermentans AS 1.3089 GN=I872_00445 PE=4 SV=1 - [N0C598_9STRE]	18.756	18.62	1	2	2	6	145	16.5393	4.58936
N0C599	Dipeptidase OS=Streptococcus oligofermentans AS 1.3089 GN=I872_06995 PE=4 SV=1 - [N0C599_9STRE]	51.7522	24.3	1	11	11	18	568	64.157	5.38916
N0C5A2	Ribonuclease R OS=Streptococcus oligofermentans AS 1.3089 GN=rnr PE=3 SV=1 - [N0C5A2_9STRE]	105.658	19.16	1	14	14	41	783	89.2193	7.29834
N0C5A4	Queuine tRNA-ribosyltransferase OS=Streptococcus oligofermentans AS 1.3089 GN=tgt PE=3 SV=1 - [N0C5A4_9STRE]	51.9483	32.37	1	8	8	16	380	43.1144	6.60986
N0C5A5	Formamidopyrimidine-DNA glycosylase OS=Streptococcus oligofermentans AS 1.3089 GN=mutM PE=3 SV=1 - [N0C5A5_9STRE]	11.4698	11.31	1	4	4	5	274	30.8744	9.31982
N0C5A9	ABC transporter ATP-binding protein OS=Streptococcus oligofermentans AS 1.3089 GN=I872_03560 PE=3 SV=1 - [N0C5A9_9STRE]	360.695	43.85	2	25	26	109	504	55.1075	6.65381
N0C5B1	50S ribosomal protein L23 OS=Streptococcus oligofermentans AS 1.3089 GN=rplW PE=3 SV=1 - [N0C5B1_9STRE]	1366.26	84.85	1	10	10	298	99	10.8359	9.5249
N0C5B6	50S ribosomal protein L16 OS=Streptococcus oligofermentans AS 1.3089 GN=rplP PE=3 SV=1 - [N0C5B6_9STRE]	745.661	63.5	1	13	13	160	137	15.4424	10.6528
N0C5B7	Homoserine kinase OS=Streptococcus oligofermentans AS 1.3089 GN=thrB PE=3 SV=1 - [N0C5B7_9STRE]	58.5069	22.22	1	5	5	16	288	31.5297	6.43018
N0C5C1	50S ribosomal protein L5 OS=Streptococcus oligofermentans AS 1.3089 GN=rplE PE=3 SV=1 - [N0C5C1_9STRE]	3760.87	95.56	1	28	29	966	180	19.8167	9.34912
N0C5C2	Uncharacterized protein OS=Streptococcus oligofermentans AS 1.3089 GN=I872_07170 PE=4 SV=1 - [N0C5C2_9STRE]	109.165	59.23	1	16	16	34	444	48.2812	4.67822
N0C5C4	Spermidine/putrescine ABC transporter spermidine/putrescine-binding protein OS=Streptococcus oligofermentans AS 1.3089 GN=I872_03610 PE=4 SV=1 - [N0C5C4_9STRE]	272.042	58.43	1	19	19	71	356	40.7673	5.14795
N0C5C6	30S ribosomal protein S5 OS=Streptococcus oligofermentans AS 1.3089 GN=rpsE PE=3 SV=1 - [N0C5C6_9STRE]	2028.07	84.76	1	21	21	506	164	17.0935	9.68604
N0C5C8	Superoxide dismutase OS=Streptococcus oligofermentans AS 1.3089 GN=I872_07220 PE=3 SV=1 - [N0C5C8_9STRE]	512.746	69.15	2	12	12	117	201	22.4102	4.90674
N0C5C9	Gamma-glutamyl phosphate reductase OS=Streptococcus oligofermentans AS 1.3089 GN=proA PE=3 SV=1 - [N0C5C9_9STRE]	93.2887	30.24	1	13	13	32	420	45.3776	5.38916
N0C5D2	Translation initiation factor IF-1 OS=Streptococcus oligofermentans AS 1.3089 GN=infA PE=3 SV=1 - [N0C5D2_9STRE]	159.842	69.44	1	4	4	40	72	8.19727	8.49951
N0C5D3	6-phospho-beta-glucosidase OS=Streptococcus oligofermentans AS 1.3089 GN=I872_07245 PE=3 SV=1 - [N0C5D3_9STRE]	81.0312	37.18	1	13	14	25	390	45.1157	5.04639
N0C5D6	50S ribosomal protein L17 OS=Streptococcus oligofermentans AS 1.3089 GN=rplQ PE=3 SV=1 - [N0C5D6_9STRE]	1015.68	85.94	1	19	19	327	128	14.5667	9.979
N0C5D7	Collagen-like surface-anchored protein OS=Streptococcus oligofermentans AS 1.3089 GN=I872_03680 PE=4 SV=1 - [N0C5D7_9STRE]	6293.95	71.81	1	72	85	1279	1607	164.539	5.50342
N0C5D8	Phosphoenolpyruvate carboxykinase (ATP) OS=Streptococcus oligofermentans AS 1.3089 GN=I872_07295 PE=4 SV=1 - [N0C5D8_9STRE]	7.69783	9.12	1	5	5	6	548	62.5039	6.99072
N0C5E1	Cell division protein DivIVA OS=Streptococcus oligofermentans AS 1.3089 GN=I872_07320 PE=4 SV=1 - [N0C5E1_9STRE]	838.314	70.88	1	24	24	247	261	30.2444	4.57666
N0C5E4	Zn-binding lipoprotein OS=Streptococcus oligofermentans AS 1.3089 GN=I872_00645 PE=3 SV=1 - [N0C5E4_9STRE]	440.103	47	1	22	22	107	500	56.298	5.12256
N0C5E6	Cell division protein FtsZ OS=Streptococcus oligofermentans AS 1.3089 GN=ftsZ PE=3 SV=1 - [N0C5E6_9STRE]	2241.58	62.23	1	30	30	589	421	44.6619	4.80518
N0C5F3	DNA-directed RNA polymerase subunit beta OS=Streptococcus oligofermentans AS 1.3089 GN=rpoB PE=3 SV=1 - [N0C5F3_9STRE]	2769.18	73.53	4	80	80	778	1190	133.043	5.17334
N0C5F5	Aspartate carbamoyltransferase OS=Streptococcus oligofermentans AS 1.3089 GN=pyrB PE=3 SV=1 - [N0C5F5_9STRE]	77.1169	34.43	1	9	9	22	305	34.5134	5.63037
N0C5F7	Tryptophan synthase beta chain OS=Streptococcus oligofermentans AS 1.3089 GN=trpB PE=3 SV=1 - [N0C5F7_9STRE]	2.63469	7.13	1	2	2	5	407	43.9783	5.60498
N0C5G0	GTP cyclohydrolase 1 OS=Streptococcus oligofermentans AS 1.3089 GN=folE PE=3 SV=1 - [N0C5G0_9STRE]	146.012	58.15	1	9	9	55	184	20.4214	6.63916
N0C5G1	Putative gluconeogenesis factor OS=Streptococcus oligofermentans AS 1.3089 GN=I872_03780 PE=3 SV=1 - [N0C5G1_9STRE]	159.747	50.77	1	10	10	37	325	35.9565	5.52881
N0C5G2	Anthranilate synthase component I OS=Streptococcus oligofermentans AS 1.3089 GN=I872_07455 PE=4 SV=1 - [N0C5G2_9STRE]	3.08833	9.07	1	2	2	2	452	50.8356	5.22412
N0C5G3	Uncharacterized protein OS=Streptococcus oligofermentans AS 1.3089 GN=I872_07480 PE=4 SV=1 - [N0C5G3_9STRE]	116.088	30.16	1	11	11	32	368	39.7914	5.23682
N0C5G7	Segregation and condensation protein B OS=Streptococcus oligofermentans AS 1.3089 GN=scpB PE=3 SV=1 - [N0C5G7_9STRE]	151.466	51.93	1	9	9	38	181	20.1426	4.64014
N0C5G8	Penicillinase repressor OS=Streptococcus oligofermentans AS 1.3089 GN=I872_03805 PE=4 SV=1 - [N0C5G8_9STRE]	110.475	70.4	1	8	8	31	125	14.4484	6.17627
N0C5H0	UPF0371 protein I872_00790 OS=Streptococcus oligofermentans AS 1.3089 GN=I872_00790 PE=3 SV=1 - [N0C5H0_9STRE]	649.031	62.75	1	34	34	178	494	55.3246	6.12549
N0C5H1	Non-canonical purine NTP pyrophosphatase OS=Streptococcus oligofermentans AS 1.3089 GN=I872_07530 PE=3 SV=1 - [N0C5H1_9STRE]	160.014	53.85	1	14	14	49	325	36.0215	4.79248
N0C5H5	Valine--tRNA ligase OS=Streptococcus oligofermentans AS 1.3089 GN=valS PE=3 SV=1 - [N0C5H5_9STRE]	606.037	43.6	1	38	39	172	883	100.855	5.10986
N0C5H9	Putative oxidoreductase OS=Streptococcus oligofermentans AS 1.3089 GN=I872_07580 PE=4 SV=1 - [N0C5H9_9STRE]	96.7931	51.29	1	13	13	41	310	32.8091	5.10986
N0C5I2	Uncharacterized protein OS=Streptococcus oligofermentans AS 1.3089 GN=I872_00840 PE=4 SV=1 - [N0C5I2_9STRE]	47.7332	58.28	1	5	5	11	151	17.6419	4.4751
N0C5I6	Antibiotic ABC transporter ATPase OS=Streptococcus oligofermentans AS 1.3089 GN=I872_07640 PE=3 SV=1 - [N0C5I6_9STRE]	131.642	45.42	1	19	19	41	513	58.4158	5.05908
N0C5J8	FtsK/SpoIIIE family protein OS=Streptococcus oligofermentans AS 1.3089 GN=I872_00925 PE=4 SV=1 - [N0C5J8_9STRE]	51.6855	10.11	1	12	12	21	1345	153.375	5.5542
N0C5K3	Relaxase OS=Streptococcus oligofermentans AS 1.3089 GN=I872_03955 PE=4 SV=1 - [N0C5K3_9STRE]	0	6.63	1	2	2	2	558	64.6114	6.43018
N0C5K6	Zinc metalloproteinase C OS=Streptococcus oligofermentans AS 1.3089 GN=I872_00985 PE=4 SV=1 - [N0C5K6_9STRE]	22.0586	2.28	1	4	4	8	2760	304.674	5.26221
N0C5K9	Uncharacterized protein OS=Streptococcus oligofermentans AS 1.3089 GN=I872_07765 PE=4 SV=1 - [N0C5K9_9STRE]	44.6377	31.8	1	5	5	16	239	27.5889	4.51318
N0C5L4	RNA polymerase sigma factor SigA OS=Streptococcus oligofermentans AS 1.3089 GN=sigA PE=3 SV=1 - [N0C5L4_9STRE]	1383.21	72.7	1	31	31	334	370	42.2929	4.80518
N0C5L5	Uncharacterized protein OS=Streptococcus oligofermentans AS 1.3089 GN=I872_01035 PE=4 SV=1 - [N0C5L5_9STRE]	3.55372	7.14	1	3	3	3	210	24.0396	4.95752
N0C5L8	SpoU rRNA methylase family protein OS=Streptococcus oligofermentans AS 1.3089 GN=I872_07815 PE=4 SV=1 - [N0C5L8_9STRE]	10.8772	9.76	1	2	2	3	246	27.314	5.12256
N0C5M2	D-alanyl-D-alanine carboxypeptidase OS=Streptococcus oligofermentans AS 1.3089 GN=I872_07840 PE=4 SV=1 - [N0C5M2_9STRE]	26.7564	21.26	1	4	4	8	207	23.6098	4.729
N0C5M4	Inositol monophosphatase OS=Streptococcus oligofermentans AS 1.3089 GN=I872_04055 PE=4 SV=1 - [N0C5M4_9STRE]	18.8516	16.41	1	4	4	6	256	28.8133	4.98291
N0C5M6	LPXTG cell wall surface protein, zinc carboxypeptidase family OS=Streptococcus oligofermentans AS 1.3089 GN=I872_07865 PE=4 SV=1 - [N0C5M6_9STRE]	432.433	40.96	1	36	36	119	1089	120.158	5.85889
N0C5N2	Phosphate import ATP-binding protein PstB OS=Streptococcus oligofermentans AS 1.3089 GN=pstB PE=3 SV=1 - [N0C5N2_9STRE]	26.0253	17.98	1	4	4	9	267	30.3335	6.88818
N0C5N8	Glutamate formiminotransferase OS=Streptococcus oligofermentans AS 1.3089 GN=I872_01190 PE=4 SV=1 - [N0C5N8_9STRE]	21.8998	22.74	1	5	5	6	299	33.1291	5.45264
N0C5P2	Uncharacterized protein OS=Streptococcus oligofermentans AS 1.3089 GN=I872_04130 PE=4 SV=1 - [N0C5P2_9STRE]	16.4193	39.62	1	3	3	5	106	13.1694	6.34131
N0C5P7	Lactoylglutathione lyase OS=Streptococcus oligofermentans AS 1.3089 GN=I872_04155 PE=4 SV=1 - [N0C5P7_9STRE]	94.0458	38.28	1	5	5	31	128	14.5831	4.86865
N0C5P9	Uncharacterized protein OS=Streptococcus oligofermentans AS 1.3089 GN=I872_07990 PE=4 SV=1 - [N0C5P9_9STRE]	37.3654	35.43	1	7	7	11	254	29.2326	5.31299
N0C5Q1	Uncharacterized protein OS=Streptococcus oligofermentans AS 1.3089 GN=I872_01240 PE=4 SV=1 - [N0C5Q1_9STRE]	87.1237	32.84	1	6	7	19	204	23.642	5.5542
N0C5Q4	Fructose-bisphosphate aldolase OS=Streptococcus oligofermentans AS 1.3089 GN=I872_08015 PE=4 SV=1 - [N0C5Q4_9STRE]	10576	74.74	1	33	33	2571	293	31.284	5.23682
N0C5Q7	Chaperone protein DnaJ OS=Streptococcus oligofermentans AS 1.3089 GN=dnaJ PE=3 SV=1 - [N0C5Q7_9STRE]	918.631	76.33	1	31	31	199	376	40.6048	7.03467
N0C5Q9	Transcription termination/antitermination protein NusA OS=Streptococcus oligofermentans AS 1.3089 GN=nusA PE=3 SV=1 - [N0C5Q9_9STRE]	317.975	54.37	1	23	23	95	412	46.1283	4.83057
N0C5R2	UPF0356 protein I872_01290 OS=Streptococcus oligofermentans AS 1.3089 GN=I872_01290 PE=3 SV=1 - [N0C5R2_9STRE]	51.3193	68.42	1	5	5	19	76	9.1638	5.26221
N0C5R4	Methionyl-tRNA formyltransferase OS=Streptococcus oligofermentans AS 1.3089 GN=fmt PE=3 SV=1 - [N0C5R4_9STRE]	197.461	57.7	1	14	14	52	305	33.0822	5.14795
N0C5R7	3-isopropylmalate dehydrogenase OS=Streptococcus oligofermentans AS 1.3089 GN=leuB PE=3 SV=1 - [N0C5R7_9STRE]	44.8781	18.84	1	5	5	10	345	37.1302	4.94482
N0C5S2	Ribosomal-protein-alanine acetyltransferase OS=Streptococcus oligofermentans AS 1.3089 GN=I872_08115 PE=4 SV=1 - [N0C5S2_9STRE]	36.6193	35.1	1	4	4	12	151	17.7136	4.85596
N0C5S4	Uncharacterized protein OS=Streptococcus oligofermentans AS 1.3089 GN=I872_04265 PE=4 SV=1 - [N0C5S4_9STRE]	1243.79	88.8	1	31	31	357	259	28.8305	5.59229
N0C5S9	TfoX domain-containing protein OS=Streptococcus oligofermentans AS 1.3089 GN=I872_04290 PE=4 SV=1 - [N0C5S9_9STRE]	18.0646	27.27	1	3	3	7	77	9.07878	9.20264
N0C5T0	Peptide ABC transporter ATPase OS=Streptococcus oligofermentans AS 1.3089 GN=I872_08140 PE=3 SV=1 - [N0C5T0_9STRE]	12.5625	16.47	2	3	3	4	255	28.3848	6.56592
N0C5T5	Uncharacterized protein OS=Streptococcus oligofermentans AS 1.3089 GN=I872_04325 PE=4 SV=1 - [N0C5T5_9STRE]	554.848	49.69	1	20	21	136	326	35.2232	5.09717
N0C5T9	Uncharacterized protein OS=Streptococcus oligofermentans AS 1.3089 GN=I872_01400 PE=4 SV=1 - [N0C5T9_9STRE]	510.15	70.68	1	14	14	155	133	14.6343	5.31299
N0C5U4	tRNA-dihydrouridine synthase OS=Streptococcus oligofermentans AS 1.3089 GN=I872_01425 PE=3 SV=1 - [N0C5U4_9STRE]	577.269	87.08	1	24	24	139	325	35.7843	5.79541
N0C5V7	Polyribonucleotide nucleotidyltransferase OS=Streptococcus oligofermentans AS 1.3089 GN=pnp PE=3 SV=1 - [N0C5V7_9STRE]	316.53	41.8	1	26	26	102	732	80.4176	5.22412
N0C5W5	GntR family transcriptional regulator OS=Streptococcus oligofermentans AS 1.3089 GN=I872_04475 PE=4 SV=1 - [N0C5W5_9STRE]	22.4449	24.14	1	5	5	9	232	26.851	8.6167
N0C5X0	Lipoprotein OS=Streptococcus oligofermentans AS 1.3089 GN=I872_08365 PE=3 SV=1 - [N0C5X0_9STRE]	2337.87	85.57	1	42	42	648	291	32.0844	5.50342
N0C5X1	ABC transporter ATP-binding protein OS=Streptococcus oligofermentans AS 1.3089 GN=I872_01525 PE=3 SV=1 - [N0C5X1_9STRE]	21.5228	26.06	1	7	7	8	330	37.7926	5.63037
N0C5X2	Dihydrolipoamide acetyltransferase OS=Streptococcus oligofermentans AS 1.3089 GN=I872_04525 PE=3 SV=1 - [N0C5X2_9STRE]	809.415	54.76	1	32	32	191	347	38.003	6.12549
N0C5X5	Alpha/beta fold family hydrolase OS=Streptococcus oligofermentans AS 1.3089 GN=I872_04550 PE=4 SV=1 - [N0C5X5_9STRE]	12.5994	8.76	1	2	2	4	274	31.7758	6.3667
N0C5X9	Endonuclease MutS2 OS=Streptococcus oligofermentans AS 1.3089 GN=mutS2 PE=3 SV=1 - [N0C5X9_9STRE]	208.876	28.31	1	19	20	67	777	87.6269	5.73193
N0C5Y4	Acyltransferase OS=Streptococcus oligofermentans AS 1.3089 GN=I872_04625 PE=3 SV=1 - [N0C5Y4_9STRE]	179.887	58.67	1	19	19	50	392	40.7861	5.65576
N0C5Y5	Uncharacterized protein OS=Streptococcus oligofermentans AS 1.3089 GN=I872_08440 PE=4 SV=1 - [N0C5Y5_9STRE]	45.035	28.68	1	5	5	19	129	13.8452	4.76709
N0C5Y9	Uncharacterized protein OS=Streptococcus oligofermentans AS 1.3089 GN=I872_04650 PE=4 SV=1 - [N0C5Y9_9STRE]	89.0843	33.03	1	9	9	24	218	25.1715	8.19189
N0C5Z0	UPF0291 protein I872_08465 OS=Streptococcus oligofermentans AS 1.3089 GN=I872_08465 PE=3 SV=1 - [N0C5Z0_9STRE]	172.369	62.35	1	8	8	57	85	9.92922	7.50342
N0C5Z4	Probable transcriptional regulatory protein I872_01610 OS=Streptococcus oligofermentans AS 1.3089 GN=I872_01610 PE=3 SV=1 - [N0C5Z4_9STRE]	277.262	71.85	1	21	21	85	238	25.8009	4.62744
N0C5Z5	Phosphoglucomutase OS=Streptococcus oligofermentans AS 1.3089 GN=I872_04700 PE=3 SV=1 - [N0C5Z5_9STRE]	1987.9	81.64	1	40	40	511	572	62.6047	4.97021
N0C5Z7	PTS system mannose family transporter subunit IID OS=Streptococcus oligofermentans AS 1.3089 GN=I872_08490 PE=4 SV=1 - [N0C5Z7_9STRE]	1027.54	47.52	1	18	18	278	303	33.1678	8.99756
N0C602	FeS assembly protein SufB OS=Streptococcus oligofermentans AS 1.3089 GN=I872_08515 PE=4 SV=1 - [N0C602_9STRE]	474.61	54.26	1	25	25	137	470	52.6571	5.03369
N0C603	Pyridoxal-phosphate dependent aminotransferase OS=Streptococcus oligofermentans AS 1.3089 GN=I872_04750 PE=4 SV=1 - [N0C603_9STRE]	71.1798	20.81	1	6	6	20	370	40.5095	5.68115
N0C604	Uncharacterized protein OS=Streptococcus oligofermentans AS 1.3089 GN=I872_04775 PE=4 SV=1 - [N0C604_9STRE]	7.60637	23.08	1	2	2	3	104	11.235	9.20264
N0C608	Aminopeptidase C OS=Streptococcus oligofermentans AS 1.3089 GN=I872_01660 PE=4 SV=1 - [N0C608_9STRE]	428.113	53.79	1	24	24	104	448	50.5103	5.22412
N0C610	Amino acid ABC transporter ATP-binding protein OS=Streptococcus oligofermentans AS 1.3089 GN=I872_08565 PE=3 SV=1 - [N0C610_9STRE]	159.829	43.5	1	11	12	43	246	27.7965	5.98584
N0C612	Sortase OS=Streptococcus oligofermentans AS 1.3089 GN=I872_04825 PE=4 SV=1 - [N0C612_9STRE]	22.8214	35.37	1	5	5	11	246	27.4001	6.80029
N0C614	Acetolactate synthase 3 regulatory subunit OS=Streptococcus oligofermentans AS 1.3089 GN=ilvH PE=4 SV=1 - [N0C614_9STRE]	4.40261	9.49	1	2	2	3	158	17.7087	10.2134
N0C615	Peptide ABC transporter OS=Streptococcus oligofermentans AS 1.3089 GN=I872_04850 PE=4 SV=1 - [N0C615_9STRE]	1658.44	74.46	1	49	52	397	654	72.6791	5.16064
N0C616	50S ribosomal protein L31 type B OS=Streptococcus oligofermentans AS 1.3089 GN=rpmE2 PE=3 SV=1 - [N0C616_9STRE]	2030.21	97.5	2	13	13	525	80	9.3807	9.30518
N0C619	50S ribosomal protein L27 OS=Streptococcus oligofermentans AS 1.3089 GN=rpmA PE=3 SV=1 - [N0C619_9STRE]	421.992	53.61	1	6	6	113	97	10.4256	10.4771
N0C621	Class-V aminotransferase OS=Streptococcus oligofermentans AS 1.3089 GN=I872_04900 PE=4 SV=1 - [N0C621_9STRE]	44.6967	19.84	1	6	6	10	378	41.3174	5.87158
N0C624	Alkaline-shock protein OS=Streptococcus oligofermentans AS 1.3089 GN=I872_08640 PE=4 SV=1 - [N0C624_9STRE]	86.6642	10.74	1	2	2	21	121	12.9389	5.47803
N0C625	Dipeptidase PepV OS=Streptococcus oligofermentans AS 1.3089 GN=I872_04925 PE=4 SV=1 - [N0C625_9STRE]	1083.72	76.39	1	32	32	247	466	51.1615	5.03369
N0C636	Uncharacterized protein OS=Streptococcus oligofermentans AS 1.3089 GN=I872_08715 PE=4 SV=1 - [N0C636_9STRE]	83.7964	29.62	1	6	6	24	287	30.699	4.88135
N0C643	Trigger factor OS=Streptococcus oligofermentans AS 1.3089 GN=tig PE=3 SV=1 - [N0C643_9STRE]	7169.17	78.69	1	49	49	1800	427	46.7626	4.56396
N0C650	Trk transporter NAD+ binding protein-K+ transport OS=Streptococcus oligofermentans AS 1.3089 GN=I872_05125 PE=4 SV=1 - [N0C650_9STRE]	17.5927	9.95	1	2	2	5	221	24.1065	4.4751
N0C653	HAD superfamily hydrolase OS=Streptococcus oligofermentans AS 1.3089 GN=I872_05150 PE=4 SV=1 - [N0C653_9STRE]	116.994	51.75	1	7	7	29	228	25.7368	4.71631
N0C654	Peptide transport ATP-binding protein ComA OS=Streptococcus oligofermentans AS 1.3089 GN=I872_08790 PE=3 SV=1 - [N0C654_9STRE]	13.2341	4.04	1	2	2	3	717	81.058	8.23584
N0C655	Cell-wall biogenesis glycosyltransferase OS=Streptococcus oligofermentans AS 1.3089 GN=I872_01855 PE=4 SV=1 - [N0C655_9STRE]	4.85661	11.2	1	3	4	5	259	29.9808	7.26904
N0C657	Fe-S-cluster oxidoreductase OS=Streptococcus oligofermentans AS 1.3089 GN=I872_05175 PE=4 SV=1 - [N0C657_9STRE]	0	20.12	1	2	2	5	164	19.1418	7.89893
N0C660	LysR family transcriptional regulator OS=Streptococcus oligofermentans AS 1.3089 GN=I872_05200 PE=4 SV=1 - [N0C660_9STRE]	59.7632	37.75	1	10	10	20	302	34.9666	4.97021
N0C663	Uncharacterized protein OS=Streptococcus oligofermentans AS 1.3089 GN=I872_01925 PE=4 SV=1 - [N0C663_9STRE]	417.92	34.21	1	8	8	79	152	16.223	4.81787
N0C664	4-hydroxy-tetrahydrodipicolinate reductase OS=Streptococcus oligofermentans AS 1.3089 GN=dapB PE=3 SV=1 - [N0C664_9STRE]	44.6156	41.18	1	8	8	12	255	27.6463	5.23682
N0C667	dCMP deaminase OS=Streptococcus oligofermentans AS 1.3089 GN=I872_01950 PE=4 SV=1 - [N0C667_9STRE]	6.43166	14.19	1	2	2	2	155	17.3289	7.37158
N0C668	Hydroxymethylglutaryl-CoA synthase OS=Streptococcus oligofermentans AS 1.3089 GN=I872_08840 PE=4 SV=1 - [N0C668_9STRE]	37.0328	32.91	1	8	8	12	392	43.6673	5.07178
N0C669	Tagatose-6-phosphate kinase OS=Streptococcus oligofermentans AS 1.3089 GN=I872_05250 PE=3 SV=1 - [N0C669_9STRE]	290.518	61.06	1	20	20	71	303	32.6568	4.89404
N0C674	Transcriptional repressor NrdR OS=Streptococcus oligofermentans AS 1.3089 GN=nrdR PE=3 SV=1 - [N0C674_9STRE]	86.7324	36.31	1	9	9	29	157	18.2173	8.41162
N0C676	dTDP-4-dehydrorhamnose 3,5-epimerase OS=Streptococcus oligofermentans AS 1.3089 GN=I872_05300 PE=4 SV=1 - [N0C676_9STRE]	473.066	84.77	1	20	20	126	197	22.3713	5.021
N0C678	Acetyl-CoA carboxylase biotin carboxylase subunit OS=Streptococcus oligofermentans AS 1.3089 GN=I872_08890 PE=4 SV=1 - [N0C678_9STRE]	79.6378	38.24	1	12	12	25	455	49.374	5.021
N0C681	GTP cyclohydrolase 1 type 2 homolog OS=Streptococcus oligofermentans AS 1.3089 GN=I872_05325 PE=3 SV=1 - [N0C681_9STRE]	25.567	18.87	1	4	4	10	265	29.3631	4.77979
N0C684	Malonyl CoA-acyl carrier protein transacylase OS=Streptococcus oligofermentans AS 1.3089 GN=I872_08915 PE=3 SV=1 - [N0C684_9STRE]	188.621	54.9	3	14	15	50	306	32.8792	4.99561
N0C686	Prephenate dehydrogenase OS=Streptococcus oligofermentans AS 1.3089 GN=I872_02075 PE=4 SV=1 - [N0C686_9STRE]	39.3253	19.02	1	6	6	15	368	41.1714	5.71924
N0C688	Adenine phosphoribosyltransferase OS=Streptococcus oligofermentans AS 1.3089 GN=apt PE=3 SV=1 - [N0C688_9STRE]	898.706	95.88	1	14	14	207	170	18.6106	4.90674
N0C689	Enoyl-CoA hydratase OS=Streptococcus oligofermentans AS 1.3089 GN=I872_08940 PE=4 SV=1 - [N0C689_9STRE]	47.9109	32.7	1	9	9	19	263	28.844	5.57959
N0C692	Toxic anion resistance family protein OS=Streptococcus oligofermentans AS 1.3089 GN=I872_05410 PE=4 SV=1 - [N0C692_9STRE]	1248.19	65.16	1	36	36	361	376	43.085	5.37646
N0C694	Aspartyl/glutamyl-tRNA(Asn/Gln) amidotransferase subunit B OS=Streptococcus oligofermentans AS 1.3089 GN=gatB PE=3 SV=1 - [N0C694_9STRE]	413.161	71.07	1	28	29	130	477	53.2471	5.17334
N0C695	Lactoylglutathione lyase OS=Streptococcus oligofermentans AS 1.3089 GN=I872_02130 PE=4 SV=1 - [N0C695_9STRE]	13.9254	25.62	1	2	2	4	121	13.6155	4.95752
N0C696	Uncharacterized protein OS=Streptococcus oligofermentans AS 1.3089 GN=I872_05435 PE=4 SV=1 - [N0C696_9STRE]	13.5616	16.1	1	4	4	5	267	30.7843	5.70654
N0C6A0	GTP-sensing transcriptional pleiotropic repressor CodY OS=Streptococcus oligofermentans AS 1.3089 GN=codY PE=3 SV=1 - [N0C6A0_9STRE]	60.4887	37.02	1	9	9	20	262	29.6486	5.78271
N0C6A2	Uncharacterized protein OS=Streptococcus oligofermentans AS 1.3089 GN=I872_05460 PE=3 SV=1 - [N0C6A2_9STRE]	10.9349	11.16	1	2	2	3	251	27.6614	7.53271
N0C6A3	UvrABC system protein B OS=Streptococcus oligofermentans AS 1.3089 GN=uvrB PE=3 SV=1 - [N0C6A3_9STRE]	24.1184	15.11	1	8	9	11	662	75.6303	4.91943
N0C6A4	tRNA dimethylallyltransferase OS=Streptococcus oligofermentans AS 1.3089 GN=miaA PE=3 SV=1 - [N0C6A4_9STRE]	12.4644	15.31	1	3	3	3	294	33.2581	5.36377
N0C6A6	Penicillin-binding protein 2B OS=Streptococcus oligofermentans AS 1.3089 GN=I872_02205 PE=4 SV=1 - [N0C6A6_9STRE]	20.732	5.29	1	2	2	4	681	74.1548	5.57959
N0C6A7	Uncharacterized protein OS=Streptococcus oligofermentans AS 1.3089 GN=I872_09015 PE=4 SV=1 - [N0C6A7_9STRE]	119.497	25	1	5	5	34	224	25.0354	9.36377
N0C6B2	Isopentenyl-diphosphate delta-isomerase OS=Streptococcus oligofermentans AS 1.3089 GN=fni PE=3 SV=1 - [N0C6B2_9STRE]	62.1332	40.72	1	12	12	29	334	36.8089	5.45264
N0C6B5	Na+ ABC transporter permease OS=Streptococcus oligofermentans AS 1.3089 GN=I872_02255 PE=4 SV=1 - [N0C6B5_9STRE]	2.75452	5.19	1	2	2	2	405	44.5446	9.02686
N0C6B8	C3-degrading proteinase OS=Streptococcus oligofermentans AS 1.3089 GN=I872_09065 PE=4 SV=1 - [N0C6B8_9STRE]	135.499	47.76	1	13	13	48	245	27.7745	4.98291
N0C6C2	PhoH family protein OS=Streptococcus oligofermentans AS 1.3089 GN=I872_02315 PE=4 SV=1 - [N0C6C2_9STRE]	20.9744	16.87	1	4	4	7	332	37.2417	6.03662
N0C6C3	Glutaredoxin-like protein OS=Streptococcus oligofermentans AS 1.3089 GN=I872_02340 PE=4 SV=1 - [N0C6C3_9STRE]	145.475	69.44	1	4	4	37	72	8.25914	7.28369
N0C6C5	LPXTG cell wall surface protein OS=Streptococcus oligofermentans AS 1.3089 GN=I872_05585 PE=4 SV=1 - [N0C6C5_9STRE]	215.538	21.33	1	20	20	56	1899	204.673	5.19873
N0C6C6	Bifunctional purine biosynthesis protein PurH OS=Streptococcus oligofermentans AS 1.3089 GN=purH PE=3 SV=1 - [N0C6C6_9STRE]	94.0563	22.14	1	9	9	26	515	56.4181	5.16064
N0C6C8	1,4-alpha-glucan branching enzyme GlgB OS=Streptococcus oligofermentans AS 1.3089 GN=glgB PE=3 SV=1 - [N0C6C8_9STRE]	11.5224	3.77	1	2	2	8	637	74.5885	5.49072
N0C6C9	Mannose-6-phosphate isomerase OS=Streptococcus oligofermentans AS 1.3089 GN=I872_02390 PE=3 SV=1 - [N0C6C9_9STRE]	34.2049	14.06	1	4	4	15	313	34.9115	4.79248
N0C6D0	Farnesyl diphosphate synthase OS=Streptococcus oligofermentans AS 1.3089 GN=I872_05610 PE=3 SV=1 - [N0C6D0_9STRE]	18.2844	8.59	1	3	3	5	291	31.8236	4.86865
N0C6D3	Alpha-acetolactate decarboxylase OS=Streptococcus oligofermentans AS 1.3089 GN=I872_02415 PE=4 SV=1 - [N0C6D3_9STRE]	9.43409	10.46	1	2	2	3	239	26.6773	4.90674
N0C6D4	Phosphoribosylformylglycinamidine synthase OS=Streptococcus oligofermentans AS 1.3089 GN=I872_09115 PE=4 SV=1 - [N0C6D4_9STRE]	246.435	28.69	1	27	27	67	1241	135.337	5.03369
N0C6E0	Branched-chain amino acid ABC transporter substrate-binding protein OS=Streptococcus oligofermentans AS 1.3089 GN=I872_05660 PE=4 SV=1 - [N0C6E0_9STRE]	355.674	56.22	1	20	20	94	386	40.7416	5.33838
N0C6E2	HAD superfamily hydrolase OS=Streptococcus oligofermentans AS 1.3089 GN=I872_05685 PE=4 SV=1 - [N0C6E2_9STRE]	174.053	40.07	1	13	13	56	272	29.8972	4.61475
N0C6E4	Ribose-5-phosphate isomerase A OS=Streptococcus oligofermentans AS 1.3089 GN=rpiA PE=3 SV=1 - [N0C6E4_9STRE]	402.812	51.11	1	10	10	75	225	24.4936	4.7417
N0C6E5	30S ribosomal protein S7 OS=Streptococcus oligofermentans AS 1.3089 GN=rpsG PE=3 SV=1 - [N0C6E5_9STRE]	2281.9	91.03	1	26	26	756	156	17.7372	10.2866
N0C6E7	Chromosome partition protein Smc OS=Streptococcus oligofermentans AS 1.3089 GN=smc PE=3 SV=1 - [N0C6E7_9STRE]	167.953	22.41	1	21	22	51	1178	132.017	4.97021
N0C6E9	Competence-induced protein Ccs50 OS=Streptococcus oligofermentans AS 1.3089 GN=I872_09190 PE=4 SV=1 - [N0C6E9_9STRE]	32.5533	15.31	1	6	6	14	418	48.2929	5.08447
N0C6F2	Two-component response transcriptional regulator OS=Streptococcus oligofermentans AS 1.3089 GN=I872_05735 PE=4 SV=1 - [N0C6F2_9STRE]	664.007	81.12	3	26	27	193	233	26.8161	5.26221
N0C6F6	Serine/threonine protein phosphatase family protein OS=Streptococcus oligofermentans AS 1.3089 GN=I872_05760 PE=4 SV=1 - [N0C6F6_9STRE]	13.0788	8.57	1	2	2	4	280	32.3657	5.41455
N0C6G0	DNA-binding protein OS=Streptococcus oligofermentans AS 1.3089 GN=I872_09240 PE=4 SV=1 - [N0C6G0_9STRE]	16.6646	34.72	1	2	2	6	72	8.11222	4.71631
N0C6G2	Uncharacterized protein OS=Streptococcus oligofermentans AS 1.3089 GN=I872_02590 PE=4 SV=1 - [N0C6G2_9STRE]	54.0594	38.01	1	10	10	17	321	37.0837	8.71924
N0C6G5	Membrane protein insertase YidC OS=Streptococcus oligofermentans AS 1.3089 GN=yidC PE=3 SV=1 - [N0C6G5_9STRE]	13.776	7.38	1	2	2	4	271	30.5245	9.77393
N0C6H0	Metallo-beta-lactamase OS=Streptococcus oligofermentans AS 1.3089 GN=I872_09290 PE=3 SV=1 - [N0C6H0_9STRE]	124.08	35.86	1	18	18	45	555	61.3924	5.75732
N0C6H3	Glucose-6-phosphate 1-dehydrogenase OS=Streptococcus oligofermentans AS 1.3089 GN=zwf PE=3 SV=1 - [N0C6H3_9STRE]	99.5098	40.66	1	15	16	31	487	55.9693	5.59229
N0C6H4	Branched-chain-amino-acid aminotransferase OS=Streptococcus oligofermentans AS 1.3089 GN=I872_02665 PE=3 SV=1 - [N0C6H4_9STRE]	353.352	63.05	1	19	19	94	341	37.737	5.10986
N0C6H7	UDP-N-acetylmuramyl-tripeptide synthetase OS=Streptococcus oligofermentans AS 1.3089 GN=I872_05895 PE=3 SV=1 - [N0C6H7_9STRE]	35.5636	22.25	1	9	9	13	481	53.5544	5.64307
N0C6H9	ABC transporter ATPase OS=Streptococcus oligofermentans AS 1.3089 GN=I872_02690 PE=3 SV=1 - [N0C6H9_9STRE]	34.3274	9.19	1	5	5	10	631	71.7336	4.81787
N0C6I4	Haloacid dehalogenase-like hydrolase OS=Streptococcus oligofermentans AS 1.3089 GN=I872_02715 PE=4 SV=1 - [N0C6I4_9STRE]	7.34167	9.49	1	2	2	2	253	28.8748	4.84326
N0C6I5	DNA translocase ftsK OS=Streptococcus oligofermentans AS 1.3089 GN=I872_05955 PE=4 SV=1 - [N0C6I5_9STRE]	75.741	24.84	1	15	15	27	765	84.2662	5.32568
N0C6I6	MurM protein OS=Streptococcus oligofermentans AS 1.3089 GN=I872_02755 PE=4 SV=1 - [N0C6I6_9STRE]	292.498	61.63	1	23	23	77	404	46.1129	7.6792
N0C6I9	D-alanyl-D-alanine carboxypeptidase OS=Streptococcus oligofermentans AS 1.3089 GN=I872_05980 PE=4 SV=1 - [N0C6I9_9STRE]	211.808	58.85	1	12	12	59	260	28.8971	5.73193
N0C6J3	Endonuclease III OS=Streptococcus oligofermentans AS 1.3089 GN=nth PE=3 SV=1 - [N0C6J3_9STRE]	51.9056	41.15	1	7	7	13	209	23.3992	8.66064
N0C6J4	Zn-dependent hydrolase OS=Streptococcus oligofermentans AS 1.3089 GN=I872_02805 PE=4 SV=1 - [N0C6J4_9STRE]	20.9652	14.22	1	3	3	7	211	24.2242	5.2876
N0C6J8	UDP-N-acetylmuramate--L-alanine ligase OS=Streptococcus oligofermentans AS 1.3089 GN=murC PE=3 SV=1 - [N0C6J8_9STRE]	285.371	54.73	1	17	17	80	444	49.7729	5.42725
N0C6J9	Phosphoserine phosphatase OS=Streptococcus oligofermentans AS 1.3089 GN=I872_02855 PE=4 SV=1 - [N0C6J9_9STRE]	86.4188	30.23	1	7	7	24	215	23.5844	4.89404
N0C6K8	Two-component response transcriptional regulator OS=Streptococcus oligofermentans AS 1.3089 GN=I872_06080 PE=4 SV=1 - [N0C6K8_9STRE]	105.41	47.14	1	10	10	35	210	23.9244	5.10986
N0C6L5	Deoxyuridine 5'-triphosphate nucleotidohydrolase OS=Streptococcus oligofermentans AS 1.3089 GN=dut PE=4 SV=1 - [N0C6L5_9STRE]	136.686	61.22	1	10	10	43	147	15.8981	5.13525
N0C6L7	Oligopeptide transport ATP-binding protein OS=Streptococcus oligofermentans AS 1.3089 GN=I872_06105 PE=3 SV=1 - [N0C6L7_9STRE]	177.069	54.22	1	13	14	46	308	34.8673	5.90967
N0C6M0	GNAT family acetyltransferase OS=Streptococcus oligofermentans AS 1.3089 GN=I872_09465 PE=4 SV=1 - [N0C6M0_9STRE]	39.3403	31.41	1	5	5	14	156	18.348	4.91943
N0C6M5	ATP synthase subunit b OS=Streptococcus oligofermentans AS 1.3089 GN=atpF PE=3 SV=1 - [N0C6M5_9STRE]	647.31	83.54	1	21	21	155	164	17.8255	5.17334
N0C6M9	ATP synthase epsilon chain OS=Streptococcus oligofermentans AS 1.3089 GN=atpC PE=3 SV=1 - [N0C6M9_9STRE]	4.1211	15.11	1	2	2	2	139	15.7444	5.88428
N0C6N1	ATP-binding permease OS=Streptococcus oligofermentans AS 1.3089 GN=I872_09540 PE=4 SV=1 - [N0C6N1_9STRE]	5.52144	10.98	1	3	4	5	592	65.8514	5.66846
N0C6N4	5-formyltetrahydrofolate cyclo-ligase OS=Streptococcus oligofermentans AS 1.3089 GN=I872_09565 PE=3 SV=1 - [N0C6N4_9STRE]	22.7331	44.38	1	4	4	5	178	19.8902	6.55127
N0C6N6	Glucokinase OS=Streptococcus oligofermentans AS 1.3089 GN=I872_03055 PE=4 SV=1 - [N0C6N6_9STRE]	467.841	51.72	1	18	18	139	319	33.7644	4.89404
N0C6N8	Uncharacterized protein OS=Streptococcus oligofermentans AS 1.3089 GN=I872_09590 PE=4 SV=1 - [N0C6N8_9STRE]	76.4821	26.77	1	6	6	24	269	30.4284	6.07471
N0C6P1	ATP-dependent Clp protease ATP-binding subunit ClpX OS=Streptococcus oligofermentans AS 1.3089 GN=clpX PE=3 SV=1 - [N0C6P1_9STRE]	1329.22	76.28	1	30	30	341	409	45.4556	4.80518
N0C6P2	5'-nucleotidase OS=Streptococcus oligofermentans AS 1.3089 GN=I872_09615 PE=4 SV=1 - [N0C6P2_9STRE]	8.08997	11.68	1	2	2	3	214	23.9832	4.86865
N0C6P4	Preprotein translocase subunit YajC OS=Streptococcus oligofermentans AS 1.3089 GN=yajC PE=4 SV=1 - [N0C6P4_9STRE]	9.49942	9.01	1	2	2	4	111	12.2113	4.51318
N0C6P5	Probable thiol peroxidase OS=Streptococcus oligofermentans AS 1.3089 GN=tpx PE=3 SV=1 - [N0C6P5_9STRE]	140.3	77.91	1	11	11	36	163	17.888	4.65283
N0C6P7	Uncharacterized protein OS=Streptococcus oligofermentans AS 1.3089 GN=I872_03105 PE=4 SV=1 - [N0C6P7_9STRE]	123.276	35.4	1	5	5	37	113	13.0188	9.30518
N0C6Q0	Two-component response transcriptional regulator OS=Streptococcus oligofermentans AS 1.3089 GN=I872_06230 PE=4 SV=1 - [N0C6Q0_9STRE]	61.8798	32.19	3	6	7	19	233	26.1623	4.85596
N0C6Q2	Transcription termination/antitermination protein NusG OS=Streptococcus oligofermentans AS 1.3089 GN=nusG PE=3 SV=1 - [N0C6Q2_9STRE]	283.035	58.43	1	12	12	79	178	20.2022	4.90674
N0C6Q3	Uncharacterized protein OS=Streptococcus oligofermentans AS 1.3089 GN=I872_03135 PE=4 SV=1 - [N0C6Q3_9STRE]	168.326	66.67	1	15	15	46	228	25.6093	5.46533
N0C6Q6	Acetate kinase OS=Streptococcus oligofermentans AS 1.3089 GN=ackA PE=3 SV=1 - [N0C6Q6_9STRE]	301.04	65.32	1	18	18	83	372	41.0789	6.07471
N0C6Q7	Phosphoserine aminotransferase OS=Streptococcus oligofermentans AS 1.3089 GN=serC PE=3 SV=1 - [N0C6Q7_9STRE]	136.963	50.41	1	14	15	47	363	40.2185	5.03369
N0C6S1	Protein Cps9E OS=Streptococcus oligofermentans AS 1.3089 GN=I872_09825 PE=4 SV=1 - [N0C6S1_9STRE]	90.8626	35.01	1	16	17	39	577	64.0819	6.96143
N0C6S5	Anaerobic ribonucleoside-triphosphate reductase-activating protein OS=Streptococcus oligofermentans AS 1.3089 GN=I872_09850 PE=3 SV=1 - [N0C6S5_9STRE]	4.42728	9.05	1	2	2	2	199	22.9045	4.79248
N0C6S9	Arginine/histidine ABC transporter permease OS=Streptococcus oligofermentans AS 1.3089 GN=I872_06330 PE=3 SV=1 - [N0C6S9_9STRE]	11.078	10.07	1	2	2	3	268	29.2821	9.49561
N0C6T0	Heme/copper-type cytochrome/quinol oxidases subunit 1 OS=Streptococcus oligofermentans AS 1.3089 GN=I872_09875 PE=4 SV=1 - [N0C6T0_9STRE]	15.4897	6.95	1	3	3	5	518	58.7333	9.08545
N0C6T2	Peptide chain release factor 1 OS=Streptococcus oligofermentans AS 1.3089 GN=prfA PE=3 SV=1 - [N0C6T2_9STRE]	378.124	67.13	1	25	25	96	359	40.5215	4.98291
N0C6T3	UPF0297 protein I872_09910 OS=Streptococcus oligofermentans AS 1.3089 GN=I872_09910 PE=3 SV=1 - [N0C6T3_9STRE]	81.8575	63.64	1	5	5	23	88	10.2642	5.0083
N0C6T6	Ribosomal RNA small subunit methyltransferase H OS=Streptococcus oligofermentans AS 1.3089 GN=rsmH PE=3 SV=1 - [N0C6T6_9STRE]	276.497	52.53	1	15	15	67	316	35.7187	6.63916
N0C6T8	PvaA-like protein OS=Streptococcus oligofermentans AS 1.3089 GN=I872_03320 PE=4 SV=1 - [N0C6T8_9STRE]	4.4108	20.5	1	3	3	3	200	22.7927	8.17725
N0C6U1	Holliday junction ATP-dependent DNA helicase RuvA OS=Streptococcus oligofermentans AS 1.3089 GN=ruvA PE=3 SV=1 - [N0C6U1_9STRE]	21.7801	14.8	1	2	2	6	196	21.6624	6.21436
N0C6U2	Shikimate kinase OS=Streptococcus oligofermentans AS 1.3089 GN=aroK PE=3 SV=1 - [N0C6U2_9STRE]	72.1667	44.3	1	7	7	22	158	17.7742	4.75439
N0C6U3	Ribosomal RNA small subunit methyltransferase G OS=Streptococcus oligofermentans AS 1.3089 GN=gidB PE=3 SV=1 - [N0C6U3_9STRE]	59.0663	35.54	1	9	9	16	287	33.0235	7.45947
N0C6U7	Uncharacterized protein OS=Streptococcus oligofermentans AS 1.3089 GN=I872_03370 PE=4 SV=1 - [N0C6U7_9STRE]	0	20.6	1	2	2	2	199	22.9536	4.83057
N0C6U9	Flavoprotein NrdI OS=Streptococcus oligofermentans AS 1.3089 GN=I872_10010 PE=4 SV=1 - [N0C6U9_9STRE]	47.7517	36.6	1	6	6	14	153	17.2647	5.021
N0C6V0	Ribosomal silencing factor RsfS OS=Streptococcus oligofermentans AS 1.3089 GN=rsfS PE=3 SV=1 - [N0C6V0_9STRE]	30.87	23.97	1	2	2	7	121	13.1207	4.79248
N0C6V5	GTPase YqeH OS=Streptococcus oligofermentans AS 1.3089 GN=I872_06430 PE=4 SV=1 - [N0C6V5_9STRE]	207.126	60.87	1	17	17	54	368	40.8554	6.75635
N0C6W7	Uncharacterized protein OS=Streptococcus oligofermentans AS 1.3089 GN=I872_10135 PE=4 SV=1 - [N0C6W7_9STRE]	6.45813	20.86	1	2	2	2	139	16.0352	5.35107
N0C6X2	Uncharacterized protein OS=Streptococcus oligofermentans AS 1.3089 GN=I872_10160 PE=4 SV=1 - [N0C6X2_9STRE]	26.7212	37.79	1	5	5	7	172	20.7823	5.05908
N0C6X5	Uncharacterized protein OS=Streptococcus oligofermentans AS 1.3089 GN=I872_03505 PE=4 SV=1 - [N0C6X5_9STRE]	16.6953	28.1	1	3	3	6	153	17.534	5.14795
N0C6X9	Xanthine/uracil permease family protein OS=Streptococcus oligofermentans AS 1.3089 GN=I872_06530 PE=4 SV=1 - [N0C6X9_9STRE]	17.189	6.55	1	2	2	5	473	49.2533	6.21436
N0C6Y0	Pantothenate kinase OS=Streptococcus oligofermentans AS 1.3089 GN=coaA PE=3 SV=1 - [N0C6Y0_9STRE]	53.7273	19.61	1	7	7	13	306	35.9096	5.69385
N0C6Y2	Uncharacterized protein OS=Streptococcus oligofermentans AS 1.3089 GN=I872_10220 PE=4 SV=1 - [N0C6Y2_9STRE]	34.8321	13.92	1	2	2	9	158	18.5604	5.09717
N0C6Y6	Lipoprotein OS=Streptococcus oligofermentans AS 1.3089 GN=I872_03555 PE=4 SV=1 - [N0C6Y6_9STRE]	10441.1	86.89	1	46	46	2499	351	36.7867	5.24951
N0C6Y9	Aldo/keto reductase family oxidoreductase OS=Streptococcus oligofermentans AS 1.3089 GN=I872_06580 PE=4 SV=1 - [N0C6Y9_9STRE]	802.46	81.49	1	25	25	201	281	31.2569	5.19873
N0C6Z2	Uncharacterized protein OS=Streptococcus oligofermentans AS 1.3089 GN=I872_10270 PE=4 SV=1 - [N0C6Z2_9STRE]	24.0974	15.07	4	2	3	7	219	25.3836	4.75439
N0C6Z3	Homoserine dehydrogenase OS=Streptococcus oligofermentans AS 1.3089 GN=I872_03580 PE=3 SV=1 - [N0C6Z3_9STRE]	204.023	52.57	1	20	20	58	428	46.0961	4.93213
N0C6Z7	Cell cycle protein GpsB OS=Streptococcus oligofermentans AS 1.3089 GN=gpsB PE=3 SV=1 - [N0C6Z7_9STRE]	360.77	69.3	1	9	9	100	114	13.0396	4.65283
N0C704	Glutamate 5-kinase OS=Streptococcus oligofermentans AS 1.3089 GN=proB PE=3 SV=1 - [N0C704_9STRE]	8.74296	8.4	1	2	2	3	369	39.5939	8.86572
N0C707	Uncharacterized protein OS=Streptococcus oligofermentans AS 1.3089 GN=I872_06690 PE=4 SV=1 - [N0C707_9STRE]	33.4765	40.43	1	5	5	12	94	10.8266	5.03369
N0C710	Phosphoglucosamine mutase OS=Streptococcus oligofermentans AS 1.3089 GN=glmM PE=3 SV=1 - [N0C710_9STRE]	455.594	58	1	26	27	125	450	48.4546	4.81787
N0C714	D-alanine transfer protein OS=Streptococcus oligofermentans AS 1.3089 GN=I872_10395 PE=4 SV=1 - [N0C714_9STRE]	140.783	54.61	1	19	19	39	423	48.8823	7.48877
N0C718	Copper homeostasis protein CutC OS=Streptococcus oligofermentans AS 1.3089 GN=I872_03700 PE=4 SV=1 - [N0C718_9STRE]	163.051	48.1	1	7	7	43	210	23.0797	4.81787
N0C719	PadR family transcriptional regulator OS=Streptococcus oligofermentans AS 1.3089 GN=I872_10420 PE=4 SV=1 - [N0C719_9STRE]	10.8277	30.56	1	3	3	4	108	12.7158	8.99756
N0C722	Biotin repressor family transcriptional regulator OS=Streptococcus oligofermentans AS 1.3089 GN=I872_03725 PE=4 SV=1 - [N0C722_9STRE]	23.5307	20	1	2	2	6	170	19.6902	5.75732
N0C723	Putative lipoprotein OS=Streptococcus oligofermentans AS 1.3089 GN=I872_10445 PE=4 SV=1 - [N0C723_9STRE]	72.2987	16.42	1	4	4	13	402	40.4166	4.37354
N0C729	Uncharacterized protein OS=Streptococcus oligofermentans AS 1.3089 GN=I872_06790 PE=4 SV=1 - [N0C729_9STRE]	13.9654	10.33	1	3	3	4	329	37.7282	7.21045
N0C731	Uncharacterized protein OS=Streptococcus oligofermentans AS 1.3089 GN=I872_10495 PE=4 SV=1 - [N0C731_9STRE]	163.968	49.76	1	11	11	41	205	23.2211	5.36377
N0C732	Nucleotide-binding protein I872_03775 OS=Streptococcus oligofermentans AS 1.3089 GN=I872_03775 PE=3 SV=1 - [N0C732_9STRE]	119.439	33.11	1	10	10	34	296	33.7154	5.59229
N0C735	1-acyl-sn-glycerol-3-phosphate acyltransferase OS=Streptococcus oligofermentans AS 1.3089 GN=I872_06815 PE=4 SV=1 - [N0C735_9STRE]	50.9992	28.05	1	6	6	17	246	28.1847	9.77393
N0C739	50S ribosomal protein L9 OS=Streptococcus oligofermentans AS 1.3089 GN=rplI PE=3 SV=1 - [N0C739_9STRE]	802.106	84	1	23	23	223	150	16.4371	9.61279
N0C742	Tagatose-6-phosphate kinase OS=Streptococcus oligofermentans AS 1.3089 GN=lacC PE=3 SV=1 - [N0C742_9STRE]	26.7833	26.21	1	6	6	9	309	33.5754	4.77979
N0C744	Uncharacterized protein OS=Streptococcus oligofermentans AS 1.3089 GN=I872_10570 PE=4 SV=1 - [N0C744_9STRE]	133.53	52.81	1	6	6	26	178	19.4585	4.90674
N0C749	PTS system transporter subunit IIB OS=Streptococcus oligofermentans AS 1.3089 GN=I872_06865 PE=4 SV=1 - [N0C749_9STRE]	49.1845	47.52	1	3	4	11	101	10.7784	4.70361
N0C754	Uncharacterized protein OS=Streptococcus oligofermentans AS 1.3089 GN=I872_10645 PE=4 SV=1 - [N0C754_9STRE]	83.5295	27.06	1	7	7	23	218	22.2631	4.81787
N0C758	Pyruvate kinase OS=Streptococcus oligofermentans AS 1.3089 GN=I872_06890 PE=3 SV=1 - [N0C758_9STRE]	1862.4	82.63	1	43	44	511	501	54.8455	5.31299
N0C773	Lysine--tRNA ligase OS=Streptococcus oligofermentans AS 1.3089 GN=lysS PE=3 SV=1 - [N0C773_9STRE]	454.26	59.88	1	38	38	140	496	56.5148	5.33838
N0C775	Filamentation induced by cAMP protein OS=Streptococcus oligofermentans AS 1.3089 GN=I872_03975 PE=4 SV=1 - [N0C775_9STRE]	98.5029	48.77	1	13	13	28	285	32.8999	6.0874
N0C781	Putative peptidase, peptidase U32 family protein OS=Streptococcus oligofermentans AS 1.3089 GN=I872_06990 PE=4 SV=1 - [N0C781_9STRE]	71.2916	34.58	1	9	9	19	428	47.9309	5.74463
N0C783	DNA primase OS=Streptococcus oligofermentans AS 1.3089 GN=dnaG PE=3 SV=1 - [N0C783_9STRE]	36.6072	22.09	1	10	10	15	593	67.6713	5.57959
N0C787	SsrA-binding protein OS=Streptococcus oligofermentans AS 1.3089 GN=smpB PE=3 SV=1 - [N0C787_9STRE]	39.8419	20.65	1	3	3	14	155	17.8436	9.99365
N0C790	Dephospho-CoA kinase OS=Streptococcus oligofermentans AS 1.3089 GN=coaE PE=3 SV=1 - [N0C790_9STRE]	31.3217	34.52	1	6	6	11	197	22.4407	4.88135
N0C792	Galactokinase OS=Streptococcus oligofermentans AS 1.3089 GN=galK PE=3 SV=1 - [N0C792_9STRE]	52.8621	15.05	1	5	5	16	392	43.6158	4.89404
N0C795	GTPase Era OS=Streptococcus oligofermentans AS 1.3089 GN=era PE=3 SV=1 - [N0C795_9STRE]	139.455	35.45	1	11	11	48	299	34.0388	6.66846
N0C797	Uncharacterized protein OS=Streptococcus oligofermentans AS 1.3089 GN=I872_04050 PE=4 SV=1 - [N0C797_9STRE]	39.1378	43.06	1	5	5	17	72	8.24437	9.59814
N0C7A2	Alanine--tRNA ligase OS=Streptococcus oligofermentans AS 1.3089 GN=alaS PE=3 SV=1 - [N0C7A2_9STRE]	2227.77	56.54	1	59	59	654	872	96.3399	5.08447
N0C7A9	Arginine repressor OS=Streptococcus oligofermentans AS 1.3089 GN=argR PE=3 SV=1 - [N0C7A9_9STRE]	4.3142	42.95	1	2	2	3	156	17.9023	6.771
N0C7B4	Arginine deiminase OS=Streptococcus oligofermentans AS 1.3089 GN=arcA PE=3 SV=1 - [N0C7B4_9STRE]	413.262	66.75	1	30	30	117	409	46.6661	5.22412
N0C7B7	Uncharacterized protein OS=Streptococcus oligofermentans AS 1.3089 GN=I872_04125 PE=4 SV=1 - [N0C7B7_9STRE]	35.89	73.47	1	5	5	9	98	11.0228	5.0083
N0C7C3	Histidine kinase OS=Streptococcus oligofermentans AS 1.3089 GN=I872_04150 PE=4 SV=1 - [N0C7C3_9STRE]	47.7807	14.76	1	6	6	15	454	51.5969	8.41162
N0C7C6	Uncharacterized protein OS=Streptococcus oligofermentans AS 1.3089 GN=I872_07240 PE=4 SV=1 - [N0C7C6_9STRE]	588.589	49.29	1	23	23	202	282	32.4096	4.71631
N0C7C9	Accessory secretory protein Asp2 OS=Streptococcus oligofermentans AS 1.3089 GN=I872_07265 PE=4 SV=1 - [N0C7C9_9STRE]	2.07184	9.81	1	2	2	2	520	59.5249	5.56689
N0C7D4	Hemolysin OS=Streptococcus oligofermentans AS 1.3089 GN=I872_07290 PE=4 SV=1 - [N0C7D4_9STRE]	22.8752	15.92	1	5	5	8	446	49.9298	4.51318
N0C7D8	Isoleucine--tRNA ligase OS=Streptococcus oligofermentans AS 1.3089 GN=ileS PE=3 SV=1 - [N0C7D8_9STRE]	400.788	46.02	1	39	39	121	930	105.002	5.12256
N0C7E2	Pyridoxal 5'-phosphate dependent enzymes class III OS=Streptococcus oligofermentans AS 1.3089 GN=I872_07340 PE=3 SV=1 - [N0C7E2_9STRE]	24.4194	30.94	1	7	7	12	223	25.4722	6.43018
N0C7E4	2-isopropylmalate synthase OS=Streptococcus oligofermentans AS 1.3089 GN=leuA PE=3 SV=1 - [N0C7E4_9STRE]	70.396	18.43	1	7	8	20	521	56.731	4.97021
N0C7E7	UDP-N-acetylmuramoylalanine--D-glutamate ligase OS=Streptococcus oligofermentans AS 1.3089 GN=murD PE=3 SV=1 - [N0C7E7_9STRE]	68.3162	30	1	11	11	23	450	48.6331	5.18604
N0C7F4	3-isopropylmalate dehydratase OS=Streptococcus oligofermentans AS 1.3089 GN=leuD PE=4 SV=1 - [N0C7F4_9STRE]	25.8215	31.82	1	4	4	8	154	17.7448	4.729
N0C7F6	Tryptophan synthase alpha chain OS=Streptococcus oligofermentans AS 1.3089 GN=trpA PE=3 SV=1 - [N0C7F6_9STRE]	20.948	15.44	1	3	3	6	259	28.1861	5.46533
N0C7G1	Anthranilate synthase component II OS=Streptococcus oligofermentans AS 1.3089 GN=I872_07450 PE=4 SV=1 - [N0C7G1_9STRE]	35.1586	29.95	1	4	4	9	187	20.6405	5.12256
N0C7G5	Uncharacterized protein OS=Streptococcus oligofermentans AS 1.3089 GN=I872_04320 PE=4 SV=1 - [N0C7G5_9STRE]	45.0424	21.55	1	4	4	9	283	31.8493	7.31299
N0C7G6	Uncharacterized protein OS=Streptococcus oligofermentans AS 1.3089 GN=I872_07475 PE=4 SV=1 - [N0C7G6_9STRE]	51.6307	27.27	1	5	5	16	187	22.2194	9.71533
N0C7G9	Pseudouridine synthase OS=Streptococcus oligofermentans AS 1.3089 GN=I872_07500 PE=3 SV=1 - [N0C7G9_9STRE]	906.461	85.19	1	39	39	256	243	27.344	9.83252
N0C7H3	Phosphoesterase OS=Streptococcus oligofermentans AS 1.3089 GN=I872_07525 PE=3 SV=1 - [N0C7H3_9STRE]	32.6143	31.21	1	5	5	11	173	19.6969	5.69385
N0C7J2	ATP dependent protease OS=Streptococcus oligofermentans AS 1.3089 GN=I872_07660 PE=3 SV=1 - [N0C7J2_9STRE]	856.39	65.39	1	46	46	263	757	83.9742	5.42725
N0C7K1	GMP synthase [glutamine-hydrolyzing] OS=Streptococcus oligofermentans AS 1.3089 GN=guaA PE=3 SV=1 - [N0C7K1_9STRE]	1037.42	81.89	1	38	38	273	519	57.5875	4.97021
N0C7K7	Dihydrolipoyl dehydrogenase OS=Streptococcus oligofermentans AS 1.3089 GN=I872_04520 PE=4 SV=1 - [N0C7K7_9STRE]	437.713	47.09	1	24	25	115	567	60.0843	4.91943
N0C7L3	Uncharacterized protein OS=Streptococcus oligofermentans AS 1.3089 GN=I872_07760 PE=4 SV=1 - [N0C7L3_9STRE]	415.748	45.22	1	27	30	126	763	85.4456	5.18604
N0C7L5	DNA topoisomerase 1 OS=Streptococcus oligofermentans AS 1.3089 GN=topA PE=3 SV=1 - [N0C7L5_9STRE]	294.014	37.32	1	21	21	84	694	78.8935	9.08545
N0C7L7	S-ribosylhomocysteine lyase OS=Streptococcus oligofermentans AS 1.3089 GN=luxS PE=3 SV=1 - [N0C7L7_9STRE]	199.079	49.38	1	8	8	53	160	17.902	5.19873
N0C7M4	Uncharacterized protein OS=Streptococcus oligofermentans AS 1.3089 GN=I872_04645 PE=4 SV=1 - [N0C7M4_9STRE]	7.72817	30.72	1	3	3	4	166	19.3746	6.1001
N0C7M8	Twitching mobility protein PilT OS=Streptococcus oligofermentans AS 1.3089 GN=I872_04670 PE=4 SV=1 - [N0C7M8_9STRE]	81.1157	66.83	1	11	12	37	202	22.7538	5.52881
N0C7M9	Glutamate dehydrogenase OS=Streptococcus oligofermentans AS 1.3089 GN=I872_07835 PE=3 SV=1 - [N0C7M9_9STRE]	875.6	65.85	1	33	33	216	448	48.5585	5.43994
N0C7N5	UPF0237 protein I872_07860 OS=Streptococcus oligofermentans AS 1.3089 GN=I872_07860 PE=3 SV=1 - [N0C7N5_9STRE]	59.0914	37.5	1	4	4	17	88	9.48387	4.56396
N0C7N6	Phosphotransacetylase OS=Streptococcus oligofermentans AS 1.3089 GN=eutD PE=4 SV=1 - [N0C7N6_9STRE]	699.574	55.56	1	21	21	208	324	35.2183	5.26221
N0C7N9	Ribose-phosphate pyrophosphokinase OS=Streptococcus oligofermentans AS 1.3089 GN=prs PE=3 SV=1 - [N0C7N9_9STRE]	228.012	59.94	1	16	16	70	312	34.2048	5.24951
N0C7P5	Transposase OS=Streptococcus oligofermentans AS 1.3089 GN=I872_07910 PE=4 SV=1 - [N0C7P5_9STRE]	0	17.51	1	3	3	7	297	34.866	9.0708
N0C7P8	Ubiquitin C-terminal hydrolase OS=Streptococcus oligofermentans AS 1.3089 GN=I872_04795 PE=4 SV=1 - [N0C7P8_9STRE]	8.14133	28.26	1	3	3	3	138	15.9112	5.37646
N0C7R0	Rhodanese family protein OS=Streptococcus oligofermentans AS 1.3089 GN=I872_04870 PE=4 SV=1 - [N0C7R0_9STRE]	32.8222	36.27	1	5	5	9	102	11.5051	9.89111
N0C7R4	Probable tRNA sulfurtransferase OS=Streptococcus oligofermentans AS 1.3089 GN=thiI PE=3 SV=1 - [N0C7R4_9STRE]	48.4828	30.94	1	7	7	15	404	45.3476	6.02393
N0C7R9	Uracil-DNA glycosylase OS=Streptococcus oligofermentans AS 1.3089 GN=I872_04920 PE=4 SV=1 - [N0C7R9_9STRE]	147.098	52.06	1	8	8	34	194	22.3575	6.39209
N0C7S1	Uncharacterized protein OS=Streptococcus oligofermentans AS 1.3089 GN=I872_08035 PE=4 SV=1 - [N0C7S1_9STRE]	102.167	40.82	1	5	5	26	98	11.3771	9.65674
N0C7S7	Ribosomal RNA small subunit methyltransferase B OS=Streptococcus oligofermentans AS 1.3089 GN=I872_08060 PE=4 SV=1 - [N0C7S7_9STRE]	17.0281	10.93	1	4	4	6	439	49.6011	6.34131
N0C7T3	Uncharacterized protein OS=Streptococcus oligofermentans AS 1.3089 GN=I872_08085 PE=4 SV=1 - [N0C7T3_9STRE]	51.5341	29.38	1	4	4	16	177	19.9789	4.28467
N0C7U0	Uncharacterized protein OS=Streptococcus oligofermentans AS 1.3089 GN=I872_05045 PE=4 SV=1 - [N0C7U0_9STRE]	9.77839	27.21	1	3	3	3	136	15.954	4.98291
N0C7U8	Histidine triad A protein OS=Streptococcus oligofermentans AS 1.3089 GN=I872_05095 PE=4 SV=1 - [N0C7U8_9STRE]	13.4081	3.91	1	3	3	6	1100	122.054	5.89697
N0C7V6	30S ribosomal protein S16 OS=Streptococcus oligofermentans AS 1.3089 GN=rpsP PE=3 SV=1 - [N0C7V6_9STRE]	995.944	73.03	1	8	8	221	89	10.1364	10.0669
N0C7W1	AraC family transcriptional regulator OS=Streptococcus oligofermentans AS 1.3089 GN=I872_05170 PE=4 SV=1 - [N0C7W1_9STRE]	18.6745	20.22	1	6	6	11	277	31.0936	5.40186
N0C7W5	Uncharacterized protein OS=Streptococcus oligofermentans AS 1.3089 GN=I872_08235 PE=4 SV=1 - [N0C7W5_9STRE]	3.71743	52.94	1	2	2	3	153	18.1382	5.41455
N0C7X3	PTS system fructose specific transporter subunit IIABC OS=Streptococcus oligofermentans AS 1.3089 GN=I872_05245 PE=4 SV=1 - [N0C7X3_9STRE]	614.221	37.83	1	25	25	163	653	67.1716	5.66846
N0C7X8	N-acetyl-glucosamine matabolism OS=Streptococcus oligofermentans AS 1.3089 GN=I872_05270 PE=4 SV=1 - [N0C7X8_9STRE]	136.492	44.53	1	11	11	33	256	28.1896	4.70361
N0C7Y3	dTDP-glucose 4,6-dehydratase OS=Streptococcus oligofermentans AS 1.3089 GN=I872_05295 PE=3 SV=1 - [N0C7Y3_9STRE]	694.623	63.79	1	25	25	172	348	39.0176	5.65576
N0C7Y6	Oxidoreductase, DadA family protein OS=Streptococcus oligofermentans AS 1.3089 GN=I872_05320 PE=4 SV=1 - [N0C7Y6_9STRE]	9.29557	9.14	1	3	3	3	372	40.7743	5.35107
N0C7Z0	Acetylornithine deacetylase OS=Streptococcus oligofermentans AS 1.3089 GN=I872_08360 PE=4 SV=1 - [N0C7Z0_9STRE]	9.60375	9.17	1	4	4	5	458	51.3609	5.13525
N0C7Z1	Uncharacterized protein OS=Streptococcus oligofermentans AS 1.3089 GN=I872_05345 PE=4 SV=1 - [N0C7Z1_9STRE]	12.9217	13.88	1	2	2	3	209	24.9443	4.58936
N0C7Z3	Uncharacterized protein OS=Streptococcus oligofermentans AS 1.3089 GN=I872_08385 PE=4 SV=1 - [N0C7Z3_9STRE]	17.5996	18.28	1	2	2	4	186	21.7239	5.59229
N0C801	N utilization substance protein B homolog OS=Streptococcus oligofermentans AS 1.3089 GN=nusB PE=3 SV=1 - [N0C801_9STRE]	30.5525	32.17	1	5	5	12	143	16.4714	4.57666
N0C803	Calcium-translocating P-type ATPase OS=Streptococcus oligofermentans AS 1.3089 GN=I872_05430 PE=4 SV=1 - [N0C803_9STRE]	277.201	27.65	1	20	20	74	879	95.4279	5.05908
N0C806	L-asparaginase OS=Streptococcus oligofermentans AS 1.3089 GN=I872_08460 PE=3 SV=1 - [N0C806_9STRE]	27.4553	11.88	1	3	3	9	320	34.5468	5.47803
N0C807	Uncharacterized protein OS=Streptococcus oligofermentans AS 1.3089 GN=I872_05455 PE=4 SV=1 - [N0C807_9STRE]	21.0741	53.39	1	6	6	9	236	26.8426	5.42725
N0C811	PTS system mannose-specific transporter subunit IIC OS=Streptococcus oligofermentans AS 1.3089 GN=I872_08485 PE=4 SV=1 - [N0C811_9STRE]	16.15	18.73	1	3	3	5	267	27.0716	5.021
N0C813	GTPase HflX OS=Streptococcus oligofermentans AS 1.3089 GN=hflX PE=3 SV=1 - [N0C813_9STRE]	90.3103	13.59	1	6	6	26	412	46.5604	5.79541
N0C816	Penicillin-binding protein 3 OS=Streptococcus oligofermentans AS 1.3089 GN=I872_08510 PE=3 SV=1 - [N0C816_9STRE]	30.7917	17.41	1	5	5	9	425	46.5383	5.46533
N0C823	ABC transporter ATPase OS=Streptococcus oligofermentans AS 1.3089 GN=I872_08535 PE=3 SV=1 - [N0C823_9STRE]	356.749	62.11	1	17	17	105	256	28.2865	4.729
N0C826	Amino acid ABC transporter substrate-binding protein OS=Streptococcus oligofermentans AS 1.3089 GN=I872_08560 PE=4 SV=1 - [N0C826_9STRE]	133.587	28.6	1	13	13	38	521	57.6517	5.74463
N0C830	Uncharacterized protein OS=Streptococcus oligofermentans AS 1.3089 GN=I872_05580 PE=4 SV=1 - [N0C830_9STRE]	125.932	45.13	1	12	12	31	277	30.225	5.31299
N0C832	Ketol-acid reductoisomerase OS=Streptococcus oligofermentans AS 1.3089 GN=ilvC PE=3 SV=1 - [N0C832_9STRE]	1168.14	63.53	1	30	30	317	340	37.2627	4.93213
N0C835	rRNA methylase OS=Streptococcus oligofermentans AS 1.3089 GN=I872_05605 PE=4 SV=1 - [N0C835_9STRE]	13.6087	17.88	1	4	4	5	274	30.2799	5.26221
N0C840	ADP-dependent (S)-NAD(P)H-hydrate dehydratase OS=Streptococcus oligofermentans AS 1.3089 GN=nnrD PE=3 SV=1 - [N0C840_9STRE]	2.52572	21.07	1	2	3	3	280	30.7051	7.06396
N0C841	Uncharacterized protein OS=Streptococcus oligofermentans AS 1.3089 GN=I872_08635 PE=4 SV=1 - [N0C841_9STRE]	2379.06	53.97	1	32	32	585	554	59.7009	4.57666
N0C846	Uncharacterized protein OS=Streptococcus oligofermentans AS 1.3089 GN=I872_08660 PE=4 SV=1 - [N0C846_9STRE]	236.212	41.98	1	8	8	55	162	18.6153	7.02002
N0C851	Signal recognition particle receptor FtsY OS=Streptococcus oligofermentans AS 1.3089 GN=ftsY PE=3 SV=1 - [N0C851_9STRE]	165.37	34.06	1	15	15	58	502	55.7708	4.39893
N0C859	50S ribosomal protein L13 OS=Streptococcus oligofermentans AS 1.3089 GN=rplM PE=3 SV=1 - [N0C859_9STRE]	2189.42	88.51	1	18	18	568	148	16.1516	9.78857
N0C862	Histidine kinase OS=Streptococcus oligofermentans AS 1.3089 GN=I872_05730 PE=4 SV=1 - [N0C862_9STRE]	27.161	8.81	1	4	4	9	454	51.5827	4.93213
N0C871	tRNA pseudouridine synthase A OS=Streptococcus oligofermentans AS 1.3089 GN=truA PE=3 SV=1 - [N0C871_9STRE]	9.68487	14.06	1	2	2	2	249	28.4075	6.87354
N0C874	U32 family peptidase OS=Streptococcus oligofermentans AS 1.3089 GN=I872_05780 PE=4 SV=1 - [N0C874_9STRE]	233.539	54.37	1	12	13	61	309	35.5859	5.2749
N0C877	Competence factor transport protein ComB OS=Streptococcus oligofermentans AS 1.3089 GN=I872_08785 PE=4 SV=1 - [N0C877_9STRE]	81.0919	36.59	1	12	12	19	451	49.9006	6.44287
N0C878	Uncharacterized protein OS=Streptococcus oligofermentans AS 1.3089 GN=I872_05805 PE=4 SV=1 - [N0C878_9STRE]	211.759	65.65	1	7	7	65	131	14.0537	7.40088
N0C897	Replication initiation and membrane attachment protein OS=Streptococcus oligofermentans AS 1.3089 GN=I872_08860 PE=4 SV=1 - [N0C897_9STRE]	52.3021	24.22	1	6	6	15	384	43.8746	6.91748
N0C8A2	Acetyl-coenzyme A carboxylase carboxyl transferase subunit beta OS=Streptococcus oligofermentans AS 1.3089 GN=accD PE=3 SV=1 - [N0C8A2_9STRE]	24.8593	18.82	1	5	5	10	287	31.5893	7.81104
N0C8A3	Probable manganese-dependent inorganic pyrophosphatase OS=Streptococcus oligofermentans AS 1.3089 GN=ppaC PE=3 SV=1 - [N0C8A3_9STRE]	676.493	51.87	1	16	16	185	347	37.587	4.77979
N0C8A7	Lactoylglutathione lyase OS=Streptococcus oligofermentans AS 1.3089 GN=I872_05950 PE=4 SV=1 - [N0C8A7_9STRE]	67.1117	64.84	1	8	8	22	128	15.0187	5.73193
N0C8A9	3-ketoacyl-(Acyl-carrier-protein) reductase OS=Streptococcus oligofermentans AS 1.3089 GN=fabG PE=3 SV=1 - [N0C8A9_9STRE]	368.431	46.31	1	13	13	92	244	25.6324	5.73193
N0C8B2	Peptidyl-prolyl cis-trans isomerase OS=Streptococcus oligofermentans AS 1.3089 GN=I872_05975 PE=3 SV=1 - [N0C8B2_9STRE]	664.419	86.89	1	24	24	172	267	29.1207	5.42725
N0C8B6	MarR family transcriptional regulator OS=Streptococcus oligofermentans AS 1.3089 GN=I872_08935 PE=4 SV=1 - [N0C8B6_9STRE]	76.4744	51.39	1	7	7	20	144	16.7198	9.59814
N0C8C1	Uncharacterized protein OS=Streptococcus oligofermentans AS 1.3089 GN=I872_08960 PE=4 SV=1 - [N0C8C1_9STRE]	53.345	47.46	1	5	5	14	118	12.721	8.83643
N0C8C3	Acetyltransferase OS=Streptococcus oligofermentans AS 1.3089 GN=I872_06025 PE=4 SV=1 - [N0C8C3_9STRE]	3.9398	35.67	1	2	2	3	171	18.9535	4.57666
N0C8C7	Isochorismitase family protein OS=Streptococcus oligofermentans AS 1.3089 GN=I872_08985 PE=4 SV=1 - [N0C8C7_9STRE]	55.8304	27.57	1	5	5	19	185	20.5153	5.22412
N0C8C9	Late competence protein OS=Streptococcus oligofermentans AS 1.3089 GN=I872_06050 PE=4 SV=1 - [N0C8C9_9STRE]	0	24.43	1	4	4	11	221	25.4881	8.14795
N0C8D5	Cyclophilin type peptidyl-prolyl cis-trans isomerase OS=Streptococcus oligofermentans AS 1.3089 GN=I872_06075 PE=4 SV=1 - [N0C8D5_9STRE]	362.482	44.42	1	15	15	99	466	51.7915	4.95752
N0C8D9	PTS system glucose/maltose-specific transporter subunit IIBCA OS=Streptococcus oligofermentans AS 1.3089 GN=I872_06100 PE=4 SV=1 - [N0C8D9_9STRE]	205.82	30.22	1	13	13	56	728	77.8088	6.18896
N0C8E0	30S ribosomal protein S6 OS=Streptococcus oligofermentans AS 1.3089 GN=rpsF PE=3 SV=1 - [N0C8E0_9STRE]	1956.64	90.63	1	12	12	381	96	11.1588	5.2749
N0C8E6	Oligopeptide ABC transporter oligopeptide-binding protein AmiA OS=Streptococcus oligofermentans AS 1.3089 GN=I872_06125 PE=4 SV=1 - [N0C8E6_9STRE]	3139.25	83.89	1	63	65	789	658	72.5801	5.13525
N0C8F3	Peptide deformylase OS=Streptococcus oligofermentans AS 1.3089 GN=def PE=3 SV=1 - [N0C8F3_9STRE]	468.276	78.13	1	16	16	119	192	21.3869	5.19873
N0C8F6	Nucleoid-associated protein I872_09085 OS=Streptococcus oligofermentans AS 1.3089 GN=I872_09085 PE=3 SV=1 - [N0C8F6_9STRE]	838.819	83.84	1	7	7	176	99	10.8445	4.80518
N0C8F9	Uncharacterized protein OS=Streptococcus oligofermentans AS 1.3089 GN=I872_06175 PE=4 SV=1 - [N0C8F9_9STRE]	66.3519	50.32	1	8	8	18	155	17.3458	6.31592
N0C8G6	Isoprenyl transferase OS=Streptococcus oligofermentans AS 1.3089 GN=I872_06200 PE=3 SV=1 - [N0C8G6_9STRE]	20.2321	35.34	1	6	6	10	249	28.5449	7.47412
N0C8H4	Transcription regulator (Glutamine synthetase repressor) OS=Streptococcus oligofermentans AS 1.3089 GN=I872_09135 PE=4 SV=1 - [N0C8H4_9STRE]	155.204	69.42	1	10	10	49	121	14.3034	9.87646
N0C8I0	Elongation factor G OS=Streptococcus oligofermentans AS 1.3089 GN=fusA PE=3 SV=1 - [N0C8I0_9STRE]	6187.62	83.24	1	54	55	1672	692	76.7588	4.97021
N0C8I1	D-3-phosphoglycerate dehydrogenase OS=Streptococcus oligofermentans AS 1.3089 GN=I872_06250 PE=3 SV=1 - [N0C8I1_9STRE]	422.653	67.01	1	20	20	109	391	42.649	5.31299
N0C8I7	Thymidylate kinase OS=Streptococcus oligofermentans AS 1.3089 GN=tmk PE=3 SV=1 - [N0C8I7_9STRE]	242.187	66.51	1	14	14	66	212	23.8247	5.30029
N0C8J0	CMP-binding-factor 1 OS=Streptococcus oligofermentans AS 1.3089 GN=I872_09185 PE=4 SV=1 - [N0C8J0_9STRE]	111.706	37.9	1	9	9	29	314	35.8305	6.60986
N0C8J5	Bifunctional protein GlmU OS=Streptococcus oligofermentans AS 1.3089 GN=glmU PE=3 SV=1 - [N0C8J5_9STRE]	675.606	67.76	1	28	28	180	459	49.3304	5.89697
N0C8J7	Ribosomal RNA small subunit methyltransferase A OS=Streptococcus oligofermentans AS 1.3089 GN=rsmA PE=3 SV=1 - [N0C8J7_9STRE]	44.0747	29.31	1	6	7	14	290	32.4391	5.74463
N0C8K3	Polar amino acid ABC transporter ATPase OS=Streptococcus oligofermentans AS 1.3089 GN=I872_06325 PE=3 SV=1 - [N0C8K3_9STRE]	61.1966	50.2	1	10	12	31	247	27.4376	6.7124
N0C8L2	RNA-binding protein OS=Streptococcus oligofermentans AS 1.3089 GN=I872_09260 PE=4 SV=1 - [N0C8L2_9STRE]	844.607	56.47	1	20	20	220	340	37.5749	4.69092
N0C8L8	Tributyrin esterase OS=Streptococcus oligofermentans AS 1.3089 GN=I872_09285 PE=4 SV=1 - [N0C8L8_9STRE]	15.417	11.58	1	2	2	6	259	29.9668	5.37646
N0C8M0	Methyltransferase OS=Streptococcus oligofermentans AS 1.3089 GN=I872_06400 PE=4 SV=1 - [N0C8M0_9STRE]	31.7997	18.03	1	4	4	10	244	28.3646	4.56396
N0C8M4	Response regulator OS=Streptococcus oligofermentans AS 1.3089 GN=I872_09310 PE=4 SV=1 - [N0C8M4_9STRE]	9.45877	9.84	1	3	3	4	427	49.0103	4.90674
N0C8M8	Uncharacterized protein OS=Streptococcus oligofermentans AS 1.3089 GN=I872_06425 PE=4 SV=1 - [N0C8M8_9STRE]	170.9	59.22	1	4	4	39	103	11.6675	9.70068
N0C8P4	Uncharacterized protein OS=Streptococcus oligofermentans AS 1.3089 GN=I872_09385 PE=4 SV=1 - [N0C8P4_9STRE]	473.107	67.34	1	22	22	121	199	21.4851	4.88135
N0C8Q1	Uncharacterized protein OS=Streptococcus oligofermentans AS 1.3089 GN=I872_06525 PE=4 SV=1 - [N0C8Q1_9STRE]	143.756	49.32	1	11	11	37	146	16.5295	4.58936
N0C8Q7	ABC transporter ATP-binding protein OS=Streptococcus oligofermentans AS 1.3089 GN=I872_09410 PE=3 SV=1 - [N0C8Q7_9STRE]	28.9988	16.27	1	3	3	8	252	28.2838	6.43018
N0C8R7	Ribosomal protein L11 methyltransferase OS=Streptococcus oligofermentans AS 1.3089 GN=prmA PE=3 SV=1 - [N0C8R7_9STRE]	284.214	52.37	1	11	11	62	317	34.7505	4.44971
N0C8S1	Uncharacterized protein OS=Streptococcus oligofermentans AS 1.3089 GN=I872_06625 PE=4 SV=1 - [N0C8S1_9STRE]	37.5668	25	1	6	6	15	384	43.0434	8.06006
N0C8T7	Uncharacterized protein OS=Streptococcus oligofermentans AS 1.3089 GN=I872_09585 PE=4 SV=1 - [N0C8T7_9STRE]	43.1521	18.71	1	7	7	13	449	49.921	9.33447
N0C8U3	Uncharacterized protein OS=Streptococcus oligofermentans AS 1.3089 GN=I872_09635 PE=4 SV=1 - [N0C8U3_9STRE]	921.105	78.95	1	29	29	215	418	46.5221	5.07178
N0C8U7	Zinc metalloproteinase in scaA 5'region OS=Streptococcus oligofermentans AS 1.3089 GN=I872_09660 PE=4 SV=1 - [N0C8U7_9STRE]	1056.01	74.44	1	45	45	246	630	71.7802	4.93213
N0C8V0	30S ribosomal protein S2 OS=Streptococcus oligofermentans AS 1.3089 GN=rpsB PE=3 SV=1 - [N0C8V0_9STRE]	6509.15	90.77	1	31	32	1653	260	29.1271	5.26221
N0C8V1	Glutamine amidotransferase OS=Streptococcus oligofermentans AS 1.3089 GN=I872_06735 PE=4 SV=1 - [N0C8V1_9STRE]	91.7107	49.81	1	9	9	24	261	29.5635	4.80518
N0C8W1	Uncharacterized protein OS=Streptococcus oligofermentans AS 1.3089 GN=I872_09760 PE=4 SV=1 - [N0C8W1_9STRE]	17.5074	28.46	1	4	4	6	123	15.3935	6.56592
N0C8W3	Elongation factor Tu OS=Streptococcus oligofermentans AS 1.3089 GN=tuf PE=3 SV=1 - [N0C8W3_9STRE]	11909.5	95.73	1	23	45	3254	398	44.0134	4.97021
N0C8W6	2-C-methyl-D-erythritol 4-phosphate cytidylyltransferase OS=Streptococcus oligofermentans AS 1.3089 GN=ispD PE=3 SV=1 - [N0C8W6_9STRE]	360.262	51.25	1	14	14	87	240	26.9041	6.80029
N0C8X0	UDP-glucose 4-epimerase OS=Streptococcus oligofermentans AS 1.3089 GN=I872_09810 PE=4 SV=1 - [N0C8X0_9STRE]	26.4947	19.59	1	5	5	16	291	32.9553	9.21729
N0C8X4	Transcriptional regulator OS=Streptococcus oligofermentans AS 1.3089 GN=I872_09845 PE=4 SV=1 - [N0C8X4_9STRE]	55.7174	16.08	1	6	6	19	485	53.0004	6.97607
N0C8X6	Tagatose 1,6-diphosphate aldolase OS=Streptococcus oligofermentans AS 1.3089 GN=lacD PE=3 SV=1 - [N0C8X6_9STRE]	162.384	53.99	1	16	16	45	326	36.6186	4.99561
N0C8X8	Anaerobic ribonucleoside triphosphate reductase OS=Streptococcus oligofermentans AS 1.3089 GN=I872_09870 PE=4 SV=1 - [N0C8X8_9STRE]	292.214	46.37	1	28	28	84	731	83.3696	6.03662
N0C8Y1	Putative pre-16S rRNA nuclease OS=Streptococcus oligofermentans AS 1.3089 GN=I872_09905 PE=3 SV=1 - [N0C8Y1_9STRE]	177.704	66.19	1	13	13	58	139	15.7283	5.21143
N0C8Y2	PTS system galactitol-specific family transporter subunit IIC OS=Streptococcus oligofermentans AS 1.3089 GN=I872_06860 PE=4 SV=1 - [N0C8Y2_9STRE]	4.16486	7.33	1	2	2	2	491	52.8249	8.90967
N0C8Y4	Protein RecA OS=Streptococcus oligofermentans AS 1.3089 GN=recA PE=3 SV=1 - [N0C8Y4_9STRE]	725.933	72.51	3	35	35	201	382	41.1955	5.22412
N0C8Y7	DNA-3-methyladenine glycosylase I OS=Streptococcus oligofermentans AS 1.3089 GN=I872_09955 PE=4 SV=1 - [N0C8Y7_9STRE]	5.58772	11.41	1	2	2	2	184	21.4075	6.20166
N0C8Z2	Uncharacterized protein OS=Streptococcus oligofermentans AS 1.3089 GN=I872_10005 PE=4 SV=1 - [N0C8Z2_9STRE]	55.5737	52.87	1	4	4	14	87	10.1515	8.38232
N0C8Z6	Maltose/maltodextrin-binding protein OS=Streptococcus oligofermentans AS 1.3089 GN=I872_10030 PE=4 SV=1 - [N0C8Z6_9STRE]	1590.96	79.81	1	39	39	356	421	45.3137	5.32568
N0C900	Type II secretory pathway, pullulanase PulA glycosidase OS=Streptococcus oligofermentans AS 1.3089 GN=I872_10055 PE=4 SV=1 - [N0C900_9STRE]	14.0813	7.67	1	3	3	3	691	79.346	6.1001
N0C907	Phosphoenolpyruvate carboxylase OS=Streptococcus oligofermentans AS 1.3089 GN=ppc PE=3 SV=1 - [N0C907_9STRE]	318.832	34.39	1	33	33	119	948	108.263	5.33838
N0C909	Phosphoglycerate mutase OS=Streptococcus oligofermentans AS 1.3089 GN=I872_06935 PE=4 SV=1 - [N0C909_9STRE]	129.989	63.38	1	11	11	35	213	24.2713	6.72705
N0C913	Glutathione reductase OS=Streptococcus oligofermentans AS 1.3089 GN=I872_06960 PE=3 SV=1 - [N0C913_9STRE]	22.1278	12.92	1	6	6	10	449	48.8209	6.32861
N0C914	Uncharacterized protein OS=Streptococcus oligofermentans AS 1.3089 GN=I872_10155 PE=4 SV=1 - [N0C914_9STRE]	20.2254	44.21	2	4	4	7	95	11.5809	5.07178
N0C927	Alanine dehydrogenase OS=Streptococcus oligofermentans AS 1.3089 GN=I872_07085 PE=3 SV=1 - [N0C927_9STRE]	170.054	65.68	1	15	16	50	370	38.7315	5.63037
N0C933	Oligoendopeptidase F OS=Streptococcus oligofermentans AS 1.3089 GN=I872_07135 PE=4 SV=1 - [N0C933_9STRE]	315.057	38.33	1	21	21	88	600	69.0891	4.91943
N0C937	S-adenosylmethionine:tRNA ribosyltransferase-isomerase OS=Streptococcus oligofermentans AS 1.3089 GN=queA PE=3 SV=1 - [N0C937_9STRE]	10.9853	6.73	1	2	2	4	342	38.5068	5.90967
N0C938	Dihydroxy-acid dehydratase OS=Streptococcus oligofermentans AS 1.3089 GN=ilvD PE=3 SV=1 - [N0C938_9STRE]	845.462	69.81	1	32	32	220	573	60.6706	5.38916
N0C941	Ornithine carbamoyltransferase OS=Streptococcus oligofermentans AS 1.3089 GN=I872_07185 PE=3 SV=1 - [N0C941_9STRE]	371.066	47.04	1	17	17	97	338	37.9162	5.31299
N0C949	Glycosyltransferase Gtf1 OS=Streptococcus oligofermentans AS 1.3089 GN=gtf1 PE=3 SV=1 - [N0C949_9STRE]	22.5146	21.22	1	7	7	18	509	58.6923	4.93213
N0C950	XRE family transcriptional regulator OS=Streptococcus oligofermentans AS 1.3089 GN=I872_10365 PE=4 SV=1 - [N0C950_9STRE]	12.8649	34.67	1	3	3	5	75	8.72462	8.57275
N0C955	Pyruvate formate-lyase-activating enzyme OS=Streptococcus oligofermentans AS 1.3089 GN=I872_07285 PE=3 SV=1 - [N0C955_9STRE]	76.3905	47.55	1	8	8	19	265	30.2324	6.53662
N0C958	MutT/NUDIX family NTP pyrophosphohydrolase OS=Streptococcus oligofermentans AS 1.3089 GN=I872_07310 PE=3 SV=1 - [N0C958_9STRE]	3.70709	13.33	1	2	2	2	150	17.6727	4.83057
N0C960	Microcin C7 resistance protein OS=Streptococcus oligofermentans AS 1.3089 GN=I872_10440 PE=4 SV=1 - [N0C960_9STRE]	35.8034	19.24	1	5	5	12	317	35.4707	4.80518
N0C962	Cell division protein SepF OS=Streptococcus oligofermentans AS 1.3089 GN=sepF PE=3 SV=1 - [N0C962_9STRE]	171.922	45.21	1	11	11	53	188	21.4809	5.33838
N0C965	UDP-N-acetylglucosamine--N-acetylmuramyl-(pentapeptide) pyrophosphoryl-undecaprenol N-acetylglucosamine transferase OS=Streptococcus oligofermentans AS 1.3089 GN=murG PE=3 SV=1 - [N0C965_9STRE]	61.7689	28.37	1	7	7	18	356	39.5499	7.94287
N0C969	Uncharacterized protein OS=Streptococcus oligofermentans AS 1.3089 GN=I872_07385 PE=4 SV=1 - [N0C969_9STRE]	91.7271	37.3	1	6	6	33	126	14.5237	10.1108
N0C971	ABC transporter substrate-binding protein OS=Streptococcus oligofermentans AS 1.3089 GN=I872_10515 PE=4 SV=1 - [N0C971_9STRE]	111.257	54.22	1	14	15	29	332	36.9754	5.79541
N0C973	Type 4 prepilin peptidase OS=Streptococcus oligofermentans AS 1.3089 GN=I872_07420 PE=4 SV=1 - [N0C973_9STRE]	0	14.81	1	2	3	3	243	27.5936	7.72314
N0C976	Anthranilate phosphoribosyltransferase OS=Streptococcus oligofermentans AS 1.3089 GN=trpD PE=3 SV=1 - [N0C976_9STRE]	14.7901	11.98	1	3	3	4	334	35.8106	6.32861
N0C980	tRNA-specific 2-thiouridylase MnmA OS=Streptococcus oligofermentans AS 1.3089 GN=mnmA PE=3 SV=1 - [N0C980_9STRE]	495.382	54.69	1	18	18	136	373	41.7404	5.24951
N0C981	Probable dual-specificity RNA methyltransferase RlmN OS=Streptococcus oligofermentans AS 1.3089 GN=rlmN PE=3 SV=1 - [N0C981_9STRE]	121.626	34.53	1	9	9	46	362	41.4523	7.72314
N0C983	Putative membrane protein insertion efficiency factor OS=Streptococcus oligofermentans AS 1.3089 GN=I872_07495 PE=3 SV=1 - [N0C983_9STRE]	17.7219	34.88	1	3	3	6	86	10.0181	9.33447
N0C986	Inosine-5'-monophosphate dehydrogenase OS=Streptococcus oligofermentans AS 1.3089 GN=I872_10590 PE=3 SV=1 - [N0C986_9STRE]	1167.43	84.18	1	43	44	333	493	52.7012	5.64307
N0C987	Uncharacterized protein OS=Streptococcus oligofermentans AS 1.3089 GN=I872_07520 PE=4 SV=1 - [N0C987_9STRE]	38.6207	31.37	1	3	3	10	153	17.645	5.52881
N0C992	Diaminopimelate decarboxylase OS=Streptococcus oligofermentans AS 1.3089 GN=I872_07545 PE=3 SV=1 - [N0C992_9STRE]	3.84676	6.97	1	2	2	2	416	46.2483	5.17334
N0C996	Hemerythrin HHE cation binding domain subfamily, putative OS=Streptococcus oligofermentans AS 1.3089 GN=I872_07570 PE=4 SV=1 - [N0C996_9STRE]	68.241	19.87	1	8	8	15	453	51.8386	4.70361
N0C9A8	Uncharacterized protein OS=Streptococcus oligofermentans AS 1.3089 GN=I872_07655 PE=4 SV=1 - [N0C9A8_9STRE]	33.3977	57.89	1	5	5	19	76	8.74635	4.58936
N0C9B1	Uncharacterized protein OS=Streptococcus oligofermentans AS 1.3089 GN=I872_07680 PE=4 SV=1 - [N0C9B1_9STRE]	12.142	13.46	1	4	4	4	312	35.995	6.27783
N0C9B4	Putative tRNA (cytidine(34)-2'-O)-methyltransferase OS=Streptococcus oligofermentans AS 1.3089 GN=I872_07705 PE=3 SV=1 - [N0C9B4_9STRE]	33.0956	23.08	1	3	3	9	169	19.6446	6.03662
N0C9C4	Uncharacterized protein OS=Streptococcus oligofermentans AS 1.3089 GN=I872_07755 PE=4 SV=1 - [N0C9C4_9STRE]	52.0212	25.65	2	6	7	20	230	28.0126	4.97021
N0C9C8	Ribonuclease Y OS=Streptococcus oligofermentans AS 1.3089 GN=rny PE=3 SV=1 - [N0C9C8_9STRE]	1586.4	71.69	1	45	46	415	537	60.1636	5.63037
N0C9D5	Dihydroorotate dehydrogenase OS=Streptococcus oligofermentans AS 1.3089 GN=pyrD PE=3 SV=1 - [N0C9D5_9STRE]	162.518	56.91	1	13	13	44	311	34.4064	5.31299
N0C9D9	UPF0210 protein I872_07855 OS=Streptococcus oligofermentans AS 1.3089 GN=I872_07855 PE=3 SV=1 - [N0C9D9_9STRE]	461.096	63.37	1	20	20	123	445	46.3983	5.13525
N0C9F1	Uncharacterized protein OS=Streptococcus oligofermentans AS 1.3089 GN=I872_07930 PE=4 SV=1 - [N0C9F1_9STRE]	0	4.17	1	2	2	5	815	93.2596	5.2876
N0C9G7	Uncharacterized protein OS=Streptococcus oligofermentans AS 1.3089 GN=I872_08005 PE=4 SV=1 - [N0C9G7_9STRE]	0	4.65	1	2	2	2	473	54.8479	8.55811
N0C9H0	Uncharacterized protein OS=Streptococcus oligofermentans AS 1.3089 GN=I872_08030 PE=4 SV=1 - [N0C9H0_9STRE]	12.1383	22.22	1	2	2	4	99	10.8709	9.74463
N0C9H6	Phosphoprotein phosphatase OS=Streptococcus oligofermentans AS 1.3089 GN=I872_08055 PE=4 SV=1 - [N0C9H6_9STRE]	1193.76	67.89	1	17	18	298	246	27.2585	4.62744
N0C9I0	Guanylate kinase OS=Streptococcus oligofermentans AS 1.3089 GN=gmk PE=3 SV=1 - [N0C9I0_9STRE]	130.002	30.62	1	7	7	39	209	23.9743	4.90674
N0C9I5	3-ketoacyl-(Acyl-carrier-protein) reductase OS=Streptococcus oligofermentans AS 1.3089 GN=fabG PE=3 SV=1 - [N0C9I5_9STRE]	7.6682	16.38	1	2	2	2	232	25.0008	4.81787
N0C9K6	Methionine--tRNA ligase OS=Streptococcus oligofermentans AS 1.3089 GN=I872_08230 PE=3 SV=1 - [N0C9K6_9STRE]	959.237	65.41	1	44	44	303	665	75.3552	5.08447
N0C9L1	Phosphorylase Pnp/Udp family protein OS=Streptococcus oligofermentans AS 1.3089 GN=I872_08255 PE=4 SV=1 - [N0C9L1_9STRE]	8.19521	13.44	1	3	3	4	253	27.9761	4.79248
N0C9M1	UPF0176 protein I872_08305 OS=Streptococcus oligofermentans AS 1.3089 GN=I872_08305 PE=3 SV=1 - [N0C9M1_9STRE]	756.328	84.15	1	27	27	215	328	37.8655	5.09717
N0C9N3	Methionine import ATP-binding protein MetN OS=Streptococcus oligofermentans AS 1.3089 GN=metN PE=3 SV=1 - [N0C9N3_9STRE]	53.9084	19.21	1	5	5	14	354	38.5987	6.66846
N0C9N9	Putative lipoprotein OS=Streptococcus oligofermentans AS 1.3089 GN=I872_08380 PE=4 SV=1 - [N0C9N9_9STRE]	331.661	66.94	1	27	27	96	363	40.9887	7.47412
N0C9P3	Invertase OS=Streptococcus oligofermentans AS 1.3089 GN=I872_08405 PE=3 SV=1 - [N0C9P3_9STRE]	28.9287	13.43	1	5	5	8	484	55.028	5.07178
N0C9Q5	Cof family protein OS=Streptococcus oligofermentans AS 1.3089 GN=I872_08455 PE=4 SV=1 - [N0C9Q5_9STRE]	68.5129	21.79	1	11	11	25	468	52.7426	5.43994
N0C9R0	PTS system mannost-specific transporter subunits IIAB OS=Streptococcus oligofermentans AS 1.3089 GN=I872_08480 PE=4 SV=1 - [N0C9R0_9STRE]	1339.96	82.67	1	27	27	365	329	35.2823	5.19873
N0C9R6	Peptide ABC transporter periplasmic protein OS=Streptococcus oligofermentans AS 1.3089 GN=I872_08505 PE=4 SV=1 - [N0C9R6_9STRE]	737.397	73.62	1	44	47	188	652	72.562	5.13525
N0C9S0	FeS assembly protein SufD OS=Streptococcus oligofermentans AS 1.3089 GN=I872_08530 PE=4 SV=1 - [N0C9S0_9STRE]	73.1082	35	1	10	10	23	420	46.3395	4.79248
N0C9T1	L-threonine dehydratase OS=Streptococcus oligofermentans AS 1.3089 GN=ilvA PE=3 SV=1 - [N0C9T1_9STRE]	36.975	13.22	1	5	5	14	416	45.6205	5.5542
N0C9U3	Uncharacterized protein OS=Streptococcus oligofermentans AS 1.3089 GN=I872_08630 PE=4 SV=1 - [N0C9U3_9STRE]	349.287	80.81	1	17	17	76	198	21.3029	6.354
N0C9W0	30S ribosomal protein S9 OS=Streptococcus oligofermentans AS 1.3089 GN=rpsI PE=3 SV=1 - [N0C9W0_9STRE]	963.073	82.31	1	19	19	347	130	14.2687	10.8433
N0C9W7	Uncharacterized protein OS=Streptococcus oligofermentans AS 1.3089 GN=I872_08730 PE=4 SV=1 - [N0C9W7_9STRE]	6.32854	31.97	1	2	2	2	122	13.1859	6.771
N0C9X4	Phosphomethylpyrimidine kinase OS=Streptococcus oligofermentans AS 1.3089 GN=I872_08755 PE=4 SV=1 - [N0C9X4_9STRE]	65.6388	36.76	1	8	8	17	253	27.4973	5.08447
N0C9Z0	Signal peptidase I OS=Streptococcus oligofermentans AS 1.3089 GN=I872_08805 PE=3 SV=1 - [N0C9Z0_9STRE]	149.861	54.76	1	17	17	32	210	24.2197	8.83643
N0CA02	Primosomal protein DnaI OS=Streptococcus oligofermentans AS 1.3089 GN=I872_08855 PE=4 SV=1 - [N0CA02_9STRE]	242.391	64.55	1	17	17	69	299	34.5177	5.88428
N0CA06	Acetyl-coenzyme A carboxylase carboxyl transferase subunit alpha OS=Streptococcus oligofermentans AS 1.3089 GN=accA PE=3 SV=1 - [N0CA06_9STRE]	241.243	56.64	1	14	14	55	256	28.2047	6.82959
N0CA16	3-oxoacyl-[acyl-carrier-protein] synthase 2 OS=Streptococcus oligofermentans AS 1.3089 GN=I872_08905 PE=3 SV=1 - [N0CA16_9STRE]	653.834	65.37	1	27	27	149	410	43.7719	5.57959
N0CA22	3-oxoacyl-[acyl-carrier-protein] synthase 3 OS=Streptococcus oligofermentans AS 1.3089 GN=fabH PE=3 SV=1 - [N0CA22_9STRE]	36.6116	16.98	1	6	6	16	324	35.251	5.13525
N0CA41	Lipoprotein OS=Streptococcus oligofermentans AS 1.3089 GN=I872_00020 PE=4 SV=1 - [N0CA41_9STRE]	279.388	73.78	1	14	14	67	164	18.8276	7.98682
N0CA42	UvrABC system protein A OS=Streptococcus oligofermentans AS 1.3089 GN=uvrA PE=3 SV=1 - [N0CA42_9STRE]	93.6583	21.15	1	18	18	33	941	103.526	6.3667
N0CA43	Cell division protein DivIC OS=Streptococcus oligofermentans AS 1.3089 GN=I872_00045 PE=4 SV=1 - [N0CA43_9STRE]	12.6941	50	1	6	6	8	122	14.8427	9.46631
N0CA48	Single-stranded DNA-binding protein OS=Streptococcus oligofermentans AS 1.3089 GN=I872_09030 PE=3 SV=1 - [N0CA48_9STRE]	293.973	78.66	1	9	9	73	164	18.0188	5.10986
N0CA49	Aromatic amino acid aminotransferase OS=Streptococcus oligofermentans AS 1.3089 GN=I872_00095 PE=3 SV=1 - [N0CA49_9STRE]	41.9549	20.77	1	6	6	11	390	43.2791	4.85596
N0CA51	Phosphoribosylamine--glycine ligase OS=Streptococcus oligofermentans AS 1.3089 GN=purD PE=3 SV=1 - [N0CA51_9STRE]	23.735	14.49	1	4	4	6	421	45.4032	4.79248
N0CA54	Amino acid recemase OS=Streptococcus oligofermentans AS 1.3089 GN=I872_00145 PE=4 SV=1 - [N0CA54_9STRE]	25.0521	39.13	1	6	6	11	230	25.3422	4.94482
N0CA60	Glycosyltransferase OS=Streptococcus oligofermentans AS 1.3089 GN=I872_09080 PE=4 SV=1 - [N0CA60_9STRE]	50.7779	35.77	1	8	8	19	137	15.7443	9.33447
N0CA66	Uncharacterized protein OS=Streptococcus oligofermentans AS 1.3089 GN=I872_00220 PE=4 SV=1 - [N0CA66_9STRE]	90.4336	33.33	1	5	5	26	87	10.1551	8.41162
N0CA67	Phosphoribosylformylglycinamidine cyclo-ligase OS=Streptococcus oligofermentans AS 1.3089 GN=purM PE=3 SV=1 - [N0CA67_9STRE]	378.757	52.65	1	15	16	95	340	36.4298	4.86865
N0CA71	Aldehyde-alcohol dehydrogenase OS=Streptococcus oligofermentans AS 1.3089 GN=I872_00255 PE=3 SV=1 - [N0CA71_9STRE]	5201.22	74.21	1	75	75	1326	884	96.8031	6.34131
N0CA75	Glutamine synthetase OS=Streptococcus oligofermentans AS 1.3089 GN=I872_09130 PE=3 SV=1 - [N0CA75_9STRE]	205.83	38.17	1	13	13	55	448	50.3832	5.08447
N0CA82	Glyceraldehyde-3-phosphate dehydrogenase OS=Streptococcus oligofermentans AS 1.3089 GN=I872_09155 PE=3 SV=1 - [N0CA82_9STRE]	8770.1	91.94	1	31	31	2345	335	35.8034	5.46533
N0CA88	Pur operon repressor OS=Streptococcus oligofermentans AS 1.3089 GN=I872_09180 PE=4 SV=1 - [N0CA88_9STRE]	14.0801	16.97	1	4	4	7	271	29.5046	5.5542
N0CA97	GTPase RsgA OS=Streptococcus oligofermentans AS 1.3089 GN=I872_09205 PE=3 SV=1 - [N0CA97_9STRE]	40.9136	24.66	1	5	5	10	292	32.8791	6.32861
N0CAA0	HAD superfamily hydrolase OS=Streptococcus oligofermentans AS 1.3089 GN=I872_00415 PE=4 SV=1 - [N0CAA0_9STRE]	11.7711	10.78	1	2	2	4	204	23.1007	5.10986
N0CAA2	Uncharacterized protein OS=Streptococcus oligofermentans AS 1.3089 GN=I872_09230 PE=4 SV=1 - [N0CAA2_9STRE]	38.9579	25.19	1	5	6	13	262	29.404	4.91943
N0CAB1	Uncharacterized protein OS=Streptococcus oligofermentans AS 1.3089 GN=I872_09255 PE=4 SV=1 - [N0CAB1_9STRE]	153.556	55.24	1	12	12	43	210	24.1783	5.97314
N0CAB5	50S ribosomal protein L4 OS=Streptococcus oligofermentans AS 1.3089 GN=rplD PE=3 SV=1 - [N0CAB5_9STRE]	566.637	82.61	1	18	18	166	207	22.195	9.94971
N0CAB6	Glutamate--tRNA ligase OS=Streptococcus oligofermentans AS 1.3089 GN=gltX PE=3 SV=1 - [N0CAB6_9STRE]	1044.02	77.32	1	41	41	298	485	55.796	5.0083
N0CAC0	30S ribosomal protein S3 OS=Streptococcus oligofermentans AS 1.3089 GN=rpsC PE=3 SV=1 - [N0CAC0_9STRE]	2455.32	85.25	1	24	25	583	217	24.0238	9.70068
N0CAC2	Sugar ABC transporter ATP-binding protein OS=Streptococcus oligofermentans AS 1.3089 GN=I872_09305 PE=3 SV=1 - [N0CAC2_9STRE]	83.5003	41.54	2	9	9	27	260	28.674	8.51416
N0CAC4	50S ribosomal protein L24 OS=Streptococcus oligofermentans AS 1.3089 GN=rplX PE=3 SV=1 - [N0CAC4_9STRE]	2843.77	89.11	1	17	17	650	101	10.9231	9.86182
N0CAC9	50S ribosomal protein L18 OS=Streptococcus oligofermentans AS 1.3089 GN=rplR PE=3 SV=1 - [N0CAC9_9STRE]	507.382	80.51	1	14	15	155	118	12.8861	10.4038
N0CAD4	Adenylate kinase OS=Streptococcus oligofermentans AS 1.3089 GN=adk PE=3 SV=1 - [N0CAD4_9STRE]	2705.69	81.6	1	26	26	646	212	23.6892	5.08447
N0CAD6	Uncharacterized protein OS=Streptococcus oligofermentans AS 1.3089 GN=I872_09380 PE=4 SV=1 - [N0CAD6_9STRE]	144.224	61.76	1	5	5	26	68	7.28174	5.07178
N0CAE0	DNA-directed RNA polymerase subunit alpha OS=Streptococcus oligofermentans AS 1.3089 GN=rpoA PE=3 SV=1 - [N0CAE0_9STRE]	1714.99	92.31	4	32	34	500	312	34.3988	4.85596
N0CAE9	Uncharacterized protein OS=Streptococcus oligofermentans AS 1.3089 GN=I872_00665 PE=4 SV=1 - [N0CAE9_9STRE]	280.793	62.77	1	10	10	61	188	20.0605	4.67822
N0CAF4	Membrane carboxypeptidase OS=Streptococcus oligofermentans AS 1.3089 GN=I872_00700 PE=4 SV=1 - [N0CAF4_9STRE]	177.983	36.07	2	21	22	50	804	86.9352	5.87158
N0CAF8	Dihydrofolate synthetase OS=Streptococcus oligofermentans AS 1.3089 GN=I872_00735 PE=3 SV=1 - [N0CAF8_9STRE]	29.2748	17.59	1	6	6	10	449	50.3486	5.63037
N0CAF9	DNA repair protein radA OS=Streptococcus oligofermentans AS 1.3089 GN=I872_09430 PE=3 SV=1 - [N0CAF9_9STRE]	3.28406	8.31	1	2	2	2	397	43.2147	5.51611
N0CAG4	Ribosomal RNA small subunit methyltransferase E OS=Streptococcus oligofermentans AS 1.3089 GN=I872_09455 PE=3 SV=1 - [N0CAG4_9STRE]	63.8734	39.68	1	8	8	19	247	26.7612	5.2876
N0CAG7	Uncharacterized protein OS=Streptococcus oligofermentans AS 1.3089 GN=I872_09480 PE=4 SV=1 - [N0CAG7_9STRE]	25.9975	28.85	1	3	3	7	156	17.9465	4.13232
N0CAH0	Transcriptional regulator, xre family protein OS=Streptococcus oligofermentans AS 1.3089 GN=I872_09505 PE=4 SV=1 - [N0CAH0_9STRE]	274.982	67.06	1	10	10	58	170	19.6109	4.62744
N0CAH2	Phenylalanyl-tRNA synthetase subunit beta OS=Streptococcus oligofermentans AS 1.3089 GN=I872_00810 PE=4 SV=1 - [N0CAH2_9STRE]	490.659	71.63	1	17	17	133	208	22.7526	5.16064
N0CAH3	10 kDa chaperonin OS=Streptococcus oligofermentans AS 1.3089 GN=groS PE=3 SV=1 - [N0CAH3_9STRE]	97.0721	63.44	1	5	5	31	93	9.71528	4.84326
N0CAH6	UTP--glucose-1-phosphate uridylyltransferase OS=Streptococcus oligofermentans AS 1.3089 GN=I872_09555 PE=3 SV=1 - [N0CAH6_9STRE]	1744.19	90	1	32	32	461	300	33.1795	6.34131
N0CAH8	Uncharacterized protein OS=Streptococcus oligofermentans AS 1.3089 GN=I872_00835 PE=4 SV=1 - [N0CAH8_9STRE]	20.4037	49.32	1	2	2	6	73	8.27433	8.47021
N0CAI3	Uncharacterized protein OS=Streptococcus oligofermentans AS 1.3089 GN=I872_00860 PE=4 SV=1 - [N0CAI3_9STRE]	718.432	97.12	2	15	15	204	104	11.5207	4.79248
N0CAI8	Membrane associated protein OS=Streptococcus oligofermentans AS 1.3089 GN=I872_09630 PE=4 SV=1 - [N0CAI8_9STRE]	144.342	44.13	1	12	12	35	281	32.6322	5.65576
N0CAJ0	Manganese transport protein OS=Streptococcus oligofermentans AS 1.3089 GN=I872_09655 PE=3 SV=1 - [N0CAJ0_9STRE]	25.2223	25.94	1	6	6	9	239	26.6612	8.82178
N0CAJ5	Elongation factor Ts OS=Streptococcus oligofermentans AS 1.3089 GN=tsf PE=3 SV=1 - [N0CAJ5_9STRE]	874.041	63.69	1	20	20	236	347	37.3731	4.86865
N0CAJ9	Penicillin-binding protein 2A OS=Streptococcus oligofermentans AS 1.3089 GN=I872_09705 PE=4 SV=1 - [N0CAJ9_9STRE]	321.557	31.89	1	21	21	92	740	81.1835	5.31299
N0CAK9	Nucleotide sugar dehydratase OS=Streptococcus oligofermentans AS 1.3089 GN=I872_09780 PE=4 SV=1 - [N0CAK9_9STRE]	42.7235	22.44	1	7	7	13	352	39.4285	5.63037
N0CAL0	Putative acetyltransferase OS=Streptococcus oligofermentans AS 1.3089 GN=I872_01005 PE=4 SV=1 - [N0CAL0_9STRE]	61.0994	29.81	1	6	6	20	208	23.9982	5.46533
N0CAL3	Extracellular polysaccharide glycosyltransferase OS=Streptococcus oligofermentans AS 1.3089 GN=I872_09805 PE=4 SV=1 - [N0CAL3_9STRE]	36.7266	15.44	1	3	3	9	272	31.5564	8.52881
N0CAL7	Wzh/putative phosphotyrosine-protein phosphatase OS=Streptococcus oligofermentans AS 1.3089 GN=I872_09840 PE=4 SV=1 - [N0CAL7_9STRE]	92.0172	55.97	1	15	15	32	243	28.1943	6.17627
N0CAM4	Anthranilate/para-aminobenzoate synthases component I/ chorismate binding enzyme OS=Streptococcus oligofermentans AS 1.3089 GN=I872_01090 PE=4 SV=1 - [N0CAM4_9STRE]	0	9.77	1	3	4	7	573	65.3806	5.78271
N0CAM9	Transcriptional regulator Spx OS=Streptococcus oligofermentans AS 1.3089 GN=spxA PE=4 SV=1 - [N0CAM9_9STRE]	47.7049	43.18	1	5	5	15	132	14.7809	7.94287
N0CAN0	Type I restriction-modification system DNA methylase OS=Streptococcus oligofermentans AS 1.3089 GN=I872_01115 PE=4 SV=1 - [N0CAN0_9STRE]	7.60565	16.32	1	4	4	5	380	43.7132	6.11279
N0CAN6	DNA mismatch repair protein MutL OS=Streptococcus oligofermentans AS 1.3089 GN=mutL PE=3 SV=1 - [N0CAN6_9STRE]	43.5133	26.54	1	10	10	13	648	73.3627	5.43994
N0CAN9	Arginine--tRNA ligase OS=Streptococcus oligofermentans AS 1.3089 GN=argS PE=3 SV=1 - [N0CAN9_9STRE]	2313.57	87.01	1	60	60	601	562	63.2836	5.36377
N0CAP4	4-alpha-glucanotransferase OS=Streptococcus oligofermentans AS 1.3089 GN=I872_10025 PE=3 SV=1 - [N0CAP4_9STRE]	122.574	50.78	1	23	24	45	510	58.991	5.05908
N0CAP8	Maltose operon transcriptional repressor OS=Streptococcus oligofermentans AS 1.3089 GN=I872_10050 PE=4 SV=1 - [N0CAP8_9STRE]	14.4163	12.84	2	4	4	6	327	37.1304	6.72705
N0CAQ7	Chaperone protein DnaK OS=Streptococcus oligofermentans AS 1.3089 GN=dnaK PE=2 SV=1 - [N0CAQ7_9STRE]	11140.9	92.12	1	76	77	2505	609	64.9414	4.79248
N0CAR2	Metallo-beta-lactamase superfamily hydrolase OS=Streptococcus oligofermentans AS 1.3089 GN=I872_01285 PE=3 SV=1 - [N0CAR2_9STRE]	269.776	38.21	1	16	16	90	560	61.148	5.8208
N0CAS4	Uncharacterized protein OS=Streptococcus oligofermentans AS 1.3089 GN=I872_10210 PE=4 SV=1 - [N0CAS4_9STRE]	5.75726	16.2	1	2	2	2	142	16.5299	5.05908
N0CAT6	Putative lipoprotein OS=Streptococcus oligofermentans AS 1.3089 GN=I872_01420 PE=4 SV=1 - [N0CAT6_9STRE]	6.91482	8.7	1	2	2	2	253	26.1379	9.36377
N0CAU3	Oligoendopeptidase F OS=Streptococcus oligofermentans AS 1.3089 GN=I872_01470 PE=4 SV=1 - [N0CAU3_9STRE]	41.4546	9.87	1	6	6	13	598	68.5204	4.80518
N0CAU8	Cysteine--tRNA ligase OS=Streptococcus oligofermentans AS 1.3089 GN=cysS PE=3 SV=1 - [N0CAU8_9STRE]	142.029	50.78	1	20	21	48	447	50.6903	5.22412
N0CAV9	D-alanine--poly(phosphoribitol) ligase subunit 1 OS=Streptococcus oligofermentans AS 1.3089 GN=dltA PE=3 SV=1 - [N0CAV9_9STRE]	168.748	34.3	1	17	17	53	516	56.8718	4.89404
N0CAW5	Multidrug ABC transporter ATPase OS=Streptococcus oligofermentans AS 1.3089 GN=I872_01580 PE=3 SV=1 - [N0CAW5_9STRE]	18.0044	16.05	1	3	3	5	243	27.1344	5.08447
N0CAX1	Uncharacterized protein OS=Streptococcus oligofermentans AS 1.3089 GN=I872_01605 PE=4 SV=1 - [N0CAX1_9STRE]	7057.38	91.55	1	48	49	1734	367	39.9087	6.97607
N0CAX6	Phospho-2-dehydro-3-deoxyheptonate aldolase OS=Streptococcus oligofermentans AS 1.3089 GN=I872_01630 PE=3 SV=1 - [N0CAX6_9STRE]	253.368	70.14	1	16	19	71	345	39.0681	5.50342
N0CAY2	NH(3)-dependent NAD(+) synthetase OS=Streptococcus oligofermentans AS 1.3089 GN=nadE PE=3 SV=1 - [N0CAY2_9STRE]	427.665	86.13	1	18	18	123	274	30.1455	5.32568
N0CAY5	Uncharacterized protein OS=Streptococcus oligofermentans AS 1.3089 GN=I872_10535 PE=4 SV=1 - [N0CAY5_9STRE]	247.611	59.78	1	2	2	55	92	10.7093	5.07178
N0CAZ2	Uncharacterized protein OS=Streptococcus oligofermentans AS 1.3089 GN=I872_01705 PE=4 SV=1 - [N0CAZ2_9STRE]	43.5151	37.93	1	2	2	6	58	6.75463	9.70068
N0CAZ6	Tryptophan--tRNA ligase OS=Streptococcus oligofermentans AS 1.3089 GN=trpS PE=3 SV=1 - [N0CAZ6_9STRE]	390.691	65.4	1	22	22	114	341	38.3015	5.75732
N0CB01	Zn-dependent peptidase OS=Streptococcus oligofermentans AS 1.3089 GN=I872_10610 PE=3 SV=1 - [N0CB01_9STRE]	8.87019	9.4	1	3	3	3	415	47.9868	7.1665
N0CB06	Energy-coupling factor transporter ATP-binding protein EcfA OS=Streptococcus oligofermentans AS 1.3089 GN=cbiO PE=3 SV=1 - [N0CB06_9STRE]	49.5527	28.32	1	6	6	14	279	30.5068	5.03369
N0CB15	DNA helicase OS=Streptococcus oligofermentans AS 1.3089 GN=I872_01800 PE=4 SV=1 - [N0CB15_9STRE]	97.9749	19.82	1	13	13	32	762	85.9056	5.45264
N0CB19	dTDP-4-dehydrorhamnose reductase OS=Streptococcus oligofermentans AS 1.3089 GN=I872_01825 PE=4 SV=1 - [N0CB19_9STRE]	309.004	60.92	1	15	15	101	284	32.4379	4.86865
N0CB24	Polysaccharide biosynthesis protein/ rhamnosyltransferase OS=Streptococcus oligofermentans AS 1.3089 GN=I872_01885 PE=4 SV=1 - [N0CB24_9STRE]	18.445	8.68	1	2	2	5	311	36.2827	6.18896
N0CB28	Ferredoxin OS=Streptococcus oligofermentans AS 1.3089 GN=I872_01920 PE=4 SV=1 - [N0CB28_9STRE]	3.15516	55.38	1	2	2	3	65	7.4437	4.83057
N0CB32	50S ribosomal protein L20 OS=Streptococcus oligofermentans AS 1.3089 GN=rplT PE=3 SV=1 - [N0CB32_9STRE]	661.263	70.59	1	12	12	186	119	13.6526	10.8286
N0CB42	Phosphoglycerol transferase alkaline phosphatase superfamily protein OS=Streptococcus oligofermentans AS 1.3089 GN=I872_02045 PE=4 SV=1 - [N0CB42_9STRE]	50.9672	18.69	1	10	10	27	733	82.7303	6.31592
N0CB44	Chorismate synthase OS=Streptococcus oligofermentans AS 1.3089 GN=aroC PE=3 SV=1 - [N0CB44_9STRE]	158.908	51.8	1	16	16	41	388	42.1969	5.80811
N0CB51	Aspartate aminotransferase OS=Streptococcus oligofermentans AS 1.3089 GN=I872_02125 PE=3 SV=1 - [N0CB51_9STRE]	44.6889	21.43	1	6	6	12	392	42.9439	4.83057
N0CB64	Mutator protein OS=Streptococcus oligofermentans AS 1.3089 GN=I872_02225 PE=4 SV=1 - [N0CB64_9STRE]	35.4676	35.47	1	3	3	10	203	23.2707	4.51318
N0CB68	ABC transporter ATP-binding protein OS=Streptococcus oligofermentans AS 1.3089 GN=I872_02250 PE=3 SV=1 - [N0CB68_9STRE]	106.002	40.4	1	12	12	34	297	33.4867	5.71924
N0CB72	Uncharacterized protein OS=Streptococcus oligofermentans AS 1.3089 GN=I872_02285 PE=4 SV=1 - [N0CB72_9STRE]	11.9853	14.67	1	2	4	5	334	38.3606	6.48096
N0CB75	UPF0346 protein I872_02310 OS=Streptococcus oligofermentans AS 1.3089 GN=I872_02310 PE=3 SV=1 - [N0CB75_9STRE]	27.3495	35.21	1	2	2	9	71	8.45503	5.12256
N0CB79	Ribonucleoside-diphosphate reductase OS=Streptococcus oligofermentans AS 1.3089 GN=I872_02335 PE=3 SV=1 - [N0CB79_9STRE]	556.032	47.43	1	28	28	166	719	81.3618	5.42725
N0CB84	NADP-dependent glyceraldehyde-3-phosphate dehydrogenase OS=Streptococcus oligofermentans AS 1.3089 GN=I872_02360 PE=3 SV=1 - [N0CB84_9STRE]	116.53	52.74	1	14	14	35	328	35.1792	4.99561
N0CB85	S4 domain-containing protein OS=Streptococcus oligofermentans AS 1.3089 GN=I872_00040 PE=4 SV=1 - [N0CB85_9STRE]	15.1309	20.45	1	2	2	6	88	10.1596	9.81787
N0CB89	ATP-dependent zinc metalloprotease FtsH OS=Streptococcus oligofermentans AS 1.3089 GN=ftsH PE=3 SV=1 - [N0CB89_9STRE]	1419.43	67.53	1	49	49	402	656	72.0024	5.8208
N0CB92	Uncharacterized protein OS=Streptococcus oligofermentans AS 1.3089 GN=I872_02410 PE=4 SV=1 - [N0CB92_9STRE]	40.0085	32.53	1	6	6	9	249	29.1292	4.69092
N0CB93	Ribose-phosphate pyrophosphokinase OS=Streptococcus oligofermentans AS 1.3089 GN=prs PE=3 SV=1 - [N0CB93_9STRE]	180.976	37.07	1	12	14	52	321	35.4426	6.45557
N0CB95	Phenylalanine--tRNA ligase alpha subunit OS=Streptococcus oligofermentans AS 1.3089 GN=pheS PE=3 SV=1 - [N0CB95_9STRE]	443.078	55.75	4	26	26	128	348	39.0066	5.59229
N0CBA2	Uncharacterized protein OS=Streptococcus oligofermentans AS 1.3089 GN=I872_02485 PE=4 SV=1 - [N0CBA2_9STRE]	265.15	58.78	1	11	11	59	148	16.2763	5.04639
N0CBA7	Purine nucleoside phosphorylase DeoD-type OS=Streptococcus oligofermentans AS 1.3089 GN=deoD PE=3 SV=1 - [N0CBA7_9STRE]	102.258	40.85	1	9	9	33	235	25.98	5.0083
N0CBB4	PTS system transporter subunit IIB OS=Streptococcus oligofermentans AS 1.3089 GN=I872_00190 PE=4 SV=1 - [N0CBB4_9STRE]	26.8938	55.7	1	6	6	8	158	17.3514	8.42627
N0CBC3	Acyltransferase OS=Streptococcus oligofermentans AS 1.3089 GN=I872_00250 PE=4 SV=1 - [N0CBC3_9STRE]	38.1558	5.63	1	3	3	13	604	67.7096	7.66455
N0CBC5	Orotate phosphoribosyltransferase OS=Streptococcus oligofermentans AS 1.3089 GN=pyrE PE=3 SV=1 - [N0CBC5_9STRE]	277.011	67.94	1	18	18	84	209	22.7299	5.68115
N0CBC9	5'-nucleotidase OS=Streptococcus oligofermentans AS 1.3089 GN=I872_02635 PE=3 SV=1 - [N0CBC9_9STRE]	723.208	57.14	1	37	37	191	749	79.6318	5.43994
N0CBD3	DNA topoisomerase 4 subunit A OS=Streptococcus oligofermentans AS 1.3089 GN=parC PE=3 SV=1 - [N0CBD3_9STRE]	44.4421	18.14	1	13	13	22	816	91.977	5.87158
N0CBD4	ABC transporter substrate-binding protein-sugar transport OS=Streptococcus oligofermentans AS 1.3089 GN=I872_00300 PE=4 SV=1 - [N0CBD4_9STRE]	49.6535	20.96	1	6	6	11	439	48.016	5.41455
N0CBE3	Uncharacterized protein OS=Streptococcus oligofermentans AS 1.3089 GN=I872_00350 PE=4 SV=1 - [N0CBE3_9STRE]	19.5697	40.63	1	2	2	7	128	14.3793	4.67822
N0CBE5	Uncharacterized protein OS=Streptococcus oligofermentans AS 1.3089 GN=I872_02750 PE=4 SV=1 - [N0CBE5_9STRE]	95.069	31.63	1	11	12	25	411	47.406	7.37158
N0CBE9	Calcium-transporting ATPase OS=Streptococcus oligofermentans AS 1.3089 GN=I872_02775 PE=3 SV=1 - [N0CBE9_9STRE]	246.421	28.73	1	24	24	80	898	96.7151	5.03369
N0CBF6	CoA-binding domain-containing protein OS=Streptococcus oligofermentans AS 1.3089 GN=I872_00435 PE=4 SV=1 - [N0CBF6_9STRE]	547.295	78.62	1	14	14	146	145	16.5025	5.38916
N0CBF8	4-methyl-5(Beta-hydroxyethyl)-thiazole monophosphate synthesis protein OS=Streptococcus oligofermentans AS 1.3089 GN=I872_02825 PE=4 SV=1 - [N0CBF8_9STRE]	127.051	61.05	1	9	9	28	190	20.6934	4.91943
N0CBG5	50S ribosomal protein L3 OS=Streptococcus oligofermentans AS 1.3089 GN=rplC PE=3 SV=1 - [N0CBG5_9STRE]	3696.77	91.83	1	30	30	927	208	22.228	10.1108
N0CBG6	Enolase OS=Streptococcus oligofermentans AS 1.3089 GN=eno PE=3 SV=1 - [N0CBG6_9STRE]	17757.9	95.16	1	45	45	4574	434	46.8706	4.76709
N0CBG8	50S ribosomal protein L22 OS=Streptococcus oligofermentans AS 1.3089 GN=rplV PE=3 SV=1 - [N0CBG8_9STRE]	4713.98	85.96	1	17	17	1207	114	12.2758	10.7993
N0CBH3	Uncharacterized protein OS=Streptococcus oligofermentans AS 1.3089 GN=I872_02925 PE=4 SV=1 - [N0CBH3_9STRE]	8.72818	11.9	1	2	2	2	210	24.3775	5.16064
N0CBH4	50S ribosomal protein L14 OS=Streptococcus oligofermentans AS 1.3089 GN=rplN PE=3 SV=1 - [N0CBH4_9STRE]	617.879	86.07	1	17	17	221	122	13.0412	10.3159
N0CBI0	50S ribosomal protein L6 OS=Streptococcus oligofermentans AS 1.3089 GN=rplF PE=3 SV=1 - [N0CBI0_9STRE]	2393.15	92.13	1	24	25	592	178	19.4704	9.5249
N0CBI4	Protein translocase subunit SecY OS=Streptococcus oligofermentans AS 1.3089 GN=secY PE=3 SV=1 - [N0CBI4_9STRE]	46.8757	15.37	1	5	5	15	436	47.494	9.72998
N0CBI8	ATP synthase subunit beta OS=Streptococcus oligofermentans AS 1.3089 GN=atpD PE=3 SV=1 - [N0CBI8_9STRE]	957.678	71.15	1	14	28	240	468	50.7653	4.94482
N0CBJ0	30S ribosomal protein S11 OS=Streptococcus oligofermentans AS 1.3089 GN=rpsK PE=3 SV=1 - [N0CBJ0_9STRE]	538.347	39.37	1	6	6	169	127	13.3772	11.4292
N0CBJ1	DNA-entry nuclease OS=Streptococcus oligofermentans AS 1.3089 GN=I872_03050 PE=4 SV=1 - [N0CBJ1_9STRE]	37.9437	24.47	1	4	4	9	282	30.5717	9.5835
N0CBJ3	Dihydrofolate reductase OS=Streptococcus oligofermentans AS 1.3089 GN=I872_03075 PE=3 SV=1 - [N0CBJ3_9STRE]	12.8221	21.18	1	3	3	4	170	19.8923	6.65381
N0CBJ5	Zinc ABC transporter OS=Streptococcus oligofermentans AS 1.3089 GN=I872_00635 PE=3 SV=1 - [N0CBJ5_9STRE]	56.1874	20.76	1	4	4	16	236	27.0246	7.78174
N0CBK0	ABC transporter permease OS=Streptococcus oligofermentans AS 1.3089 GN=I872_03130 PE=3 SV=1 - [N0CBK0_9STRE]	20.4382	16.1	1	6	8	11	590	66.0665	5.47803
N0CBL0	Tyrosine--tRNA ligase OS=Streptococcus oligofermentans AS 1.3089 GN=tyrS PE=3 SV=1 - [N0CBL0_9STRE]	146.47	37.08	1	12	12	37	418	47.3062	5.65576
N0CBL2	Uncharacterized protein OS=Streptococcus oligofermentans AS 1.3089 GN=I872_03215 PE=4 SV=1 - [N0CBL2_9STRE]	598.15	73.76	1	17	17	150	202	22.5698	5.14795
N0CBL4	Periplasmic iron transport lipoprotein OS=Streptococcus oligofermentans AS 1.3089 GN=I872_03240 PE=4 SV=1 - [N0CBL4_9STRE]	543.094	77.59	1	28	28	148	290	32.5187	4.86865
N0CBL8	GMP reductase OS=Streptococcus oligofermentans AS 1.3089 GN=guaC PE=3 SV=1 - [N0CBL8_9STRE]	130.682	47.09	1	13	13	38	327	36.0853	6.34131
N0CBL9	Dihydropteroate synthase OS=Streptococcus oligofermentans AS 1.3089 GN=I872_00730 PE=3 SV=1 - [N0CBL9_9STRE]	156.52	48.73	1	11	11	41	316	34.1696	5.16064
N0CBM6	Uncharacterized protein OS=Streptococcus oligofermentans AS 1.3089 GN=I872_03315 PE=4 SV=1 - [N0CBM6_9STRE]	32.3783	20.37	1	7	7	11	324	37.1584	5.09717
N0CBN2	3-phosphoshikimate 1-carboxyvinyltransferase OS=Streptococcus oligofermentans AS 1.3089 GN=aroA PE=3 SV=1 - [N0CBN2_9STRE]	44.5021	29.27	1	10	10	13	427	45.8861	5.88428
N0CBP0	Uncharacterized protein OS=Streptococcus oligofermentans AS 1.3089 GN=I872_00805 PE=4 SV=1 - [N0CBP0_9STRE]	16.7525	41.35	1	3	3	6	104	12.136	4.81787
N0CBP5	Uncharacterized protein OS=Streptococcus oligofermentans AS 1.3089 GN=I872_00830 PE=4 SV=1 - [N0CBP5_9STRE]	10.6985	33.33	1	2	2	4	87	9.30841	4.89404
N0CBP7	Uncharacterized protein OS=Streptococcus oligofermentans AS 1.3089 GN=I872_03425 PE=4 SV=1 - [N0CBP7_9STRE]	154.215	58.53	1	16	18	61	299	33.8953	6.58057
N0CBQ7	LPXTG cell wall surface protein, X-prolyl dipeptidylaminopeptidase OS=Streptococcus oligofermentans AS 1.3089 GN=I872_03475 PE=4 SV=1 - [N0CBQ7_9STRE]	3.58255	2.18	1	2	2	2	1011	111.607	6.45557
N0CBR0	Uncharacterized protein OS=Streptococcus oligofermentans AS 1.3089 GN=I872_00915 PE=4 SV=1 - [N0CBR0_9STRE]	11.5738	5.82	1	2	2	4	378	43.2133	6.69775
N0CBR7	30S ribosomal protein S20 OS=Streptococcus oligofermentans AS 1.3089 GN=rpsT PE=3 SV=1 - [N0CBR7_9STRE]	181.498	44.87	1	6	6	59	78	8.52064	10.3306
N0CBR9	Phosphoenolpyruvate synthase OS=Streptococcus oligofermentans AS 1.3089 GN=I872_00975 PE=4 SV=1 - [N0CBR9_9STRE]	53.755	13.32	1	9	9	18	811	91.9695	5.64307
N0CBS2	Cytidine deaminase OS=Streptococcus oligofermentans AS 1.3089 GN=I872_03550 PE=4 SV=1 - [N0CBS2_9STRE]	67.7523	35.66	1	4	4	36	129	14.0701	4.62744
N0CBS4	Uncharacterized protein OS=Streptococcus oligofermentans AS 1.3089 GN=I872_01000 PE=4 SV=1 - [N0CBS4_9STRE]	21.7386	37.5	1	6	6	12	144	16.7752	8.04541
N0CBS6	Xylanase/chitin deacetylase OS=Streptococcus oligofermentans AS 1.3089 GN=I872_03575 PE=4 SV=1 - [N0CBS6_9STRE]	467.245	63.55	1	18	18	102	310	34.4926	6.7417
N0CBT7	Uncharacterized protein OS=Streptococcus oligofermentans AS 1.3089 GN=I872_03625 PE=4 SV=1 - [N0CBT7_9STRE]	87.2476	28.78	1	4	4	19	271	30.135	4.62744
N0CBU3	Type I restriction-modification system DNA-methyltransferase OS=Streptococcus oligofermentans AS 1.3089 GN=I872_01110 PE=4 SV=1 - [N0CBU3_9STRE]	209.465	41.57	1	17	17	58	534	60.3316	4.98291
N0CBU7	Peptidase T OS=Streptococcus oligofermentans AS 1.3089 GN=pepT PE=3 SV=1 - [N0CBU7_9STRE]	787.019	66.58	1	29	29	218	407	44.9641	4.62744
N0CBV6	Bifunctional protein PyrR OS=Streptococcus oligofermentans AS 1.3089 GN=pyrR PE=3 SV=1 - [N0CBV6_9STRE]	64.5314	52	1	9	9	20	175	20.0749	6.11279
N0CBW0	Uncharacterized protein OS=Streptococcus oligofermentans AS 1.3089 GN=I872_03770 PE=4 SV=1 - [N0CBW0_9STRE]	351.218	87.3	1	9	9	86	126	13.5502	4.79248
N0CBW6	Pyridine nucleotide-disulfide oxidoreductase OS=Streptococcus oligofermentans AS 1.3089 GN=I872_03795 PE=4 SV=1 - [N0CBW6_9STRE]	79.7411	33.56	1	11	11	26	438	47.0567	5.08447
N0CBW7	Protein GrpE OS=Streptococcus oligofermentans AS 1.3089 GN=grpE PE=3 SV=1 - [N0CBW7_9STRE]	564.082	93.68	1	17	17	189	174	19.8709	4.66553
N0CBW9	Peptidase E OS=Streptococcus oligofermentans AS 1.3089 GN=I872_03820 PE=4 SV=1 - [N0CBW9_9STRE]	5.52462	9.66	1	3	3	4	207	23.5119	4.70361
N0CBX4	Uncharacterized protein OS=Streptococcus oligofermentans AS 1.3089 GN=I872_01280 PE=4 SV=1 - [N0CBX4_9STRE]	17.664	12.25	1	2	2	4	253	29.5021	5.36377
N0CBX7	tRNA N6-adenosine threonylcarbamoyltransferase OS=Streptococcus oligofermentans AS 1.3089 GN=tsaD PE=3 SV=1 - [N0CBX7_9STRE]	19.8985	16.67	1	4	4	6	336	36.1235	5.16064
N0CBZ0	ATP-dependent protease, ATP-binding subunit OS=Streptococcus oligofermentans AS 1.3089 GN=I872_01355 PE=4 SV=1 - [N0CBZ0_9STRE]	720.274	51.21	1	34	35	192	703	77.6859	5.2876
N0CBZ3	GNAT family acetyltransferase OS=Streptococcus oligofermentans AS 1.3089 GN=I872_01390 PE=4 SV=1 - [N0CBZ3_9STRE]	38.3641	20.13	1	4	4	11	149	16.9727	9.02686
N0CBZ4	Uncharacterized protein OS=Streptococcus oligofermentans AS 1.3089 GN=I872_03970 PE=4 SV=1 - [N0CBZ4_9STRE]	47.5039	54.67	1	4	4	10	75	8.53042	8.39697
N0CBZ9	Large conductance mechano-sensitive ion channel OS=Streptococcus oligofermentans AS 1.3089 GN=I872_03995 PE=4 SV=1 - [N0CBZ9_9STRE]	425.113	38.28	1	6	6	70	128	13.9127	4.97021
N0CC00	MutT/nudix family protein OS=Streptococcus oligofermentans AS 1.3089 GN=I872_01415 PE=3 SV=1 - [N0CC00_9STRE]	12.1905	14.5	1	4	4	4	262	30.1176	6.27783
N0CC06	Thioredoxin OS=Streptococcus oligofermentans AS 1.3089 GN=I872_01440 PE=3 SV=1 - [N0CC06_9STRE]	72.8642	68.27	1	8	9	29	104	11.4279	4.88135
N0CC07	Regulatory protein Spx OS=Streptococcus oligofermentans AS 1.3089 GN=spxA PE=3 SV=1 - [N0CC07_9STRE]	44.5254	44.7	1	6	6	14	132	15.0849	6.31592
N0CC17	Reductase OS=Streptococcus oligofermentans AS 1.3089 GN=I872_01490 PE=4 SV=1 - [N0CC17_9STRE]	10.9644	18.5	1	2	2	4	173	19.8528	4.89404
N0CC21	Uncharacterized protein OS=Streptococcus oligofermentans AS 1.3089 GN=I872_04120 PE=4 SV=1 - [N0CC21_9STRE]	10.309	10.04	1	3	4	5	468	52.2345	8.01611
N0CC22	Probable DNA-directed RNA polymerase subunit delta OS=Streptococcus oligofermentans AS 1.3089 GN=rpoE PE=3 SV=1 - [N0CC22_9STRE]	340.1	36.22	1	5	6	110	196	22.8043	3.89111
N0CC24	Two-component response transcriptional regulator OS=Streptococcus oligofermentans AS 1.3089 GN=I872_04145 PE=4 SV=1 - [N0CC24_9STRE]	177.603	32.14	1	9	9	51	224	25.2831	4.69092
N0CC28	Uridine kinase OS=Streptococcus oligofermentans AS 1.3089 GN=udk PE=3 SV=1 - [N0CC28_9STRE]	238.969	79.15	1	13	13	64	211	24.4435	5.30029
N0CC29	Uncharacterized protein OS=Streptococcus oligofermentans AS 1.3089 GN=I872_01550 PE=4 SV=1 - [N0CC29_9STRE]	336.922	75	1	9	9	82	100	11.647	5.33838
N0CC35	Diadenosine tetraphosphate (Ap4A) hydrolase OS=Streptococcus oligofermentans AS 1.3089 GN=I872_01575 PE=4 SV=1 - [N0CC35_9STRE]	145.307	81.62	1	6	6	34	136	15.1296	5.26221
N0CC39	Cell surface protein OS=Streptococcus oligofermentans AS 1.3089 GN=I872_01600 PE=4 SV=1 - [N0CC39_9STRE]	44908.8	86.26	1	182	183	11210	1740	187.391	6.39209
N0CC44	Phospho-2-dehydro-3-deoxyheptonate aldolase OS=Streptococcus oligofermentans AS 1.3089 GN=I872_01625 PE=3 SV=1 - [N0CC44_9STRE]	395.392	76.68	1	26	29	115	343	38.6647	5.61768
N0CC45	Glycine betaine/L-proline ABC transporter ATP-binding protein OS=Streptococcus oligofermentans AS 1.3089 GN=I872_04280 PE=3 SV=1 - [N0CC45_9STRE]	56.4834	46.69	1	11	11	18	242	26.811	5.17334
N0CC48	Nicotinate phosphoribosyltransferase OS=Streptococcus oligofermentans AS 1.3089 GN=I872_01650 PE=3 SV=1 - [N0CC48_9STRE]	275.936	39.71	1	20	20	80	486	55.1633	5.70654
N0CC56	Uncharacterized protein OS=Streptococcus oligofermentans AS 1.3089 GN=I872_04340 PE=4 SV=1 - [N0CC56_9STRE]	0	3.53	1	2	2	2	453	52.2995	8.82178
N0CC77	Uncharacterized protein OS=Streptococcus oligofermentans AS 1.3089 GN=I872_04440 PE=4 SV=1 - [N0CC77_9STRE]	26.9687	33.33	1	4	5	10	219	25.3196	4.729
N0CC83	CRISPR-associated protein Cas4 OS=Streptococcus oligofermentans AS 1.3089 GN=I872_01760 PE=4 SV=1 - [N0CC83_9STRE]	1.83786	25.11	1	3	3	6	223	26.1174	8.30908
N0CC85	Lipoate--protein ligase OS=Streptococcus oligofermentans AS 1.3089 GN=I872_04515 PE=4 SV=1 - [N0CC85_9STRE]	173.819	44.68	1	18	18	64	329	37.6693	5.21143
N0CC87	Uncharacterized protein OS=Streptococcus oligofermentans AS 1.3089 GN=I872_04540 PE=4 SV=1 - [N0CC87_9STRE]	65.2456	37.89	1	12	12	20	388	44.5602	5.08447
N0CC90	Cation efflux family protein OS=Streptococcus oligofermentans AS 1.3089 GN=I872_01795 PE=4 SV=1 - [N0CC90_9STRE]	4.55586	5.3	1	2	2	2	396	44.4514	5.50342
N0CC91	Phosphoribosylanthranilate isomerase OS=Streptococcus oligofermentans AS 1.3089 GN=I872_04565 PE=4 SV=1 - [N0CC91_9STRE]	23.6516	45.78	1	5	5	8	166	19.1616	4.94482
N0CC95	Ribosome biogenesis GTPase A OS=Streptococcus oligofermentans AS 1.3089 GN=rbgA PE=3 SV=1 - [N0CC95_9STRE]	172.065	63.6	1	21	21	59	283	32.1881	9.11475
N0CC96	Cell-wall biogenesis glycosyltransferase OS=Streptococcus oligofermentans AS 1.3089 GN=I872_01845 PE=4 SV=1 - [N0CC96_9STRE]	28.139	15.97	1	3	3	7	238	26.876	6.55127
N0CCA1	Glycosyltransferase OS=Streptococcus oligofermentans AS 1.3089 GN=I872_01870 PE=4 SV=1 - [N0CCA1_9STRE]	3.59497	8.27	1	2	2	2	411	47.5045	5.87158
N0CCA3	Oxygen-sensitive ribonucleoside-triphosphate reductase OS=Streptococcus oligofermentans AS 1.3089 GN=I872_04640 PE=4 SV=1 - [N0CCA3_9STRE]	136.298	63.39	1	6	6	40	112	12.8518	6.94678
N0CCA5	Uncharacterized protein OS=Streptococcus oligofermentans AS 1.3089 GN=I872_01905 PE=4 SV=1 - [N0CCA5_9STRE]	5.87766	2.63	1	2	2	2	838	94.8815	7.00537
N0CCA8	50S ribosomal protein L35 OS=Streptococcus oligofermentans AS 1.3089 GN=rpmI PE=3 SV=1 - [N0CCA8_9STRE]	207.84	56.06	1	9	9	71	66	7.65029	12.3813
N0CCB1	UDP-N-acetylglucosamine 1-carboxyvinyltransferase OS=Streptococcus oligofermentans AS 1.3089 GN=murA PE=3 SV=1 - [N0CCB1_9STRE]	57.7735	26.25	1	7	7	14	419	44.7965	5.99854
N0CCB2	Phosphopantothenoylcysteine decarboxylase OS=Streptococcus oligofermentans AS 1.3089 GN=I872_04690 PE=4 SV=1 - [N0CCB2_9STRE]	54.8341	42.08	1	6	6	14	183	19.6794	6.80029
N0CCB5	Uncharacterized protein OS=Streptococcus oligofermentans AS 1.3089 GN=I872_01990 PE=4 SV=1 - [N0CCB5_9STRE]	52.4474	26.23	1	8	8	14	366	43.1286	5.19873
N0CCB6	A/G-specific adenine glycosylase OS=Streptococcus oligofermentans AS 1.3089 GN=I872_04715 PE=4 SV=1 - [N0CCB6_9STRE]	2.87313	5.68	1	2	2	3	387	44.9494	4.97021
N0CCB8	Uncharacterized protein OS=Streptococcus oligofermentans AS 1.3089 GN=I872_02015 PE=4 SV=1 - [N0CCB8_9STRE]	117.099	28.94	1	7	7	34	235	26.0702	4.70361
N0CCC0	Pullulanase OS=Streptococcus oligofermentans AS 1.3089 GN=I872_02040 PE=4 SV=1 - [N0CCC0_9STRE]	4.22405	4.71	1	3	3	3	765	87.6948	5.46533
N0CCC2	Uncharacterized protein OS=Streptococcus oligofermentans AS 1.3089 GN=I872_04740 PE=4 SV=1 - [N0CCC2_9STRE]	52.5675	33.33	1	6	6	13	186	22.0945	5.40186
N0CCC4	3-dehydroquinate synthase OS=Streptococcus oligofermentans AS 1.3089 GN=aroB PE=3 SV=1 - [N0CCC4_9STRE]	6.40214	6.76	1	2	2	2	355	38.851	5.65576
N0CCC7	Glutamine amidotransferase, class I OS=Streptococcus oligofermentans AS 1.3089 GN=I872_04765 PE=4 SV=1 - [N0CCC7_9STRE]	66.2992	39.13	1	7	7	20	230	25.8471	5.38916
N0CCC8	Uncharacterized protein OS=Streptococcus oligofermentans AS 1.3089 GN=I872_02090 PE=4 SV=1 - [N0CCC8_9STRE]	12.7898	21.9	1	2	3	5	274	31.9799	5.16064
N0CCD8	Arginine/histidine ABC transporter permease OS=Streptococcus oligofermentans AS 1.3089 GN=I872_02170 PE=4 SV=1 - [N0CCD8_9STRE]	1310.96	44.34	1	40	40	362	724	78.6698	7.88428
N0CCE4	NAD(FAD)-dependent dehydrogenase OS=Streptococcus oligofermentans AS 1.3089 GN=I872_04865 PE=4 SV=1 - [N0CCE4_9STRE]	15.3543	16.73	1	6	6	6	550	60.0426	5.22412
N0CCE7	UDP-N-acetylmuramoyl-tripeptide--D-alanyl-D-alanine ligase OS=Streptococcus oligofermentans AS 1.3089 GN=I872_02220 PE=3 SV=1 - [N0CCE7_9STRE]	156.299	34.57	1	15	15	41	457	50.3129	5.17334
N0CCF2	Uncharacterized protein OS=Streptococcus oligofermentans AS 1.3089 GN=I872_04915 PE=4 SV=1 - [N0CCF2_9STRE]	23.6893	60.49	1	8	8	8	162	18.6504	4.85596
N0CCF5	S1 RNA-binding domain-containing protein OS=Streptococcus oligofermentans AS 1.3089 GN=I872_02270 PE=4 SV=1 - [N0CCF5_9STRE]	58.6103	29.58	1	7	7	18	284	32.2947	6.63916
N0CCF8	Type I restriction-modification system, helicase subunit OS=Streptococcus oligofermentans AS 1.3089 GN=I872_02305 PE=4 SV=1 - [N0CCF8_9STRE]	47.806	10.55	1	10	10	19	1014	118.255	6.16357
N0CCG0	SMI1 / KNR4 family protein OS=Streptococcus oligofermentans AS 1.3089 GN=I872_04965 PE=4 SV=1 - [N0CCG0_9STRE]	27.6224	26.47	1	3	3	8	136	15.8747	4.62744
N0CCG4	Ser/Thr protein phosphatase family protein OS=Streptococcus oligofermentans AS 1.3089 GN=I872_04990 PE=4 SV=1 - [N0CCG4_9STRE]	13.0171	18.18	1	4	4	4	275	31.83	4.85596
N0CCG5	NADP-dependent glyceraldehyde-3-phosphate dehydrogenase OS=Streptococcus oligofermentans AS 1.3089 GN=I872_02355 PE=4 SV=1 - [N0CCG5_9STRE]	9.26108	21.64	1	4	4	6	134	14.5165	5.59229
N0CCG9	Glycogen synthase OS=Streptococcus oligofermentans AS 1.3089 GN=glgA PE=3 SV=1 - [N0CCG9_9STRE]	27.097	20.8	1	6	6	13	476	54.4191	5.03369
N0CCH1	Uncharacterized protein OS=Streptococcus oligofermentans AS 1.3089 GN=I872_05040 PE=4 SV=1 - [N0CCH1_9STRE]	26.2094	15.53	1	3	3	7	103	12.1092	5.04639
N0CCH3	Uncharacterized protein OS=Streptococcus oligofermentans AS 1.3089 GN=I872_02405 PE=4 SV=1 - [N0CCH3_9STRE]	25.3082	36.63	1	4	4	11	101	11.5886	4.55127
N0CCH6	ABC transporter substrate-binding protein OS=Streptococcus oligofermentans AS 1.3089 GN=I872_02430 PE=4 SV=1 - [N0CCH6_9STRE]	557.034	69.85	1	22	22	116	335	35.2565	7.35693
N0CCH9	Uncharacterized protein OS=Streptococcus oligofermentans AS 1.3089 GN=I872_05090 PE=4 SV=1 - [N0CCH9_9STRE]	2385.21	77.52	1	62	62	580	814	87.2349	6.0874
N0CCI5	tRNA modification GTPase MnmE OS=Streptococcus oligofermentans AS 1.3089 GN=mnmE PE=3 SV=1 - [N0CCI5_9STRE]	435.119	43.11	1	21	21	121	457	50.7907	4.7417
N0CCI6	UPF0109 protein I872_05140 OS=Streptococcus oligofermentans AS 1.3089 GN=I872_05140 PE=3 SV=1 - [N0CCI6_9STRE]	128.033	91.14	1	7	7	42	79	8.95892	5.45264
N0CCJ6	Pseudouridine synthase OS=Streptococcus oligofermentans AS 1.3089 GN=I872_05190 PE=3 SV=1 - [N0CCJ6_9STRE]	62.1726	33.67	1	11	11	21	300	33.1566	7.21045
N0CCK0	ABC transporter ATP-binding protein OS=Streptococcus oligofermentans AS 1.3089 GN=I872_05215 PE=4 SV=1 - [N0CCK0_9STRE]	62.4291	19.32	1	9	9	28	621	70.9948	5.05908
N0CCK4	Orotidine 5'-phosphate decarboxylase OS=Streptococcus oligofermentans AS 1.3089 GN=pyrF PE=3 SV=1 - [N0CCK4_9STRE]	62.3541	53.91	1	7	7	16	230	25.6049	5.14795
N0CCK5	Putative peptidoglycan-binding domain-containing protein OS=Streptococcus oligofermentans AS 1.3089 GN=I872_05240 PE=4 SV=1 - [N0CCK5_9STRE]	787.709	52.48	1	26	26	211	463	49.741	7.53271
N0CCK7	Dihydroorotase OS=Streptococcus oligofermentans AS 1.3089 GN=pyrC PE=3 SV=1 - [N0CCK7_9STRE]	37.7525	15.64	1	5	5	8	422	44.985	5.37646
N0CCL4	Uncharacterized protein OS=Streptococcus oligofermentans AS 1.3089 GN=I872_05290 PE=4 SV=1 - [N0CCL4_9STRE]	10.6774	20	1	3	3	3	200	21.7166	8.30908
N0CCM3	Uncharacterized protein OS=Streptococcus oligofermentans AS 1.3089 GN=I872_02730 PE=4 SV=1 - [N0CCM3_9STRE]	29.9449	61.64	1	2	2	5	73	7.52471	8.73389
N0CCM6	Uncharacterized protein OS=Streptococcus oligofermentans AS 1.3089 GN=I872_02770 PE=4 SV=1 - [N0CCM6_9STRE]	19.6217	26.87	1	3	3	6	134	16.1391	5.5415
N0CCN0	Cell division protein FtsX OS=Streptococcus oligofermentans AS 1.3089 GN=I872_02795 PE=3 SV=1 - [N0CCN0_9STRE]	158.349	32.14	1	12	12	45	308	34.4512	9.39307
N0CCN1	DNA replication protein DnaD OS=Streptococcus oligofermentans AS 1.3089 GN=I872_05365 PE=4 SV=1 - [N0CCN1_9STRE]	29.6175	32.3	1	9	9	12	226	25.6441	4.85596
N0CCN4	Uncharacterized protein OS=Streptococcus oligofermentans AS 1.3089 GN=I872_05400 PE=4 SV=1 - [N0CCN4_9STRE]	53.7063	34.16	1	11	11	17	363	41.1305	5.89697
N0CCN9	Tellurium resistance protein terD,TerD family OS=Streptococcus oligofermentans AS 1.3089 GN=I872_05425 PE=4 SV=1 - [N0CCN9_9STRE]	794.556	64.15	1	15	15	210	212	22.3332	4.56396
N0CCP1	Uncharacterized protein OS=Streptococcus oligofermentans AS 1.3089 GN=I872_02870 PE=4 SV=1 - [N0CCP1_9STRE]	87.5038	52.63	1	8	8	24	152	17.2879	8.52881
N0CCP9	Uncharacterized protein OS=Streptococcus oligofermentans AS 1.3089 GN=I872_05475 PE=4 SV=1 - [N0CCP9_9STRE]	65.8656	44.93	1	5	6	12	207	23.5548	4.58936
N0CCQ2	Uncharacterized protein OS=Streptococcus oligofermentans AS 1.3089 GN=I872_02945 PE=4 SV=1 - [N0CCQ2_9STRE]	69.7887	45.36	1	4	4	21	97	10.6716	5.50342
N0CCR4	2,3-bisphosphoglycerate-dependent phosphoglycerate mutase OS=Streptococcus oligofermentans AS 1.3089 GN=gpmA PE=3 SV=1 - [N0CCR4_9STRE]	10630.8	95.65	1	41	41	2557	230	26.0903	5.31299
N0CCR6	ATP synthase gamma chain OS=Streptococcus oligofermentans AS 1.3089 GN=atpG PE=3 SV=1 - [N0CCR6_9STRE]	902.621	66.1	1	16	16	215	292	32.5125	5.64307
N0CCS0	DNA-binding protein HU OS=Streptococcus oligofermentans AS 1.3089 GN=I872_05575 PE=3 SV=1 - [N0CCS0_9STRE]	1815.59	91.21	1	15	15	397	91	9.67128	9.74463
N0CCT0	Permease ATP-binding protein OS=Streptococcus oligofermentans AS 1.3089 GN=I872_03125 PE=3 SV=1 - [N0CCT0_9STRE]	80.5105	16.44	1	8	8	19	578	65.2031	5.40186
N0CCT9	NADPH-dependent fmn reductase domain-containing protein OS=Streptococcus oligofermentans AS 1.3089 GN=I872_03210 PE=4 SV=1 - [N0CCT9_9STRE]	530.152	57.99	1	22	22	142	407	44.9535	5.18604
N0CCU0	Uracil phosphoribosyltransferase OS=Streptococcus oligofermentans AS 1.3089 GN=upp PE=3 SV=1 - [N0CCU0_9STRE]	1297.04	95.69	1	22	23	346	209	22.7262	5.61768
N0CCU3	Voltage gated chloride channel EriC OS=Streptococcus oligofermentans AS 1.3089 GN=I872_03235 PE=4 SV=1 - [N0CCU3_9STRE]	0	5.03	1	2	2	3	517	56.7017	8.38232
N0CCU8	Uncharacterized protein OS=Streptococcus oligofermentans AS 1.3089 GN=I872_05700 PE=4 SV=1 - [N0CCU8_9STRE]	6.22141	9.05	1	3	3	5	431	48.7597	8.83643
N0CCV1	4-oxalocrotonate tautomerase OS=Streptococcus oligofermentans AS 1.3089 GN=I872_03285 PE=4 SV=1 - [N0CCV1_9STRE]	110.87	71.67	1	3	3	23	60	6.7565	7.25439
N0CCV3	Beta-lactamase superfamily hydrolase OS=Streptococcus oligofermentans AS 1.3089 GN=I872_05725 PE=4 SV=1 - [N0CCV3_9STRE]	33.7044	26.32	1	5	5	8	266	29.7559	6.03662
N0CCV4	Serine hydroxymethyltransferase OS=Streptococcus oligofermentans AS 1.3089 GN=glyA PE=3 SV=1 - [N0CCV4_9STRE]	852.491	71.67	1	28	28	229	420	45.5214	5.26221
N0CCV8	RRF2 family protein OS=Streptococcus oligofermentans AS 1.3089 GN=I872_05750 PE=4 SV=1 - [N0CCV8_9STRE]	14.362	41.61	1	4	4	4	149	16.0245	6.771
N0CCW3	RNA methyltransferase OS=Streptococcus oligofermentans AS 1.3089 GN=I872_03360 PE=4 SV=1 - [N0CCW3_9STRE]	9.82805	13.38	1	4	4	4	456	51.4029	6.29053
N0CCX0	Uncharacterized protein OS=Streptococcus oligofermentans AS 1.3089 GN=I872_05800 PE=4 SV=1 - [N0CCX0_9STRE]	1032.86	79.02	1	18	18	200	143	15.9701	4.50049
N0CCX5	Uncharacterized protein OS=Streptococcus oligofermentans AS 1.3089 GN=I872_03420 PE=4 SV=1 - [N0CCX5_9STRE]	97.4651	57.28	1	8	8	34	103	11.9584	8.32373
N0CCY3	Cytoplasmic alpha-amylase OS=Streptococcus oligofermentans AS 1.3089 GN=I872_03470 PE=4 SV=1 - [N0CCY3_9STRE]	131.062	41.49	1	17	17	41	482	55.8687	4.69092
N0CCZ8	Deoxyribose-phosphate aldolase OS=Streptococcus oligofermentans AS 1.3089 GN=deoC PE=3 SV=1 - [N0CCZ8_9STRE]	154.976	50.91	1	10	11	41	220	23.1669	5.31299
N0CD04	Sugar ABC transporter permease OS=Streptococcus oligofermentans AS 1.3089 GN=I872_03570 PE=4 SV=1 - [N0CD04_9STRE]	21.9983	6.6	1	2	2	8	318	33.6712	9.36377
N0CD09	Spermidine/putrescine import ATP-binding protein PotA OS=Streptococcus oligofermentans AS 1.3089 GN=potA PE=3 SV=1 - [N0CD09_9STRE]	19.3594	13.25	1	5	5	7	385	44.2207	4.70361
N0CD13	Iron-containing alcohol dehydrogenase OS=Streptococcus oligofermentans AS 1.3089 GN=I872_03620 PE=4 SV=1 - [N0CD13_9STRE]	12.1273	5.74	1	2	2	4	383	40.9609	5.14795
N0CD18	Uncharacterized protein OS=Streptococcus oligofermentans AS 1.3089 GN=I872_03645 PE=4 SV=1 - [N0CD18_9STRE]	195.884	37.59	1	18	18	53	423	49.3171	5.2749
N0CD22	Glycosyl transferase family protein OS=Streptococcus oligofermentans AS 1.3089 GN=I872_03690 PE=4 SV=1 - [N0CD22_9STRE]	53.1466	17.02	1	6	6	12	382	43.9336	4.7417
N0CD34	30S ribosomal interface protein S30EA OS=Streptococcus oligofermentans AS 1.3089 GN=I872_06045 PE=4 SV=1 - [N0CD34_9STRE]	806.529	63.33	1	14	14	181	180	20.6889	5.38916
N0CD40	Uncharacterized protein OS=Streptococcus oligofermentans AS 1.3089 GN=I872_03765 PE=4 SV=1 - [N0CD40_9STRE]	11.596	15.69	1	3	3	3	325	36.3844	5.021
N0CD41	Uncharacterized protein OS=Streptococcus oligofermentans AS 1.3089 GN=I872_06070 PE=4 SV=1 - [N0CD41_9STRE]	23.0849	16.67	1	2	2	7	120	13.6993	8.96826
N0CD44	Ferredoxin--NADP reductase OS=Streptococcus oligofermentans AS 1.3089 GN=I872_03790 PE=3 SV=1 - [N0CD44_9STRE]	90.9602	33.23	1	7	7	18	322	35.2253	6.15088
N0CD46	Uncharacterized protein OS=Streptococcus oligofermentans AS 1.3089 GN=I872_06095 PE=4 SV=1 - [N0CD46_9STRE]	19.7372	8.86	1	3	3	5	271	30.8233	4.71631
N0CD49	Peptide ABC transporter permease OS=Streptococcus oligofermentans AS 1.3089 GN=I872_06120 PE=3 SV=1 - [N0CD49_9STRE]	127.013	37.35	1	16	17	49	498	56.1103	9.34912
N0CD58	Putative lipoprotein OS=Streptococcus oligofermentans AS 1.3089 GN=I872_06170 PE=4 SV=1 - [N0CD58_9STRE]	248.539	78.33	1	15	15	55	180	20.5845	8.74854
N0CD70	Peptide methionine sulfoxide reductase OS=Streptococcus oligofermentans AS 1.3089 GN=I872_06220 PE=3 SV=1 - [N0CD70_9STRE]	74.8109	36.66	1	8	8	20	311	35.7765	5.05908
N0CD76	Methylated-DNA-[protein]-cysteine S-methyltransferase OS=Streptococcus oligofermentans AS 1.3089 GN=I872_06245 PE=4 SV=1 - [N0CD76_9STRE]	9.75649	24.4	1	2	2	2	168	18.4065	6.78564
N0CD78	Putative plasmid partition protein OS=Streptococcus oligofermentans AS 1.3089 GN=I872_03965 PE=4 SV=1 - [N0CD78_9STRE]	4.91241	17.91	1	2	2	2	268	30.6097	6.31592
N0CD81	DNA polymerase III subunit delta OS=Streptococcus oligofermentans AS 1.3089 GN=I872_06270 PE=4 SV=1 - [N0CD81_9STRE]	34.6718	25.33	1	6	6	11	300	34.1616	6.17627
N0CD86	MutT/nudix family protein OS=Streptococcus oligofermentans AS 1.3089 GN=I872_06295 PE=4 SV=1 - [N0CD86_9STRE]	19.3086	26.92	1	5	5	7	182	20.6493	4.61475
N0CD93	Riboflavin biosynthesis protein OS=Streptococcus oligofermentans AS 1.3089 GN=I872_04040 PE=3 SV=1 - [N0CD93_9STRE]	84.6545	40.39	1	10	10	29	307	34.8619	5.31299
N0CD96	Penicillin-binding protein 2X OS=Streptococcus oligofermentans AS 1.3089 GN=I872_06345 PE=4 SV=1 - [N0CD96_9STRE]	34.7443	15.32	1	12	12	15	731	80.4057	5.33838
N0CD97	Phosphate transport protein OS=Streptococcus oligofermentans AS 1.3089 GN=I872_04065 PE=4 SV=1 - [N0CD97_9STRE]	114.67	43	1	11	11	32	293	30.9557	4.97021
N0CDA0	Cytoplasmic membrane protein OS=Streptococcus oligofermentans AS 1.3089 GN=I872_06370 PE=4 SV=1 - [N0CDA0_9STRE]	600.296	83.78	1	21	21	138	185	20.6356	5.37646
N0CDA2	Phosphate-specific transport system accessory protein PhoU OS=Streptococcus oligofermentans AS 1.3089 GN=I872_04090 PE=3 SV=1 - [N0CDA2_9STRE]	204.452	58.53	1	13	13	58	217	25.184	5.10986
N0CDA6	Uncharacterized protein OS=Streptococcus oligofermentans AS 1.3089 GN=I872_04115 PE=4 SV=1 - [N0CDA6_9STRE]	208.905	60.8	1	14	14	57	176	19.8719	5.07178
N0CDB0	Probable nicotinate-nucleotide adenylyltransferase OS=Streptococcus oligofermentans AS 1.3089 GN=nadD PE=3 SV=1 - [N0CDB0_9STRE]	46.9078	28.57	1	6	6	12	210	24.3097	5.23682
N0CDB1	Uncharacterized protein OS=Streptococcus oligofermentans AS 1.3089 GN=I872_04140 PE=4 SV=1 - [N0CDB1_9STRE]	76.6111	15.5	1	2	2	22	129	12.9471	8.47021
N0CDB5	DEAD/DEAH box helicase OS=Streptococcus oligofermentans AS 1.3089 GN=I872_04165 PE=4 SV=1 - [N0CDB5_9STRE]	35.471	11.05	1	3	3	10	362	41.199	7.12256
N0CDD2	Putative periplasmic solute-binding transport protein OS=Streptococcus oligofermentans AS 1.3089 GN=I872_06545 PE=3 SV=1 - [N0CDD2_9STRE]	118.891	54.51	1	16	16	31	288	31.4553	5.8208
N0CDD9	Transcriptional regulator OS=Streptococcus oligofermentans AS 1.3089 GN=I872_04300 PE=4 SV=1 - [N0CDD9_9STRE]	19.2106	15.84	1	3	3	5	221	24.8869	5.47803
N0CDE3	Na/Pi-cotransporter family protein OS=Streptococcus oligofermentans AS 1.3089 GN=I872_06595 PE=4 SV=1 - [N0CDE3_9STRE]	59.3957	19.89	1	9	9	16	543	59.4354	5.68115
N0CDE7	Mid-cell-anchored protein Z OS=Streptococcus oligofermentans AS 1.3089 GN=mapZ PE=3 SV=1 - [N0CDE7_9STRE]	1277.44	67.01	1	36	36	282	485	52.4547	5.13525
N0CDF1	Zeta toxin OS=Streptococcus oligofermentans AS 1.3089 GN=I872_04360 PE=4 SV=1 - [N0CDF1_9STRE]	16.5267	18.04	1	4	4	5	255	29.2	6.25244
N0CDF3	Penicillin-binding protein 1A OS=Streptococcus oligofermentans AS 1.3089 GN=I872_06645 PE=4 SV=1 - [N0CDF3_9STRE]	1387.98	69.78	1	37	37	341	718	79.0403	5.021
N0CDG7	GTPase Obg OS=Streptococcus oligofermentans AS 1.3089 GN=obgE PE=3 SV=1 - [N0CDG7_9STRE]	338.424	61.52	1	27	27	96	434	47.9664	5.17334
N0CDH4	Signal recognition particle protein OS=Streptococcus oligofermentans AS 1.3089 GN=ffh PE=3 SV=1 - [N0CDH4_9STRE]	1335.83	76.44	1	44	44	372	522	57.5709	8.82178
N0CDH6	Mur ligase family protein OS=Streptococcus oligofermentans AS 1.3089 GN=I872_06730 PE=4 SV=1 - [N0CDH6_9STRE]	35.6695	14.77	1	4	4	9	447	49.5707	7.38623
N0CDI1	Acetoin dehydrogenase, E1 component subunit alpha OS=Streptococcus oligofermentans AS 1.3089 GN=I872_04535 PE=4 SV=1 - [N0CDI1_9STRE]	321.487	47.2	1	18	18	101	322	35.0316	5.8335
N0CDI4	Uncharacterized protein OS=Streptococcus oligofermentans AS 1.3089 GN=I872_06755 PE=4 SV=1 - [N0CDI4_9STRE]	43.1369	45.54	1	7	7	11	202	23.4067	5.30029
N0CDI9	Ribonuclease HII OS=Streptococcus oligofermentans AS 1.3089 GN=rnhB PE=3 SV=1 - [N0CDI9_9STRE]	8.91584	15.29	1	4	4	4	255	28.359	6.81494
N0CDK0	Aspartate-semialdehyde dehydrogenase OS=Streptococcus oligofermentans AS 1.3089 GN=asd PE=3 SV=1 - [N0CDK0_9STRE]	421.764	44.97	1	15	15	106	358	38.8998	5.09717
N0CDK5	Phosphopantothenate--cysteine ligase OS=Streptococcus oligofermentans AS 1.3089 GN=I872_04685 PE=4 SV=1 - [N0CDK5_9STRE]	141.693	28.7	1	7	7	35	230	25.056	5.43994
N0CDL4	Redox-sensing transcriptional repressor Rex OS=Streptococcus oligofermentans AS 1.3089 GN=rex PE=3 SV=1 - [N0CDL4_9STRE]	10.4872	9.3	1	2	2	4	215	24.2056	8.99756
N0CDM4	DEAD-box ATP-dependent RNA helicase CshA OS=Streptococcus oligofermentans AS 1.3089 GN=cshA PE=3 SV=1 - [N0CDM4_9STRE]	1323.98	62.6	1	30	31	356	516	57.4985	9.48096
N0CDM7	L-lactate dehydrogenase OS=Streptococcus oligofermentans AS 1.3089 GN=ldh PE=3 SV=1 - [N0CDM7_9STRE]	1571.41	85.06	1	27	28	417	328	35.2063	5.31299
N0CDM9	Rhodanese family protein OS=Streptococcus oligofermentans AS 1.3089 GN=I872_04860 PE=4 SV=1 - [N0CDM9_9STRE]	31.392	37.11	1	3	3	6	97	10.6962	5.12256
N0CDN3	50S ribosomal protein L21 OS=Streptococcus oligofermentans AS 1.3089 GN=rplU PE=3 SV=1 - [N0CDN3_9STRE]	284.532	33.65	1	3	3	66	104	11.1912	9.81787
N0CDN6	Uncharacterized protein OS=Streptococcus oligofermentans AS 1.3089 GN=I872_04910 PE=4 SV=1 - [N0CDN6_9STRE]	57.8066	34.53	1	7	7	22	139	14.778	5.8208
N0CDN9	Catabolite control protein A OS=Streptococcus oligofermentans AS 1.3089 GN=I872_06905 PE=4 SV=1 - [N0CDN9_9STRE]	333.616	72.16	1	20	20	103	334	37.0613	6.21436
N0CDP9	Cys-tRNA(Pro)/Cys-tRNA(Cys) deacylase OS=Streptococcus oligofermentans AS 1.3089 GN=I872_06930 PE=3 SV=1 - [N0CDP9_9STRE]	239.164	86.08	1	17	17	60	158	17.4975	9.0415
N0CDQ3	Membrane-fusion protein / periplasmic component of efflux system OS=Streptococcus oligofermentans AS 1.3089 GN=I872_06955 PE=4 SV=1 - [N0CDQ3_9STRE]	414.299	42.56	1	20	20	101	383	40.7198	5.14795
N0CDQ9	Uncharacterized protein OS=Streptococcus oligofermentans AS 1.3089 GN=I872_06980 PE=4 SV=1 - [N0CDQ9_9STRE]	32.5665	47.89	1	3	3	13	71	8.15912	5.41455
N0CDR2	Ferrochelatase OS=Streptococcus oligofermentans AS 1.3089 GN=hemH PE=3 SV=1 - [N0CDR2_9STRE]	6.49373	9.34	1	3	3	3	364	42.6845	5.021
N0CDR6	Ribosome maturation factor RimM OS=Streptococcus oligofermentans AS 1.3089 GN=rimM PE=3 SV=1 - [N0CDR6_9STRE]	28.6938	30.23	1	5	5	10	172	19.8413	4.85596
N0CDR9	Uncharacterized protein OS=Streptococcus oligofermentans AS 1.3089 GN=I872_07055 PE=4 SV=1 - [N0CDR9_9STRE]	141.143	64.37	1	8	8	38	174	19.771	4.85596
N0CDS4	Uncharacterized protein OS=Streptococcus oligofermentans AS 1.3089 GN=I872_05160 PE=4 SV=1 - [N0CDS4_9STRE]	57.6684	23.79	1	8	8	23	290	30.4301	9.26123
N0CDS8	Elongation factor 4 OS=Streptococcus oligofermentans AS 1.3089 GN=lepA PE=3 SV=1 - [N0CDS8_9STRE]	57.4761	20.1	1	9	9	17	607	67.5431	5.0083
N0CDT1	Uncharacterized protein OS=Streptococcus oligofermentans AS 1.3089 GN=I872_07130 PE=4 SV=1 - [N0CDT1_9STRE]	250.079	55.07	1	9	9	52	227	25.4843	5.05908
N0CDT2	Uncharacterized protein OS=Streptococcus oligofermentans AS 1.3089 GN=I872_05210 PE=4 SV=1 - [N0CDT2_9STRE]	38.9489	15.44	1	4	4	11	285	32.1871	4.79248
N0CDT5	Glucosamine-6-phosphate deaminase OS=Streptococcus oligofermentans AS 1.3089 GN=I872_07155 PE=3 SV=1 - [N0CDT5_9STRE]	33.9909	27.66	1	5	5	11	235	25.5011	4.71631
N0CDT7	Uncharacterized protein OS=Streptococcus oligofermentans AS 1.3089 GN=I872_05235 PE=4 SV=1 - [N0CDT7_9STRE]	176.414	42.74	1	3	3	48	124	14.6482	4.43701
N0CDT9	Carbamate kinase OS=Streptococcus oligofermentans AS 1.3089 GN=I872_07180 PE=3 SV=1 - [N0CDT9_9STRE]	659.544	53.97	1	16	16	135	315	33.4996	4.88135
N0CDU4	Uncharacterized protein OS=Streptococcus oligofermentans AS 1.3089 GN=I872_05285 PE=4 SV=1 - [N0CDU4_9STRE]	33.8105	22.68	1	2	2	6	97	10.7916	4.94482
N0CDV0	Protein translocase subunit SecA OS=Streptococcus oligofermentans AS 1.3089 GN=secA PE=3 SV=1 - [N0CDV0_9STRE]	17.9986	10.57	1	7	7	8	795	90.6501	8.89502
N0CDV1	Uncharacterized protein OS=Streptococcus oligofermentans AS 1.3089 GN=I872_05335 PE=4 SV=1 - [N0CDV1_9STRE]	20.5739	19.23	1	3	3	5	208	24.744	4.62744
N0CDV4	Glycosyl transferase family protein OS=Streptococcus oligofermentans AS 1.3089 GN=I872_07280 PE=4 SV=1 - [N0CDV4_9STRE]	6.99891	12.29	1	4	4	5	407	47.4635	4.93213
N0CDV7	Uncharacterized protein OS=Streptococcus oligofermentans AS 1.3089 GN=I872_07305 PE=4 SV=1 - [N0CDV7_9STRE]	305.492	47	1	8	8	99	100	11.4531	6.80029
N0CDW4	Stress protein OS=Streptococcus oligofermentans AS 1.3089 GN=I872_05420 PE=4 SV=1 - [N0CDW4_9STRE]	539.868	63.64	1	18	18	145	231	25.4158	5.69385
N0CDW7	Cell division protein DivIB OS=Streptococcus oligofermentans AS 1.3089 GN=divIB PE=3 SV=1 - [N0CDW7_9STRE]	51.1506	22.53	1	9	9	18	395	45.2415	4.71631
N0CDX1	Ribonuclease Z OS=Streptococcus oligofermentans AS 1.3089 GN=rnz PE=3 SV=1 - [N0CDX1_9STRE]	182.531	52.43	1	13	13	48	309	34.3048	6.91748
N0CDX2	Non-heme iron-containing ferritin OS=Streptococcus oligofermentans AS 1.3089 GN=I872_07415 PE=3 SV=1 - [N0CDX2_9STRE]	6842.11	97.08	1	16	16	1895	171	19.3366	4.70361
N0CDY0	Methyltransferase OS=Streptococcus oligofermentans AS 1.3089 GN=I872_07490 PE=4 SV=1 - [N0CDY0_9STRE]	10.7922	18.99	1	3	3	4	179	19.7704	6.23975
N0CDY6	XRE family transcriptional regulator OS=Streptococcus oligofermentans AS 1.3089 GN=I872_05545 PE=4 SV=1 - [N0CDY6_9STRE]	22.2299	24.75	1	6	6	7	299	33.9145	7.38623
N0CDY8	Uncharacterized protein OS=Streptococcus oligofermentans AS 1.3089 GN=I872_07540 PE=4 SV=1 - [N0CDY8_9STRE]	123.934	56.1	1	6	6	43	82	9.33618	10.4917
N0CDZ2	Uncharacterized protein OS=Streptococcus oligofermentans AS 1.3089 GN=I872_07565 PE=4 SV=1 - [N0CDZ2_9STRE]	116.302	65.48	1	5	5	38	84	9.82873	4.62744
N0CDZ4	DNA repair protein RecN OS=Streptococcus oligofermentans AS 1.3089 GN=I872_05595 PE=3 SV=1 - [N0CDZ4_9STRE]	12.179	7.07	2	3	4	11	552	62.387	4.95752
N0CDZ9	Exodeoxyribonuclease 7 large subunit OS=Streptococcus oligofermentans AS 1.3089 GN=xseA PE=3 SV=1 - [N0CDZ9_9STRE]	13.2482	13.23	1	3	3	4	446	50.8041	9.0708
N0CE04	Branched-chain amino acid ABC transporter ATP-binding protein OS=Streptococcus oligofermentans AS 1.3089 GN=I872_05645 PE=3 SV=1 - [N0CE04_9STRE]	34.6981	29.92	1	6	6	13	254	28.2421	5.66846
N0CE05	Methyltransferase OS=Streptococcus oligofermentans AS 1.3089 GN=I872_07675 PE=4 SV=1 - [N0CE05_9STRE]	28.2408	24.73	1	2	3	8	182	20.2825	5.24951
N0CE09	Uncharacterized protein OS=Streptococcus oligofermentans AS 1.3089 GN=I872_07700 PE=4 SV=1 - [N0CE09_9STRE]	34.3857	19.34	1	5	5	9	305	36.242	5.49072
N0CE11	ATP-dependent Clp protease proteolytic subunit OS=Streptococcus oligofermentans AS 1.3089 GN=clpP PE=3 SV=1 - [N0CE11_9STRE]	322.246	37.76	1	10	10	81	196	21.4056	4.88135
N0CE20	Uncharacterized protein OS=Streptococcus oligofermentans AS 1.3089 GN=I872_07775 PE=4 SV=1 - [N0CE20_9STRE]	80.2084	37.32	1	5	5	17	142	15.8659	4.93213
N0CE23	Flotillin family protein OS=Streptococcus oligofermentans AS 1.3089 GN=I872_07800 PE=4 SV=1 - [N0CE23_9STRE]	2321.73	75.15	1	48	48	634	487	54.2243	4.98291
N0CE27	Membrane protein insertase YidC OS=Streptococcus oligofermentans AS 1.3089 GN=yidC PE=3 SV=1 - [N0CE27_9STRE]	53.0599	31.7	1	7	8	14	306	34.0221	9.86182
N0CE31	Phosphoglycerate mutase OS=Streptococcus oligofermentans AS 1.3089 GN=I872_07850 PE=4 SV=1 - [N0CE31_9STRE]	18.6971	23.48	1	3	5	9	230	25.318	5.37646
N0CE40	NTP pyrophosphohydrolase OS=Streptococcus oligofermentans AS 1.3089 GN=I872_05820 PE=3 SV=1 - [N0CE40_9STRE]	11.3626	12.27	1	2	2	4	163	18.5501	5.07178
N0CE46	Uncharacterized protein OS=Streptococcus oligofermentans AS 1.3089 GN=I872_05845 PE=4 SV=1 - [N0CE46_9STRE]	50.9174	60	1	5	5	17	45	5.20174	8.39697
N0CE47	Putative translation elongation factor G OS=Streptococcus oligofermentans AS 1.3089 GN=I872_07950 PE=4 SV=1 - [N0CE47_9STRE]	0	9.55	1	2	2	2	639	72.6157	6.44287
N0CE56	Uncharacterized protein OS=Streptococcus oligofermentans AS 1.3089 GN=I872_05905 PE=4 SV=1 - [N0CE56_9STRE]	5.50901	29.85	1	2	2	3	67	6.98762	5.0083
N0CE58	Translation initiation factor IF-2 OS=Streptococcus oligofermentans AS 1.3089 GN=infB PE=3 SV=1 - [N0CE58_9STRE]	1954.61	53.91	1	55	55	511	933	103.207	8.77783
N0CE60	50S ribosomal protein L11 OS=Streptococcus oligofermentans AS 1.3089 GN=rplK PE=3 SV=1 - [N0CE60_9STRE]	1312.44	87.23	1	17	17	330	141	14.8209	9.70068
N0CE62	Serine/threonine protein kinase OS=Streptococcus oligofermentans AS 1.3089 GN=I872_08050 PE=3 SV=1 - [N0CE62_9STRE]	481.363	38.36	1	21	21	119	623	68.0062	7.38623
N0CE67	DNA-directed RNA polymerase subunit omega OS=Streptococcus oligofermentans AS 1.3089 GN=rpoZ PE=3 SV=1 - [N0CE67_9STRE]	858.328	75	1	9	9	211	104	11.9844	6.59521
N0CE73	Aminodeoxychorismate lyase OS=Streptococcus oligofermentans AS 1.3089 GN=I872_06015 PE=4 SV=1 - [N0CE73_9STRE]	1082.18	73.51	1	40	40	266	589	64.8017	4.94482
N0CE78	Snf2 family protein OS=Streptococcus oligofermentans AS 1.3089 GN=I872_06040 PE=4 SV=1 - [N0CE78_9STRE]	11.2359	7.79	1	7	8	13	1040	119.525	5.45264
N0CE80	Beta-galactosidase OS=Streptococcus oligofermentans AS 1.3089 GN=I872_08150 PE=4 SV=1 - [N0CE80_9STRE]	0	2.21	1	3	3	4	2262	250.38	5.47803
N0CE84	Cysteine synthase OS=Streptococcus oligofermentans AS 1.3089 GN=I872_06065 PE=3 SV=1 - [N0CE84_9STRE]	128.772	46.28	1	11	11	36	309	32.3639	5.04639
N0CE90	Uncharacterized protein OS=Streptococcus oligofermentans AS 1.3089 GN=I872_08225 PE=4 SV=1 - [N0CE90_9STRE]	20.1634	13.74	1	3	3	13	131	15.184	5.97314
N0CE92	Peptide ABC transporter permease OS=Streptococcus oligofermentans AS 1.3089 GN=I872_06115 PE=3 SV=1 - [N0CE92_9STRE]	21.9809	16.23	1	4	4	7	308	34.6424	9.49561
N0CEA0	DNA polymerase III PolC-type OS=Streptococcus oligofermentans AS 1.3089 GN=polC PE=3 SV=1 - [N0CEA0_9STRE]	69.6019	10.2	1	12	12	32	1519	171.063	5.2876
N0CEA6	Zinc metalloprotease OS=Streptococcus oligofermentans AS 1.3089 GN=I872_06190 PE=3 SV=1 - [N0CEA6_9STRE]	37.5844	17.42	1	5	7	15	419	46.4006	6.34131
N0CEB1	Uncharacterized protein OS=Streptococcus oligofermentans AS 1.3089 GN=I872_06215 PE=4 SV=1 - [N0CEB1_9STRE]	5.46577	20.69	1	2	2	3	87	9.98224	8.104
N0CEB5	Metal-dependent amidase/aminoacylase/carboxypeptidase OS=Streptococcus oligofermentans AS 1.3089 GN=I872_08375 PE=4 SV=1 - [N0CEB5_9STRE]	14.0254	6.08	1	2	2	4	378	41.3722	5.10986
N0CEB6	ArsC family transcription regulator OS=Streptococcus oligofermentans AS 1.3089 GN=I872_06240 PE=4 SV=1 - [N0CEB6_9STRE]	102.325	55.56	1	8	8	31	117	13.3379	5.10986
N0CEB8	PTS system transporter subunit IIC OS=Streptococcus oligofermentans AS 1.3089 GN=I872_08400 PE=4 SV=1 - [N0CEB8_9STRE]	15.269	6.57	1	4	4	5	670	70.7692	5.38916
N0CEC1	Initiation-control protein YabA OS=Streptococcus oligofermentans AS 1.3089 GN=I872_06265 PE=3 SV=1 - [N0CEC1_9STRE]	42.3364	37.14	1	3	3	10	105	12.3953	4.93213
N0CEC3	Type II secretory pathway, pullulanase PulA glycosidase OS=Streptococcus oligofermentans AS 1.3089 GN=I872_08425 PE=4 SV=1 - [N0CEC3_9STRE]	52.1241	12.95	1	10	10	16	1274	141.468	5.85889
N0CEC7	Uncharacterized protein OS=Streptococcus oligofermentans AS 1.3089 GN=I872_06290 PE=4 SV=1 - [N0CEC7_9STRE]	19.9055	19.42	1	2	2	7	103	11.6615	8.49951
N0CEC8	X-Pro aminopeptidase OS=Streptococcus oligofermentans AS 1.3089 GN=I872_08450 PE=3 SV=1 - [N0CEC8_9STRE]	71.1981	34.56	1	11	11	24	353	39.1879	4.93213
N0CED2	Thioredoxin reductase OS=Streptococcus oligofermentans AS 1.3089 GN=I872_06315 PE=3 SV=1 - [N0CED2_9STRE]	109.959	44.22	1	10	10	30	303	33.3397	4.88135
N0CED3	Glycine--tRNA ligase alpha subunit OS=Streptococcus oligofermentans AS 1.3089 GN=glyQ PE=3 SV=1 - [N0CED3_9STRE]	257.69	43.28	1	13	13	87	305	34.9713	4.90674
N0CED9	Serine--tRNA ligase OS=Streptococcus oligofermentans AS 1.3089 GN=serS PE=3 SV=1 - [N0CED9_9STRE]	964.976	85.18	1	30	31	274	425	48.0953	5.09717
N0CEE1	Protease HtpX homolog OS=Streptococcus oligofermentans AS 1.3089 GN=htpX PE=3 SV=1 - [N0CEE1_9STRE]	41.5095	26.51	1	6	6	15	298	32.6188	6.55127
N0CEE4	Cysteine desulfurase OS=Streptococcus oligofermentans AS 1.3089 GN=I872_08525 PE=4 SV=1 - [N0CEE4_9STRE]	63.3588	35.61	1	9	9	16	410	45.3009	5.18604
N0CEE8	Uncharacterized protein OS=Streptococcus oligofermentans AS 1.3089 GN=I872_06390 PE=4 SV=1 - [N0CEE8_9STRE]	94.8577	54.69	1	5	5	22	128	15.1224	4.57666
N0CEF1	Uncharacterized protein OS=Streptococcus oligofermentans AS 1.3089 GN=I872_06415 PE=4 SV=1 - [N0CEF1_9STRE]	195.866	48.74	1	10	10	58	199	22.6915	5.14795
N0CEF2	Uncharacterized protein OS=Streptococcus oligofermentans AS 1.3089 GN=I872_08575 PE=4 SV=1 - [N0CEF2_9STRE]	314.29	50.17	1	18	18	82	299	33.8198	5.46533
N0CEH1	LytR family transcriptional regulator OS=Streptococcus oligofermentans AS 1.3089 GN=I872_06515 PE=4 SV=1 - [N0CEH1_9STRE]	20.9706	20.4	1	6	6	10	402	43.5877	5.05908
N0CEH6	RNA methyltransferase OS=Streptococcus oligofermentans AS 1.3089 GN=I872_08725 PE=4 SV=1 - [N0CEH6_9STRE]	593.172	83.54	1	24	24	146	243	26.375	8.27979
N0CEH7	Uncharacterized protein OS=Streptococcus oligofermentans AS 1.3089 GN=I872_06540 PE=4 SV=1 - [N0CEH7_9STRE]	312.976	59.26	1	11	11	89	270	30.7766	5.07178
N0CEJ0	N-acetylglucosamine-6-phosphate deacetylase OS=Streptococcus oligofermentans AS 1.3089 GN=I872_06590 PE=3 SV=1 - [N0CEJ0_9STRE]	64.0384	27.84	1	12	12	20	388	42.119	5.13525
N0CEJ1	ABC transporter ATP-binding protein OS=Streptococcus oligofermentans AS 1.3089 GN=I872_08775 PE=3 SV=1 - [N0CEJ1_9STRE]	8.51603	13.27	1	2	2	2	226	24.9361	6.21436
N0CEJ7	Uncharacterized protein OS=Streptococcus oligofermentans AS 1.3089 GN=I872_06615 PE=4 SV=1 - [N0CEJ7_9STRE]	1891.77	40.95	1	39	39	459	1006	105.139	6.0874
N0CEL1	NADPH-flavin oxidoreductase OS=Streptococcus oligofermentans AS 1.3089 GN=I872_08850 PE=4 SV=1 - [N0CEL1_9STRE]	39.5782	11.76	1	3	3	9	238	26.5396	5.50342
N0CEL4	Alkyl hydroperoxide reductase AhpD OS=Streptococcus oligofermentans AS 1.3089 GN=I872_08875 PE=4 SV=1 - [N0CEL4_9STRE]	103.37	46.7	1	10	10	49	182	19.631	4.83057
N0CEM1	Acetyl-CoA carboxylase biotin carboxyl carrier protein subunit OS=Streptococcus oligofermentans AS 1.3089 GN=I872_08900 PE=4 SV=1 - [N0CEM1_9STRE]	91.1432	27.38	1	5	5	20	168	17.6731	4.52588
N0CEM7	Acyl carrier protein OS=Streptococcus oligofermentans AS 1.3089 GN=acpP PE=3 SV=1 - [N0CEM7_9STRE]	198.622	31.08	1	2	2	66	74	8.33414	3.90381
N0CEM8	Threonine--tRNA ligase OS=Streptococcus oligofermentans AS 1.3089 GN=thrS PE=3 SV=1 - [N0CEM8_9STRE]	588.908	64.1	1	35	35	190	649	74.7696	5.45264
N0CEN8	Aspartyl/glutamyl-tRNA(Asn/Gln) amidotransferase subunit C OS=Streptococcus oligofermentans AS 1.3089 GN=gatC PE=3 SV=1 - [N0CEN8_9STRE]	272.583	97	1	10	10	65	100	11.1205	4.4624
N0CEP0	Uncharacterized protein OS=Streptococcus oligofermentans AS 1.3089 GN=I872_06800 PE=4 SV=1 - [N0CEP0_9STRE]	4.13626	4.28	1	2	2	4	304	33.0873	5.021
N0CEP3	Universal stress protein OS=Streptococcus oligofermentans AS 1.3089 GN=I872_09000 PE=3 SV=1 - [N0CEP3_9STRE]	55.0674	23.84	1	4	4	19	151	16.9019	5.24951
N0CEP7	Uncharacterized protein OS=Streptococcus oligofermentans AS 1.3089 GN=I872_06825 PE=4 SV=1 - [N0CEP7_9STRE]	29.4624	41.53	1	8	8	10	248	27.8875	6.53662
N0CEP9	30S ribosomal protein S18 OS=Streptococcus oligofermentans AS 1.3089 GN=rpsR PE=3 SV=1 - [N0CEP9_9STRE]	665.001	81.01	1	17	17	175	79	9.19801	10.7993
N0CEQ4	Diphosphomevalonate decarboxylase OS=Streptococcus oligofermentans AS 1.3089 GN=I872_09050 PE=4 SV=1 - [N0CEQ4_9STRE]	104.313	55.87	1	12	12	26	315	35.1842	4.94482
N0CEQ5	Galactose-6-phosphate isomerase subunit LacA OS=Streptococcus oligofermentans AS 1.3089 GN=lacA PE=3 SV=1 - [N0CEQ5_9STRE]	29.59	34.04	1	5	5	11	141	15.2917	5.17334
N0CEQ9	Xaa-Pro dipeptidyl-peptidase OS=Streptococcus oligofermentans AS 1.3089 GN=pepX PE=3 SV=1 - [N0CEQ9_9STRE]	78.5208	22.31	1	12	12	21	762	87.6655	5.2876
N0CER3	Lactose specific PTS system transcriptional repressor OS=Streptococcus oligofermentans AS 1.3089 GN=I872_06875 PE=4 SV=1 - [N0CER3_9STRE]	38.8139	32.66	1	5	5	8	248	27.7445	6.81494
N0CES3	Phosphoribosylaminoimidazole-succinocarboxamide synthase OS=Streptococcus oligofermentans AS 1.3089 GN=purC PE=3 SV=1 - [N0CES3_9STRE]	401.747	55.32	1	13	13	93	235	26.9748	4.89404
N0CES7	DNA-directed DNA polymerase OS=Streptococcus oligofermentans AS 1.3089 GN=dnaE PE=4 SV=1 - [N0CES7_9STRE]	4.99158	6.18	1	4	5	5	1036	118.861	5.97314
N0CET7	Uncharacterized protein OS=Streptococcus oligofermentans AS 1.3089 GN=I872_09175 PE=4 SV=1 - [N0CET7_9STRE]	192.832	46.34	1	13	13	43	205	21.9491	5.16064
N0CEU2	Macrolide export ATP-binding/permease protein MacB OS=Streptococcus oligofermentans AS 1.3089 GN=macB PE=3 SV=1 - [N0CEU2_9STRE]	226.166	66.38	1	12	12	50	232	25.5865	6.60986
N0CEU5	Ribulose-phosphate 3-epimerase OS=Streptococcus oligofermentans AS 1.3089 GN=I872_09200 PE=3 SV=1 - [N0CEU5_9STRE]	388.13	50.68	1	9	10	82	219	23.637	5.84619
N0CEV2	Tellurite resistance protein TehB OS=Streptococcus oligofermentans AS 1.3089 GN=I872_07000 PE=4 SV=1 - [N0CEV2_9STRE]	96.8965	39.02	1	10	10	23	287	33.0365	5.05908
N0CEW2	Endoribonuclease YbeY OS=Streptococcus oligofermentans AS 1.3089 GN=ybeY PE=3 SV=1 - [N0CEW2_9STRE]	75.6032	31.52	1	6	6	21	165	19.1471	4.25928
N0CEW7	Uncharacterized protein OS=Streptococcus oligofermentans AS 1.3089 GN=I872_09275 PE=4 SV=1 - [N0CEW7_9STRE]	23.4779	20.38	1	3	3	7	211	22.2031	6.22705
N0CEW9	Foldase protein PrsA OS=Streptococcus oligofermentans AS 1.3089 GN=prsA PE=3 SV=1 - [N0CEW9_9STRE]	1591.65	72.91	1	38	39	394	358	39.5059	5.5415
N0CEX1	DD-carboxypeptidase OS=Streptococcus oligofermentans AS 1.3089 GN=I872_07150 PE=3 SV=1 - [N0CEX1_9STRE]	355.906	51.9	1	19	19	105	447	49.9536	8.67529
N0CEX6	Arginine-ornithine antiporter OS=Streptococcus oligofermentans AS 1.3089 GN=I872_07175 PE=4 SV=1 - [N0CEX6_9STRE]	42.5288	13.29	1	5	5	12	504	54.364	6.81494
N0CEY0	ABC sugar transporter solute binding protein OS=Streptococcus oligofermentans AS 1.3089 GN=I872_09325 PE=4 SV=1 - [N0CEY0_9STRE]	30.2481	22.72	1	9	9	10	493	55.1398	5.2749
N0CEY6	Glycosyl hydrolase, family 38 OS=Streptococcus oligofermentans AS 1.3089 GN=I872_09350 PE=4 SV=1 - [N0CEY6_9STRE]	4.64113	3.53	1	2	2	2	879	100.523	4.89404
N0CEY8	Uncharacterized protein OS=Streptococcus oligofermentans AS 1.3089 GN=I872_07250 PE=4 SV=1 - [N0CEY8_9STRE]	121.717	4.07	1	3	3	22	959	102.322	3.97998
N0CEZ5	Zinc-containing alcohol dehydrogenase OS=Streptococcus oligofermentans AS 1.3089 GN=I872_09375 PE=3 SV=1 - [N0CEZ5_9STRE]	65.3115	49.28	1	11	11	19	345	36.7823	5.36377
N0CF02	Cell division protein ftsA OS=Streptococcus oligofermentans AS 1.3089 GN=I872_07350 PE=3 SV=1 - [N0CF02_9STRE]	909.966	74.84	1	32	32	260	457	49.855	5.09717
N0CF07	GTP-binding protein TypA OS=Streptococcus oligofermentans AS 1.3089 GN=I872_07375 PE=4 SV=1 - [N0CF07_9STRE]	499.895	50.73	1	26	26	153	615	68.5512	4.93213
N0CF17	Tryptophan synthase beta chain OS=Streptococcus oligofermentans AS 1.3089 GN=trpB PE=3 SV=1 - [N0CF17_9STRE]	117.147	34.86	1	10	11	28	393	42.5395	5.2876
N0CF20	Phosphopantetheine adenylyltransferase OS=Streptococcus oligofermentans AS 1.3089 GN=coaD PE=3 SV=1 - [N0CF20_9STRE]	9.16932	10.56	1	3	3	5	161	18.2054	5.5415
N0CF23	Glutamine amidotransferase OS=Streptococcus oligofermentans AS 1.3089 GN=I872_09450 PE=4 SV=1 - [N0CF23_9STRE]	9.40141	17.03	1	2	2	3	229	25.4541	5.61768
N0CF27	Uncharacterized protein OS=Streptococcus oligofermentans AS 1.3089 GN=I872_09475 PE=4 SV=1 - [N0CF27_9STRE]	9.46215	5.54	1	4	4	5	668	79.2325	5.18604
N0CF29	Glutamate racemase OS=Streptococcus oligofermentans AS 1.3089 GN=murI PE=3 SV=1 - [N0CF29_9STRE]	18.4596	12.12	1	2	2	5	264	29.3184	7.09326
N0CF34	60 kDa chaperonin OS=Streptococcus oligofermentans AS 1.3089 GN=groL PE=3 SV=1 - [N0CF34_9STRE]	4635.94	91.85	1	43	56	1117	540	56.7347	4.79248
N0CF35	Flavoprotein oxygenase-like protein OS=Streptococcus oligofermentans AS 1.3089 GN=I872_07560 PE=4 SV=1 - [N0CF35_9STRE]	15.7898	30.73	1	5	5	5	192	22.0061	7.09326
N0CF37	Glycerol-3-phosphate dehydrogenase [NAD(P)+] OS=Streptococcus oligofermentans AS 1.3089 GN=gpsA PE=3 SV=1 - [N0CF37_9STRE]	1266.04	89.64	1	24	24	269	338	36.8881	5.89697
N0CF41	2,3,4,5-tetrahydropyridine-2,6-dicarboxylate N-acetyltransferase OS=Streptococcus oligofermentans AS 1.3089 GN=dapH PE=3 SV=1 - [N0CF41_9STRE]	71.3609	34.91	1	9	9	24	232	24.225	5.17334
N0CF46	Glucose-6-phosphate isomerase OS=Streptococcus oligofermentans AS 1.3089 GN=pgi PE=3 SV=1 - [N0CF46_9STRE]	1759.57	73.94	1	33	33	457	449	49.8914	5.04639
N0CF47	CBS domain-containing protein OS=Streptococcus oligofermentans AS 1.3089 GN=I872_07645 PE=4 SV=1 - [N0CF47_9STRE]	77.6765	50.92	1	11	11	17	218	24.2239	5.36377
N0CF50	Glutathione biosynthesis bifunctional protein GshAB OS=Streptococcus oligofermentans AS 1.3089 GN=gshAB PE=3 SV=1 - [N0CF50_9STRE]	45.6656	15.6	1	8	8	23	750	84.0086	5.09717
N0CF51	Uncharacterized protein OS=Streptococcus oligofermentans AS 1.3089 GN=I872_07670 PE=4 SV=1 - [N0CF51_9STRE]	20.2592	45.24	1	4	4	6	84	10.0392	9.0708
N0CF62	50S ribosomal protein L33 OS=Streptococcus oligofermentans AS 1.3089 GN=rpmG PE=3 SV=1 - [N0CF62_9STRE]	9.68631	40	1	2	2	4	50	5.67194	9.78857
N0CF68	Uncharacterized protein OS=Streptococcus oligofermentans AS 1.3089 GN=I872_07770 PE=4 SV=1 - [N0CF68_9STRE]	116.993	68.69	1	7	7	28	99	11.1356	9.17334
N0CF73	6-phosphogluconate dehydrogenase, decarboxylating OS=Streptococcus oligofermentans AS 1.3089 GN=I872_07795 PE=3 SV=1 - [N0CF73_9STRE]	1228.87	77	1	40	40	319	474	52.4995	5.18604
N0CF78	Glycosyltransferase OS=Streptococcus oligofermentans AS 1.3089 GN=I872_09800 PE=4 SV=1 - [N0CF78_9STRE]	16.1997	13.84	1	3	3	6	318	37.2413	7.21045
N0CF84	MPA1 family polysaccharide export protein OS=Streptococcus oligofermentans AS 1.3089 GN=I872_09835 PE=4 SV=1 - [N0CF84_9STRE]	359.492	56.28	1	16	16	111	231	25.1147	5.47803
N0CF86	Phosphoglycerate mutase OS=Streptococcus oligofermentans AS 1.3089 GN=I872_07845 PE=4 SV=1 - [N0CF86_9STRE]	90.0615	27.51	1	5	7	32	229	25.2826	5.31299
N0CF88	Acetyltransferase OS=Streptococcus oligofermentans AS 1.3089 GN=I872_09860 PE=4 SV=1 - [N0CF88_9STRE]	43.0959	27.27	1	4	4	12	165	18.1615	5.65576
N0CF92	Uncharacterized protein OS=Streptococcus oligofermentans AS 1.3089 GN=I872_09885 PE=4 SV=1 - [N0CF92_9STRE]	557.382	47.27	1	8	8	91	165	17.3213	4.56396
N0CF96	Uncharacterized protein OS=Streptococcus oligofermentans AS 1.3089 GN=I872_09920 PE=4 SV=1 - [N0CF96_9STRE]	364.689	70.74	1	22	22	89	188	21.3701	5.19873
N0CF98	Acetyltransferase OS=Streptococcus oligofermentans AS 1.3089 GN=I872_09945 PE=4 SV=1 - [N0CF98_9STRE]	40.0703	43.24	1	7	7	13	185	21.0688	5.31299
N0CFB0	Alpha-1,4 glucan phosphorylase OS=Streptococcus oligofermentans AS 1.3089 GN=I872_10020 PE=3 SV=1 - [N0CFB0_9STRE]	299.497	35.19	1	22	22	88	753	85.1607	5.2876
N0CFB6	Ribosome-binding factor A OS=Streptococcus oligofermentans AS 1.3089 GN=rbfA PE=3 SV=1 - [N0CFB6_9STRE]	302.479	70.69	1	12	12	81	116	13.393	9.17334
N0CFC0	Ribosome maturation factor RimP OS=Streptococcus oligofermentans AS 1.3089 GN=rimP PE=3 SV=1 - [N0CFC0_9STRE]	50.8657	20.12	1	2	2	12	164	18.3526	4.88135
N0CFC4	Primosomal protein N' OS=Streptococcus oligofermentans AS 1.3089 GN=priA PE=3 SV=1 - [N0CFC4_9STRE]	21.5495	8.24	1	4	4	21	801	90.5547	6.7417
N0CFD0	Uncharacterized protein OS=Streptococcus oligofermentans AS 1.3089 GN=I872_10170 PE=4 SV=1 - [N0CFD0_9STRE]	55.446	88.39	1	11	11	18	155	18.2271	4.98291
N0CFD1	Uncharacterized protein OS=Streptococcus oligofermentans AS 1.3089 GN=I872_08120 PE=4 SV=1 - [N0CFD1_9STRE]	12.7012	21.99	1	4	4	8	141	15.9041	7.89893
N0CFD5	Uncharacterized protein OS=Streptococcus oligofermentans AS 1.3089 GN=I872_10195 PE=4 SV=1 - [N0CFD5_9STRE]	4.75006	7.86	1	2	2	2	140	16.6657	5.13525
N0CFE7	Histidine--tRNA ligase OS=Streptococcus oligofermentans AS 1.3089 GN=hisS PE=3 SV=1 - [N0CFE7_9STRE]	265.096	54.23	1	21	21	95	426	47.8122	5.21143
N0CFE8	Uncharacterized protein OS=Streptococcus oligofermentans AS 1.3089 GN=I872_08220 PE=4 SV=1 - [N0CFE8_9STRE]	217.3	46.67	1	15	15	63	405	46.1842	4.80518
N0CFF1	50S ribosomal protein L33 OS=Streptococcus oligofermentans AS 1.3089 GN=rpmG PE=3 SV=1 - [N0CFF1_9STRE]	187.363	89.8	1	10	10	83	49	5.90729	10.3452
N0CFG0	6-phospho-beta-glucosidase OS=Streptococcus oligofermentans AS 1.3089 GN=I872_10355 PE=3 SV=1 - [N0CFG0_9STRE]	57.0107	24.87	1	9	10	19	390	44.8696	5.46533
N0CFG4	Transcription activator plcR OS=Streptococcus oligofermentans AS 1.3089 GN=I872_08295 PE=4 SV=1 - [N0CFG4_9STRE]	0	23.13	1	3	4	5	307	35.762	5.19873
N0CFH1	Uncharacterized protein OS=Streptococcus oligofermentans AS 1.3089 GN=I872_10430 PE=4 SV=1 - [N0CFH1_9STRE]	22.8794	18.39	1	4	4	9	299	32.2286	5.51611
N0CFH5	L-cystine ABC transporter substrate-binding component OS=Streptococcus oligofermentans AS 1.3089 GN=I872_08370 PE=4 SV=1 - [N0CFH5_9STRE]	968.401	84.84	1	35	35	249	277	30.7828	5.64307
N0CFH9	Fructokinase OS=Streptococcus oligofermentans AS 1.3089 GN=I872_08395 PE=4 SV=1 - [N0CFH9_9STRE]	60.2058	32.11	1	6	6	16	299	32.2803	6.06201
N0CFI1	30S ribosomal protein S4 OS=Streptococcus oligofermentans AS 1.3089 GN=rpsD PE=3 SV=1 - [N0CFI1_9STRE]	1304.85	83.74	1	27	27	370	203	23.0144	10.1548
N0CFI9	Elongation factor P OS=Streptococcus oligofermentans AS 1.3089 GN=I872_08445 PE=3 SV=1 - [N0CFI9_9STRE]	2178.31	76.34	1	17	17	559	186	20.6115	4.91943
N0CFJ0	tRNA uridine 5-carboxymethylaminomethyl modification enzyme MnmG OS=Streptococcus oligofermentans AS 1.3089 GN=mnmG PE=3 SV=1 - [N0CFJ0_9STRE]	62.9062	28.98	1	15	15	22	635	70.7855	5.98584
N0CFJ3	ABC transporter ATP-binding protein OS=Streptococcus oligofermentans AS 1.3089 GN=I872_10580 PE=3 SV=1 - [N0CFJ3_9STRE]	497.179	59.07	1	30	30	151	540	60.8721	4.93213
N0CFJ4	Glycine--tRNA ligase beta subunit OS=Streptococcus oligofermentans AS 1.3089 GN=glyS PE=3 SV=1 - [N0CFJ4_9STRE]	808.287	55.23	1	41	41	248	679	75.6251	4.89404
N0CFJ6	Uncharacterized protein OS=Streptococcus oligofermentans AS 1.3089 GN=I872_10605 PE=4 SV=1 - [N0CFJ6_9STRE]	32.9806	32.97	1	2	2	10	91	10.7198	9.93506
N0CFJ9	Phosphoenolpyruvate:mannose phosphotransferase OS=Streptococcus oligofermentans AS 1.3089 GN=I872_08495 PE=4 SV=1 - [N0CFJ9_9STRE]	25.5366	13.01	1	3	3	9	123	13.6343	9.62744
N0CFK4	NifU family protein OS=Streptococcus oligofermentans AS 1.3089 GN=I872_08520 PE=4 SV=1 - [N0CFK4_9STRE]	12.6517	24.83	1	3	3	3	145	15.7609	5.78271
N0CFL0	Adapter protein MecA OS=Streptococcus oligofermentans AS 1.3089 GN=mecA PE=3 SV=1 - [N0CFL0_9STRE]	321.131	60.08	1	12	12	81	248	28.8253	4.28467
N0CFL1	Chromosome partitioning protein ParB OS=Streptococcus oligofermentans AS 1.3089 GN=I872_10680 PE=4 SV=1 - [N0CFL1_9STRE]	16.3569	13.04	1	4	4	7	253	29.3278	8.98291
N0CFL4	Uncharacterized protein OS=Streptococcus oligofermentans AS 1.3089 GN=I872_08570 PE=4 SV=1 - [N0CFL4_9STRE]	534.537	88.73	1	9	10	158	71	8.14824	9.0415
N0CFL9	Acetolactate synthase OS=Streptococcus oligofermentans AS 1.3089 GN=I872_08595 PE=3 SV=1 - [N0CFL9_9STRE]	171.895	44.7	1	18	18	49	566	61.6667	5.56689
N0CFN1	50S ribosomal protein L28 OS=Streptococcus oligofermentans AS 1.3089 GN=rpmB PE=3 SV=1 - [N0CFN1_9STRE]	145.71	54.84	1	5	5	60	62	6.8798	11.1948
N0CFQ2	UPF0340 protein I872_08745 OS=Streptococcus oligofermentans AS 1.3089 GN=I872_08745 PE=3 SV=1 - [N0CFQ2_9STRE]	78.7853	26.2	1	4	4	28	187	20.2818	6.63916
N0CFR1	Uncharacterized protein OS=Streptococcus oligofermentans AS 1.3089 GN=I872_08795 PE=4 SV=1 - [N0CFR1_9STRE]	38.7718	37.93	1	3	3	16	87	9.07662	9.5249
N0CFR6	Pyruvate formate-lyase OS=Streptococcus oligofermentans AS 1.3089 GN=I872_08820 PE=4 SV=1 - [N0CFR6_9STRE]	305.871	48.25	1	30	30	88	771	87.2983	5.19873
N0CFS2	GTPase Der OS=Streptococcus oligofermentans AS 1.3089 GN=der PE=3 SV=1 - [N0CFS2_9STRE]	82.604	35.32	1	13	13	28	436	48.9024	5.57959
N0CFT2	3-hydroxyacyl-[acyl-carrier-protein] dehydratase FabZ OS=Streptococcus oligofermentans AS 1.3089 GN=fabZ PE=3 SV=1 - [N0CFT2_9STRE]	18.1485	22.86	1	3	3	6	140	15.3912	7.40088
N0CFT7	Enoyl-acyl carrier protein(ACP) reductase OS=Streptococcus oligofermentans AS 1.3089 GN=I872_08920 PE=4 SV=1 - [N0CFT7_9STRE]	519.536	67.28	1	19	19	129	324	34.1939	5.74463
N0CFU2	Aspartokinase OS=Streptococcus oligofermentans AS 1.3089 GN=I872_08945 PE=3 SV=1 - [N0CFU2_9STRE]	45.0218	19.56	1	8	8	16	455	50.312	6.11279
N0CFU6	Glutamyl-tRNA(Gln) amidotransferase subunit A OS=Streptococcus oligofermentans AS 1.3089 GN=gatA PE=3 SV=1 - [N0CFU6_9STRE]	490.045	62.7	1	26	26	113	488	52.3257	5.14795
N0CFU8	Aminotransferase AlaT OS=Streptococcus oligofermentans AS 1.3089 GN=I872_08995 PE=4 SV=1 - [N0CFU8_9STRE]	126.622	28.22	1	10	10	43	404	45.7272	5.61768
N0CFW3	Glycerol uptake facilitator/aquaporin protein OS=Streptococcus oligofermentans AS 1.3089 GN=I872_09070 PE=3 SV=1 - [N0CFW3_9STRE]	280.416	20.13	1	5	5	77	298	31.5616	9.0415
N0CFW8	Uncharacterized protein OS=Streptococcus oligofermentans AS 1.3089 GN=I872_09095 PE=4 SV=1 - [N0CFW8_9STRE]	38.1942	38.3	1	7	7	13	235	26.6805	4.94482
N0CFX9	Phosphoglycerate kinase OS=Streptococcus oligofermentans AS 1.3089 GN=pgk PE=3 SV=1 - [N0CFX9_9STRE]	4251.74	94.99	1	40	40	919	399	42.0081	4.99561
N0CFY5	30S ribosomal protein S12 OS=Streptococcus oligofermentans AS 1.3089 GN=rpsL PE=3 SV=1 - [N0CFY5_9STRE]	603.23	73.72	1	20	20	186	137	15.1215	11.5317
N0CFZ6	Ribonuclease M5 OS=Streptococcus oligofermentans AS 1.3089 GN=rnmV PE=3 SV=1 - [N0CFZ6_9STRE]	20.8825	24.87	1	4	4	7	197	22.7788	6.81494
N0CG44	Uncharacterized protein OS=Streptococcus oligofermentans AS 1.3089 GN=I872_09395 PE=4 SV=1 - [N0CG44_9STRE]	25.1954	23.37	1	3	3	7	184	20.9427	9.72998
N0CG58	Carbonic anhydrase OS=Streptococcus oligofermentans AS 1.3089 GN=I872_09420 PE=3 SV=1 - [N0CG58_9STRE]	422.95	64.63	1	8	8	91	164	18.1051	5.05908
N0CG70	ABC transporter ATP-binding protein/permease OS=Streptococcus oligofermentans AS 1.3089 GN=I872_09545 PE=3 SV=1 - [N0CG70_9STRE]	17.2514	4.58	1	3	3	7	568	63.2975	8.08936
N0CG74	N-acetyldiaminopimelate deacetylase OS=Streptococcus oligofermentans AS 1.3089 GN=I872_09570 PE=3 SV=1 - [N0CG74_9STRE]	7.64324	9.28	1	3	3	3	377	41.7711	4.90674
N0CG76	Uncharacterized protein OS=Streptococcus oligofermentans AS 1.3089 GN=I872_09595 PE=4 SV=1 - [N0CG76_9STRE]	31.1251	26.53	1	7	7	9	294	33.2596	5.70654
N0CG81	Adenylosuccinate synthetase OS=Streptococcus oligofermentans AS 1.3089 GN=purA PE=3 SV=1 - [N0CG81_9STRE]	874.162	70.93	1	30	30	232	430	47.6445	5.57959
N0CG84	Metal ABC transporter substrate-binding lipoprotein OS=Streptococcus oligofermentans AS 1.3089 GN=I872_09645 PE=3 SV=1 - [N0CG84_9STRE]	2092.79	78.06	1	31	31	482	310	34.8057	5.42725
N0CG88	Leucine--tRNA ligase OS=Streptococcus oligofermentans AS 1.3089 GN=leuS PE=3 SV=1 - [N0CG88_9STRE]	379.274	47.66	1	35	35	114	833	94.0527	5.13525
N0CG91	Preprotein translocase subunit SecE OS=Streptococcus oligofermentans AS 1.3089 GN=secE PE=4 SV=1 - [N0CG91_9STRE]	9.32242	16.95	1	2	2	7	59	7.12775	9.40771
N0CG95	Adenine-specific DNA methylase OS=Streptococcus oligofermentans AS 1.3089 GN=I872_09720 PE=4 SV=1 - [N0CG95_9STRE]	198.408	35.83	1	11	11	54	321	36.5788	5.17334
N0CGA5	LPS biosynthesis protein OS=Streptococcus oligofermentans AS 1.3089 GN=I872_09795 PE=4 SV=1 - [N0CGA5_9STRE]	25.5149	33.88	1	9	10	17	307	36.3773	8.38232
N0CGB0	Putative autophosphorylating protein tyrosine kinase OS=Streptococcus oligofermentans AS 1.3089 GN=I872_09830 PE=4 SV=1 - [N0CGB0_9STRE]	130.211	39.22	1	9	9	37	232	25.6013	8.30908
N0CGB3	Acetyl transferase OS=Streptococcus oligofermentans AS 1.3089 GN=I872_09855 PE=4 SV=1 - [N0CGB3_9STRE]	59.5358	23.76	1	3	3	16	181	20.6835	5.23682
N0CGC2	Uncharacterized protein OS=Streptococcus oligofermentans AS 1.3089 GN=I872_09915 PE=4 SV=1 - [N0CGC2_9STRE]	106.238	49.73	2	10	11	40	185	20.1393	5.75732
N0CGD4	DNA mismatch repair protein MutS OS=Streptococcus oligofermentans AS 1.3089 GN=mutS PE=3 SV=1 - [N0CGD4_9STRE]	25.2364	10.6	1	6	6	11	849	94.7657	5.2749
N0CGD7	Uncharacterized protein OS=Streptococcus oligofermentans AS 1.3089 GN=I872_10015 PE=4 SV=1 - [N0CGD7_9STRE]	91.6052	16.86	1	3	3	21	172	18.744	6.7417
N0CGE5	Aspartyl-tRNA ligase OS=Streptococcus oligofermentans AS 1.3089 GN=aspS PE=3 SV=1 - [N0CGE5_9STRE]	215.183	43.15	1	20	20	61	584	65.8278	5.12256
N0CGG0	Uncharacterized protein OS=Streptococcus oligofermentans AS 1.3089 GN=I872_10165 PE=4 SV=1 - [N0CGG0_9STRE]	29.6165	17.35	1	3	3	7	294	33.1701	4.99561
N0CGH0	Uncharacterized protein OS=Streptococcus oligofermentans AS 1.3089 GN=I872_10250 PE=4 SV=1 - [N0CGH0_9STRE]	42.5742	35.8	1	7	8	13	243	29.1216	4.83057
N0CGH3	Uncharacterized protein OS=Streptococcus oligofermentans AS 1.3089 GN=I872_10275 PE=4 SV=1 - [N0CGH3_9STRE]	2108.27	65.61	1	30	30	603	285	31.915	5.23682
N0CGH7	50S ribosomal protein L32 OS=Streptococcus oligofermentans AS 1.3089 GN=rpmF PE=3 SV=1 - [N0CGH7_9STRE]	137.564	41.67	1	2	2	35	60	6.75162	10.6675
N0CGI3	Cro/CI family transcriptional regulator OS=Streptococcus oligofermentans AS 1.3089 GN=I872_10325 PE=4 SV=1 - [N0CGI3_9STRE]	47.5737	46.49	1	6	6	16	114	13.2849	5.22412
N0CGI7	Uncharacterized protein OS=Streptococcus oligofermentans AS 1.3089 GN=I872_10350 PE=4 SV=1 - [N0CGI7_9STRE]	145.023	8.74	1	6	6	45	961	101.055	4.06885
N0CGJ8	D-alanine--poly(phosphoribitol) ligase subunit 2 OS=Streptococcus oligofermentans AS 1.3089 GN=dltC PE=3 SV=1 - [N0CGJ8_9STRE]	48.5169	36.71	1	4	4	15	79	8.99032	4.00537
N0CGN4	Uncharacterized protein OS=Streptococcus oligofermentans AS 1.3089 GN=I872_10550 PE=4 SV=1 - [N0CGN4_9STRE]	7.03605	4.54	1	3	3	3	661	73.4612	5.14795
N0CGQ3	L-serine dehydratase, iron-sulfur-dependent subunit alpha OS=Streptococcus oligofermentans AS 1.3089 GN=I872_10650 PE=4 SV=1 - [N0CGQ3_9STRE]	10.3931	13.79	1	3	3	4	290	30.0422	4.84326
N0CGQ7	DegP protein OS=Streptococcus oligofermentans AS 1.3089 GN=I872_10675 PE=4 SV=1 - [N0CGQ7_9STRE]	2133.5	72.7	1	30	31	506	392	41.3104	5.79541
Q09EQ8	Lactate oxidase OS=Streptococcus oligofermentans GN=lox PE=4 SV=2 - [Q09EQ8_9STRE]	246.441	59.26	2	18	18	63	378	41.368	6.06201

## Sheet: Dataset 1C
Dataset 1C. Redox proteomics identified cysteine-containing proteins in S. oligofermentans wild-type strain without 40 µM H2O2 treatment
Protein Group Accessions	Sequence	Modifications	# PSMs	# Proteins	# Protein Groups	ΔCn	q-Value	PEP	XCorr	Charge	MH+ [Da]	ΔM [ppm]	RT [min]	# Missed Cleavages
N0C1K9	GEILScLmNSPTLLPIFGHRYIAScNTPISPVFSIVGSDIIYYSK	C6(Carboxymethyl); M8(Oxidation); C25(Carboxymethyl:13C(2))	1	1	1	0	0.008	0.4643	2.51617	5	5050.59	12.9603	122.444	1
N0C1Z2	mLDFPETcPHGGTIPAK	M1(Oxidation); C8(Carboxymethyl:13C(2))	1	1	1	0	0	2.324e-06	5.11628	3	1889.88	3.95386	87.7342	0
N0C1Z2	MLDFPETcPHGGTIPAK	C8(Carboxymethyl:13C(2))	1	1	1	0	0	6.467e-07	4.34645	2	1873.88	4.11489	95.8285	0
N0C1Z2	YHQSLASAQEPGNYLIcR	C17(Carboxymethyl:13C(2))	1	1	1	0	0	1.868e-05	3.74142	3	2110	3.03255	110.583	0
N0C228	IATPGLIDcHTHLVYGGSR	C9(Carboxymethyl:13C(2))	1	1	1	0	0	9.676e-06	3.67481	4	2070.04	2.23625	90.4224	0
N0C2B2	RNDLcPcGSGKK	C5(Carboxymethyl:13C(2)); C7(Carboxymethyl:13C(2))	2	1	1	0	0	9.002e-05	3.76529	2	1397.64	3.92966	51.2189	2
N0C2B2	ELGGLcVIGTER	C6(Carboxymethyl:13C(2))	11	1	1	0	0	3.182e-05	3.57364	2	1306.66	3.91637	97.7804	0
N0C2B2	ELGGLcVIGTER	C6(Carboxymethyl)	1	1	1	0	0	6.563e-05	3.09542	2	1304.65	2.60952	92.1117	0
N0C2C8	IYGVVGSGDTFYDEFcK	C16(Carboxymethyl:13C(2))	1	1	1	0	0	1.024e-06	4.7202	2	1959.87	3.85053	120.168	0
N0C2L0	FYEGDVVcIIGPSGSGK	C8(Carboxymethyl:13C(2))	7	1	1	0	0	9.293e-08	4.28381	2	1787.85	3.96959	115.532	0
N0C2L0	FYEGDVVcIIGPSGSGK	C8(SO3H)	1	1	1	0	0	4.76e-05	3.53401	2	1775.82	3.22804	118.892	0
N0C2L0	FYEGDVVcIIGPSGSGK	C8(SO2H)	1	1	1	0	0	2.457e-05	2.93267	2	1759.83	3.00376	118.497	0
N0C2N7	ALTEcATMEEVLELEKEYLDFD	C5(Carboxymethyl:13C(2))	4	1	1	0	0	7.227e-08	7.29083	2	2651.2	4.97376	127.374	1
N0C2N7	WAGMcGEMAGDQTAVPLLVGmGLDEFSMSATSVLR	C5(Carboxymethyl:13C(2)); M21(Oxidation)	2	1	1	0	0	4.286e-11	6.96283	3	3706.69	1.85339	127.445	0
N0C2N7	WAGMcGEMAGDQTAVPLLVGMGLDEFSMSATSVLR	C5(Carboxymethyl:13C(2))	1	1	1	0	0	4.443e-09	6.31527	3	3690.69	1.04591	128.8	0
N0C2N7	ALTEcATMEEVLELEKEYLDFD	C5(SO2H)	1	1	1	0	0	0.001263	3.49633	2	2623.18	6.10487	127.521	1
N0C2T3	AIELNIScPNVDHGNAGLLIGQVPELAYEAVK	C8(Carboxymethyl:13C(2))	1	1	1	0	0	9.021e-09	5.6693	3	3407.75	1.54639	124.467	0
N0C342	FWASWcGPcKR	C6(Carboxymethyl:13C(2)); C9(Carboxymethyl:13C(2))	1	1	1	0	0	3.521e-05	3.73497	3	1460.63	4.22085	110.72	1
N0C342	FWASWcGPcKR	C6(Carboxymethyl:13C(2)); C9(Carboxymethyl)	3	1	1	0	0	2.418e-05	3.46101	3	1458.63	4.70521	111.125	1
N0C3E6	IVEGDHNIDcKIDGFGAMK	C10(Carboxymethyl:13C(2))	10	1	1	0	0	7.904e-09	6.92371	2	2121.99	2.46936	105.559	1
N0C3E6	IVEGDHNIDcKIDGFGAmK	C10(Carboxymethyl:13C(2)); M18(Oxidation)	4	1	1	0	0	8.169e-07	5.98467	3	2137.99	4.45187	89.2306	1
N0C3E6	IVEGDHNIDcKIDGFGAMK	C10(SO3H)	1	1	1	0	0	3.395e-07	4.8769	2	2109.96	3.10949	93.7926	1
N0C3E6	IVEGDHNIDcK	C10(Carboxymethyl:13C(2))	3	1	1	0	0	3.607e-05	3.80082	3	1302.6	4.16178	44.5079	0
N0C3E6	IVEGDHNIDcKIDGFGAMK	C10(SO2H)	1	1	1	0	0	0.0002874	3.61717	3	2093.97	3.58407	94.6508	1
N0C3E6	MNNLPNcPK	C7(Carboxymethyl:13C(2))	2	1	1	0	0	0.0003888	2.88088	2	1090.5	4.02919	46.6732	0
N0C3E6	mNNLPNcPK	M1(Oxidation); C7(Carboxymethyl:13C(2))	2	1	1	0	0	0.0001937	2.87845	2	1106.49	4.264	41.9047	0
N0C3M9	cGRPHSVYR	C1(Carboxymethyl:13C(2))	7	1	1	0	0	0.0002013	3.96821	3	1134.54	2.595	49.8081	0
N0C3M9	cGRPHSVYRK	C1(Carboxymethyl:13C(2))	6	1	1	0	0	0.001255	3.68727	4	1262.64	3.5543	48.2814	1
N0C3M9	cEKcGRPHSVYR	C1(Carboxymethyl:13C(2)); C4(Carboxymethyl)	1	1	1	0	0	0.007074	2.98463	4	1552.69	-0.89497	48.2643	1
N0C3N9	VRPSVKPIcEYcK	C9(Carboxymethyl:13C(2)); C12(Carboxymethyl:13C(2))	9	1	1	0	0	0.0001703	4.88575	4	1641.82	3.1236	87.6804	0
N0C3N9	VRPSVKPIcEYcK	C9(SO3H); C12(Carboxymethyl:13C(2))	9	1	1	0	0	8.855e-06	4.74915	2	1629.79	3.59916	78.4072	0
N0C3N9	VRPSVKPIcEYcK	C9(SO3H); C12(SO3H)	2	1	1	0	0	3.356e-06	4.44876	2	1617.77	2.55605	64.5303	0
N0C3N9	mKVRPSVKPIcEYcK	M1(Oxidation); C11(Carboxymethyl:13C(2)); C14(Carboxymethyl)	4	1	1	0	0	9.7e-05	4.40235	3	1914.95	5.51252	107.326	1
N0C3N9	VRPSVKPIcEYcK	C9(SO3H); C12(Carboxymethyl)	1	1	1	0	0	0.001269	4.16003	2	1627.79	6.67585	77.9441	0
N0C3N9	VRPSVKPIcEYcK	C9(SO2H); C12(Carboxymethyl:13C(2))	6	1	1	0	0	0.002717	4.15171	3	1613.8	4.25763	76.9576	0
N0C3N9	mKVRPSVKPIcEYcK	M1(Oxidation); C11(Carboxymethyl:13C(2)); C14(Carboxymethyl:13C(2))	3	1	1	0	0	6.819e-05	4.00111	4	1916.95	2.66803	109.018	1
N0C3N9	VmVIcPANPK	M2(Oxidation); C5(SO3H)	3	1	1	0	0	8.401e-05	3.605	2	1135.55	2.6613	62.1668	0
N0C3N9	VmVIcPANPK	M2(Oxidation); C5(Carboxymethyl:13C(2))	26	1	1	0	0	0.0002368	3.26511	2	1147.58	5.52445	63.1457	0
N0C3N9	VMVIcPANPK	C5(Carboxymethyl:13C(2))	4	1	1	0	0	0.0005861	3.07121	2	1131.58	1.21673	65.8803	0
N0C3N9	VRPSVKPIcEYcK	C9(Carboxymethyl:13C(2)); C12(Carboxymethyl)	3	1	1	0	0	0.000467	3.02628	3	1639.82	4.28711	93.7083	0
N0C3N9	VmVIcPANPK	M2(Oxidation); C5(Carboxymethyl)	17	1	1	0	0	0.0002425	3.01257	2	1145.57	3.61271	61.5589	0
N0C3N9	VMVIcPANPK	C5(Carboxymethyl)	8	1	1	0	0	0.0003005	2.8206	2	1129.58	3.91714	66.6668	0
N0C3R7	GGTDAGAAHLQSGGVPSTTIGVcAR	C23(Carboxymethyl:13C(2))	28	1	1	0	0	1.744e-07	6.86814	3	2343.14	4.11393	89.4943	0
N0C3R7	FAPEVFLAVDcSPAGDIYGGQGAIGDGTLIR	C11(Carboxymethyl:13C(2))	2	1	1	0	0	1.012e-08	5.45643	3	3169.55	3.75511	124.191	0
N0C3R7	FAPEVFLAVDcSPAGDIYGGQGAIGDGTLIR	C11(SO3H)	1	1	1	0	0	1.462e-08	4.07214	3	3157.53	3.41457	124.593	0
N0C3V2	cAAGNGVGSAAQHSQSLESWFTHIPGLK	C1(Carboxymethyl:13C(2))	1	1	1	0	0	2.711e-08	5.94174	4	2913.4	4.31797	124.702	0
N0C493	YELSDSYSADTSVTAcSLSR	C16(Carboxymethyl:13C(2))	4	1	1	0	0	5.293e-09	5.28925	2	2214.97	4.03185	112.877	0
N0C493	LLDADNNEQEIcR	C12(Carboxymethyl:13C(2))	21	1	1	0	0	6.166e-06	4.37432	2	1592.72	3.8146	67.1008	0
N0C4B9	NNEKFcQQFAEVIK	C6(Carboxymethyl:13C(2))	10	1	1	0	0	5.271e-07	6.3638	3	1757.85	4.03616	110.055	1
N0C4B9	SAcPSPDDYLR	C3(SO3H)	3	1	1	0	0	0.0003758	3.30818	2	1271.53	3.75617	71.6065	0
N0C4B9	SAcPSPDDYLR	C3(Carboxymethyl:13C(2))	8	1	1	0	0	9.617e-05	3.05529	2	1283.55	4.11838	74.4998	0
N0C4B9	FcQQFAEVIK	C2(Carboxymethyl:13C(2))	3	1	1	0	0	0.0001576	2.94076	2	1272.63	3.74766	94.7827	0
N0C4B9	SAcPSPDDYLR	C3(SO2H)	2	1	1	0	0	0.002337	2.70504	2	1255.53	3.64298	71.2693	0
N0C4B9	IVADSGcDYR	C7(Carboxymethyl:13C(2))	2	1	1	0	0	0.0001122	2.69278	2	1158.51	4.41483	43.8155	0
N0C4I2	GGVADScWAYAVGQISPEAQQLmDVTKEcLYR	C7(Carboxymethyl:13C(2)); M23(Oxidation); C29(Carboxymethyl:13C(2))	1	1	1	0	0	2.007e-11	8.21052	3	3624.67	6.97843	123.211	1
N0C4I2	GGVADScWAYAVGQISPEAQQLMDVTKEcLYR	C7(Carboxymethyl:13C(2)); C29(Carboxymethyl:13C(2))	2	1	1	0	0	8.862e-10	7.94174	3	3608.67	4.14571	125.74	1
N0C4I2	cKEDNALPLQIGVEGSVMDYPYATccSLNDEVAHAFPR	C1(Carboxymethyl:13C(2)); C25(Carboxymethyl:13C(2)); C26(Carboxymethyl:13C(2))	2	1	1	0	0	1.353e-13	7.8809	3	4335.95	5.16256	126.542	1
N0C4I2	TLDGGLScQYEHQFVITK	C8(SO3H)	2	1	1	0	0	3.23e-08	5.2957	2	2086.99	5.41902	104.966	0
N0C4I2	TLDGGLScQYEHQFVITK	C8(Carboxymethyl:13C(2))	35	1	1	0	0	2.259e-07	5.19268	3	2099.01	4.22884	108.177	0
N0C4M1	ATHNcSAFIVGEK	C5(Carboxymethyl:13C(2))	1	1	1	0	0	0.001216	3.56134	3	1436.68	2.86806	77.3346	0
N0C4Q4	QIVcGAPNVR	C4(Carboxymethyl:13C(2))	9	1	1	0	0	0.0001507	2.93797	2	1116.58	3.84786	57.6332	0
N0C4Q4	IVVGEVLScEDVPETHLHLcQVNVGEEEPRQIVcGAPNVRAGIK	C9(SO2H); C20(Carboxymethyl:13C(2)); C34(SO3H)	1	1	1	0	0.006	0.3635	2.69271	5	4876.42	6.79689	130.76	2
N0C4R4	DPHGYRDcLQEFDAR	C8(Carboxymethyl:13C(2))	3	1	1	0	0	0.0002967	3.32275	3	1881.82	3.74808	72.9813	1
N0C4V7	AIFANGmLPIIccGESLETYEAGK	M7(Oxidation); C12(Carboxymethyl:13C(2)); C13(Carboxymethyl:13C(2))	8	1	1	0	0	3.522e-09	7.22394	2	2666.23	3.81476	122.134	0
N0C4V7	VQYGGSVKPENVAEYMAcPDVDGALVGGASLEAESFLALLDFVK	C18(SO2H)	3	1	1	0	0	1.678e-08	6.91516	4	4591.25	6.08499	130.436	0
N0C4V7	VAAQNcYFENAGAFTGETSPQVLK	C6(Carboxymethyl:13C(2))	143	1	1	0	0	1.131e-06	6.81933	3	2605.23	4.00646	116.45	0
N0C4V7	AIFANGMLPIIccGESLETYEAGK	C12(Carboxymethyl:13C(2)); C13(Carboxymethyl:13C(2))	33	1	1	0	0	1.578e-07	6.71758	3	2650.24	3.59521	124.124	0
N0C4V7	VQYGGSVKPENVAEYMAcPDVDGALVGGASLEAESFLALLDFVK	C18(Carboxymethyl:13C(2))	1	1	1	0	0	3.254e-10	5.81255	4	4619.26	2.15906	128.674	0
N0C4V7	VAAQNcYFENAGAFTGETSPQVLK	C6(SO3H)	2	1	1	0	0	1.084e-08	5.4164	2	2593.2	5.33985	119.805	0
N0C4V7	AIFANGmLPIIccGESLETYEAGK	M7(Oxidation); C12(Carboxymethyl:13C(2)); C13(Carboxymethyl)	2	1	1	0	0	2.299e-05	5.23866	3	2664.23	4.17768	121.983	0
N0C4V7	VAAQNcYFENAGAFTGETSPQVLK	C6(SO2H)	2	1	1	0	0	1.268e-06	4.66586	2	2577.21	5.01035	118.817	0
N0C4V7	AIFANGMLPIIccGESLETYEAGK	C12(SO2H); C13(Carboxymethyl:13C(2))	2	1	1	0	0	6.563e-06	4.58358	2	2622.21	3.76281	124.765	0
N0C4V7	VAAQNcYFENAGAFTGETSPQVLK	C6(Carboxymethyl)	1	1	1	0	0	1.816e-07	4.57991	2	2603.22	5.8889	125.426	0
N0C4V7	AIFANGmLPIIccGESLETYEAGK	M7(Oxidation); C12(SO3H); C13(SO3H)	1	1	1	0	0	4.713e-05	3.86264	3	2642.18	4.31299	132.401	0
N0C4V7	SASQDDAQKMcK	C11(Carboxymethyl:13C(2))	4	1	1	0	0	4.823e-05	3.34157	3	1371.58	3.55513	33.6287	1
N0C4X4	LADcSSNNPEETELFIVEGDSAGGSAK	C4(Carboxymethyl:13C(2))	2	1	1	0	0	8.65e-09	6.0093	3	2800.25	3.40944	112.566	0
N0C4Z7	LATYAcAAGAGAR	C6(Carboxymethyl:13C(2))	4	1	1	0	0	0.0001255	3.81592	2	1255.61	5.09648	48.4593	0
N0C559	KQTIIVDDVTQHANYIScDSR	C18(Carboxymethyl:13C(2))	2	1	1	0	0	8.836e-10	6.99103	3	2466.2	4.72086	114.551	1
N0C561	IAIGcDHIVTNEK	C5(Carboxymethyl:13C(2))	6	1	1	0	0	4.189e-06	4.28416	2	1472.74	4.05409	75.7377	0
N0C561	IAIGcDHIVTNEK	C5(SO3H)	2	1	1	0	0	5.284e-06	3.08935	2	1460.72	7.081	71.2344	0
N0C583	IGGFPWNMIEGENcLVHVASSGK	C14(Carboxymethyl:13C(2))	2	1	1	0	0	1.8e-08	6.20637	3	2505.19	2.98363	123.988	0
N0C5A4	NAQFEEDFTPLDHDcDcYTcTNYTR	C15(Carboxymethyl:13C(2)); C17(Carboxymethyl:13C(2)); C20(Carboxymethyl:13C(2))	2	1	1	0	0	9.114e-09	5.38154	3	3181.21	1.30667	110.524	0
N0C5B6	LASHKLPVKcK	C10(SO3H)	1	1	1	0	0	0.0003491	4.34948	3	1271.72	3.86994	49.6815	2
N0C5C2	TMPNcVAFGALFPGAEQTEHQANER	C5(Carboxymethyl:13C(2))	1	1	1	0	0	6.39e-10	6.35708	3	2778.26	4.17808	119.602	0
N0C5F3	mcPIETPEGPNIGLINNLSSYGHLNK	M1(Oxidation); C2(Carboxymethyl:13C(2))	1	1	1	0	0	1.351e-08	6.68133	3	2887.4	4.28144	121.097	0
N0C5F3	McPIETPEGPNIGLINNLSSYGHLNK	C2(Carboxymethyl:13C(2))	1	1	1	0	0	1.511e-07	4.40549	3	2871.39	0.451274	121.681	0
N0C5Q4	VNVNTEcQIAFANATRK	C7(Carboxymethyl:13C(2))	194	1	1	0	0	9.349e-09	6.86514	3	1938.97	3.1832	109.509	1
N0C5Q4	VNVNTEcQIAFANATR	C7(Carboxymethyl:13C(2))	384	1	1	0	0	2.169e-07	6.6678	3	1810.87	4.14948	99.5617	0
N0C5Q4	VNVNTEcQIAFANATRK	C7(SO3H)	34	1	1	0	0	5.588e-07	5.46931	2	1926.94	3.67384	78.2831	1
N0C5Q4	VNVNTEcQIAFANATR	C7(SO2H)	55	1	1	0	0	0.0001254	5.36676	3	1782.85	4.36293	87.5303	0
N0C5Q4	VNVNTEcQIAFANATR	C7(Carboxymethyl)	6	1	1	0	0	6.288e-07	4.96908	2	1808.86	-0.39582	88.9945	0
N0C5Q4	VNVNTEcQIAFANATRK	C7(SO2H)	43	1	1	0	0	5.591e-07	4.96246	3	1910.95	3.94308	79.4166	1
N0C5Q4	VNVNTEcQIAFANATR	C7(SO3H)	40	1	1	0	0	1.546e-05	4.466	3	1798.85	4.36867	87.6419	0
N0C5Q4	VNVNTEcQIAFANATRK	C7(Carboxymethyl)	4	1	1	0	0	0.0001159	4.06323	3	1936.97	7.94259	122.187	1
N0C5Q7	GQEIKSPcETcHGTGHEK	C8(Carboxymethyl:13C(2)); C11(Carboxymethyl:13C(2))	9	1	1	0	0	4.495e-09	7.50602	3	2060.89	3.08814	54.1459	1
N0C5Q7	cHGSGVINVDTQTPLGMmR	C1(Carboxymethyl:13C(2)); M18(Oxidation)	18	1	1	0	0	2.215e-06	7.07515	3	2091.96	4.22281	98.8316	0
N0C5Q7	EAScHTcHGSGAKPGTSPVTcGR	C4(Carboxymethyl:13C(2)); C7(Carboxymethyl:13C(2)); C21(SO3H)	8	1	1	0	0	5.892e-07	7.04016	3	2410.99	2.89955	47.4059	0
N0C5Q7	EAScHTcHGSGAKPGTSPVTcGR	C4(Carboxymethyl:13C(2)); C7(Carboxymethyl:13C(2)); C21(Carboxymethyl:13C(2))	13	1	1	0	0	2.248e-10	6.83765	3	2423.02	3.64985	40.7123	0
N0C5Q7	RQVTcDVcHGRGQEIK	C5(Carboxymethyl:13C(2)); C8(Carboxymethyl:13C(2))	3	1	1	0	0	7.076e-05	6.47014	4	1948.92	4.06018	71.7979	2
N0C5Q7	cHGSGVINVDTQTPLGMMR	C1(Carboxymethyl:13C(2))	2	1	1	0	0	6.967e-07	6.16721	3	2075.97	3.68754	118.593	0
N0C5Q7	cHGSGVINVDTQTPLGmmR	C1(Carboxymethyl:13C(2)); M17(Oxidation); M18(Oxidation)	2	1	1	0	0	6.776e-06	6.12718	3	2107.95	3.27327	87.6634	0
N0C5Q7	GQEIKSPcETcHGTGHEK	C8(SO3H); C11(SO3H)	2	1	1	0	0	7.913e-08	5.90532	3	2036.84	3.73247	37.1626	1
N0C5Q7	EAScHTcHGSGAKPGTSPVTcGR	C4(SO2H); C7(SO3H); C21(Carboxymethyl:13C(2))	1	1	1	0	0	1.525e-07	5.47243	3	2382.97	3.3519	40.2159	0
N0C5Q7	EAScHTcHGSGAKPGTSPVTcGR	C4(Carboxymethyl); C7(Carboxymethyl); C21(Carboxymethyl)	2	1	1	0	0	7.615e-11	5.45648	3	2417	2.44203	53.8474	0
N0C5Q7	QVTcDVcHGRGQEIKSPcETcHGTGHEK	C4(SO3H); C7(Carboxymethyl); C18(Carboxymethyl); C21(Carboxymethyl:13C(2))	1	1	1	0	0	4.97e-05	4.94485	4	3263.36	8.60019	84.9464	2
N0C5Q7	EAScHTcHGSGAKPGTSPVTcGR	C4(SO2H); C7(Carboxymethyl:13C(2)); C21(Carboxymethyl:13C(2))	5	1	1	0	0	7.839e-06	4.41916	4	2395	2.4721	46.1105	0
N0C5Q7	EAScHTcHGSGAKPGTSPVTcGR	C4(SO3H); C7(SO3H); C21(Carboxymethyl:13C(2))	2	1	1	0	0	1.641e-07	4.39498	3	2398.96	2.90499	42.9421	0
N0C5Q7	QVTcDVcHGR	C4(Carboxymethyl:13C(2)); C7(Carboxymethyl:13C(2))	1	1	1	0	0	1.382e-05	3.77677	3	1237.52	3.10747	40.1832	0
N0C5Q7	EAScHTcHGSGAKPGTSPVTcGR	C4(SO3H); C7(SO3H); C21(SO3H)	1	1	1	0	0	7.569e-07	3.0893	3	2386.94	3.44747	38.7863	0
N0C5S4	NKPGVVLcGSMDELR	C8(Carboxymethyl)	9	1	1	0	0	2.772e-07	5.45655	3	1675.82	3.86294	106.35	0
N0C5S4	NKPGVVLcGSMDELR	C8(SO3H)	1	1	1	0	0	7.116e-06	4.39458	2	1665.8	2.60107	94.4341	0
N0C5S4	NKPGVVLcGSmDELR	C8(SO3H); M11(Oxidation)	2	1	1	0	0	1.804e-05	4.12539	2	1681.79	3.20464	77.3196	0
N0C5S4	NKPGVVLcGSmDELR	C8(Carboxymethyl); M11(Oxidation)	2	1	1	0	0	2.232e-06	3.4423	2	1691.81	3.41273	81.6325	0
N0C5U4	AAEFIQENTKTDIVDINmGcPVNK	M18(Oxidation); C20(Carboxymethyl:13C(2))	1	1	1	0	0	1.365e-08	7.18776	3	2726.3	2.18526	101.104	1
N0C5Y4	ELNLDPEKVNVNGGAIALGHPIGASGcR	C27(Carboxymethyl:13C(2))	2	1	1	0	0	2.405e-09	6.97269	4	2861.46	4.52156	113.487	1
N0C5Y4	QmSVNAGVPVASPAFTINKVcGSGLK	M2(Oxidation); C21(Carboxymethyl:13C(2))	1	1	1	0	0	5.156e-09	6.57095	3	2651.36	6.12271	105.979	1
N0C5Y4	VMGcGPIYASR	C4(Carboxymethyl:13C(2))	2	1	1	0	0	0.0001653	2.95241	2	1213.57	4.6771	59.0067	0
N0C5Z5	SAGTLPANAALcK	C12(Carboxymethyl:13C(2))	4	1	1	0	0	8.172e-05	3.37585	2	1276.65	3.77794	55.8312	0
N0C5Z5	SAGTLPANAALcK	C12(SO3H)	1	1	1	0	0	4.173e-05	2.762	2	1264.62	3.70009	60.7272	0
N0C625	GSSDDKGPTMAcYYGLK	C12(Carboxymethyl:13C(2))	2	1	1	0	0	4.391e-06	5.90644	3	1852.81	4.32448	71.0149	1
N0C688	GFIVGcPVAFELGVGFAPVR	C6(Carboxymethyl:13C(2))	1	1	1	0	0	3.032e-07	5.37844	2	2095.1	3.1799	127.245	0
N0C692	QcLVQAIQLKR	C2(Carboxymethyl)	1	1	1	0	0	2.573e-05	4.47379	3	1357.77	4.78619	72.6148	1
N0C6P5	VLSIVPSIDTGVcSTQTR	C13(Carboxymethyl:13C(2))	4	1	1	0	0	1.19e-07	5.28869	3	1936.01	4.86949	115.205	0
N0C6V5	GLETGELYcQR	C9(Carboxymethyl:13C(2))	5	1	1	0	0	0.0001918	3.67458	2	1328.61	6.37606	70.3739	0
N0C6X5	LEVTPIIASAcQTLK	C11(Carboxymethyl:13C(2))	2	1	1	0	0	7.111e-06	5.33183	3	1646.9	2.68905	119.855	0
N0C6Y9	IASNLDcFDIELSPADLEILK	C7(Carboxymethyl:13C(2))	3	1	1	0	0	5.377e-08	5.63971	2	2379.2	5.05308	124.811	0
N0C6Y9	LAPGVYQTEAVDFcR	C14(Carboxymethyl:13C(2))	14	1	1	0	0	4.694e-06	3.76391	2	1728.82	3.47606	99.5227	0
N0C732	SVLTIAVGcTGGQHR	C9(SO3H)	1	1	1	0	0	7.672e-06	3.95501	2	1546.77	4.44763	89.9861	0
N0C758	AIcEETGNGHVQLFAK	C3(Carboxymethyl:13C(2))	5	1	1	0	0	2.239e-06	4.24946	3	1776.86	3.9808	77.1955	0
N0C758	AIcEETGNGHVQLFAK	C3(SO3H)	2	1	1	0	0	9.547e-07	3.82726	2	1764.83	3.104	71.5103	0
N0C758	AIcEETGNGHVQLFAK	C3(SO2H)	1	1	1	0	0	0.0001577	3.10941	2	1748.83	3.64498	69.6769	0
N0C7B4	cGGGNIVAAGR	C1(Carboxymethyl:13C(2))	1	1	1	0	0	4.429e-05	4.09529	2	1034.5	3.08433	39.8481	0
N0C7K1	TGTSADcPFASIENPDKK	C7(Carboxymethyl:13C(2))	6	1	1	0	0	2.64e-07	6.03364	3	1940.89	3.9297	68.7958	1
N0C7K1	AIGDQLIcIFVDHGLLR	C8(Carboxymethyl:13C(2))	1	1	1	0	0	6.756e-07	5.32187	3	1943.04	4.49393	127.822	0
N0C7K1	NFALNIcGAK	C7(Carboxymethyl)	1	1	1	0	0	0.0004558	2.57614	2	1108.55	3.93673	79.4038	0
N0C7L7	RIDGMIDcSPFGcR	C8(Carboxymethyl); C13(SO3H)	1	1	1	0	0	1.685e-06	4.55861	2	1675.7	5.41472	112.533	1
N0C7M9	FcQSFMTELQK	C2(Carboxymethyl)	2	1	1	0	0	7.199e-05	3.26616	2	1419.63	2.99772	94.8692	0
N0C7Y3	ATISNcSNNYGPYQHIEK	C6(Carboxymethyl:13C(2))	11	1	1	0	0	1.93e-07	6.83205	3	2098.95	3.89744	68.0227	0
N0C7Y3	ATISNcSNNYGPYQHIEK	C6(SO2H)	1	1	1	0	0	4.707e-06	4.36803	3	2070.92	2.5747	66.7333	0
N0C7Y3	ATISNcSNNYGPYQHIEK	C6(SO3H)	1	1	1	0	0	1.724e-06	3.75741	2	2086.92	4.50082	67.5242	0
N0C832	TFEEGFGVPALYAVYQDATGNAKDIAMDWcK	C30(Carboxymethyl:13C(2))	1	1	1	0	0	8.267e-08	4.12963	3	3470.59	2.7679	126.741	1
N0C8F3	VVAHSVQDAALADGEGcLSVDR	C17(SO3H)	18	1	1	0	0	2.736e-07	5.6892	2	2260.06	3.32073	89.8025	0
N0C8I7	EMGcELLTTREPGGVVISEK	C4(Carboxymethyl:13C(2))	1	1	1	0	0	1.041e-05	5.04177	3	2208.09	3.30649	111.012	1
N0C8I7	EMGcELLTTR	C4(Carboxymethyl:13C(2))	1	1	1	0	0	0.0002381	2.53997	2	1212.56	3.37388	83.8362	0
N0C8K4	YLGWEVGMVALISFFMGLTVYmPMLLVAVSccILTLIIR	M22(Oxidation); C31(SOH); C32(Carboxymethyl)	4	1	1	0	0.006	0.3412	3.86532	5	4456.33	7.52767	122.168	0
N0C8W6	TScQTAVAPQTFPLNK	C3(Carboxymethyl:13C(2))	9	1	1	0	0	2.075e-06	4.91351	3	1765.88	3.41556	84.1144	0
N0C8W6	TScQTAVAPQTFPLNK	C3(SO2H)	1	1	1	0	0	7.845e-05	2.82259	2	1737.86	5.35136	87.054	0
N0C909	AcHSAEIIQSENQHQTDIVSTPELR	C2(SO2H)	1	1	1	0	0	4.682e-08	5.28215	3	2838.34	2.6842	94.3562	0
N0C980	TPNPDVMcNKEIK	C8(Carboxymethyl:13C(2))	4	1	1	0	0	1.399e-06	5.49906	3	1548.74	4.47122	52.2847	1
N0C980	EMPEEFTMEcTAK	C10(Carboxymethyl:13C(2))	3	1	1	0	0	8.808e-05	3.20332	2	1605.64	3.46446	80.6782	0
N0C980	TPNPDVMcNK	C8(Carboxymethyl:13C(2))	1	1	1	0	0	0.0001167	2.89727	2	1178.51	3.67839	47.8793	0
N0C986	VGIGPGSIcTTR	C9(SO3H)	3	1	1	0	0	1.724e-05	3.44118	2	1208.6	4.05283	74.5552	0
N0C986	VGIGPGSIcTTR	C9(Carboxymethyl:13C(2))	8	1	1	0	0	3.759e-05	3.39198	2	1220.63	3.43074	74.3013	0
N0C986	VGIGPGSIcTTR	C9(SO2H)	4	1	1	0	0	0.0002375	3.20903	2	1192.6	3.73295	73.1061	0
N0CA16	SINTAcASSNDAIGDAFR	C6(Carboxymethyl:13C(2))	5	1	1	0	0	1.9e-07	5.19103	2	1872.84	3.31858	89.3653	0
N0CA16	SINTAcASSNDAIGDAFR	C6(SO2H)	2	1	1	0	0	2.162e-05	3.50828	2	1844.82	4.04159	88.9181	0
N0CA71	AAYScGKPALGVGAGNVPAYIEK	C5(Carboxymethyl:13C(2))	40	1	1	0	0	4.749e-09	7.65274	3	2296.16	3.83134	100.844	0
N0CA71	LNADIVGKPATWIAEQAGFKVPEGTNILAAEcAEVGPNEPLTR	C32(Carboxymethyl:13C(2))	1	1	1	0	0	1.801e-09	7.08579	4	4550.33	2.73187	127.863	1
N0CA71	SFDNGMVcASEQAVIIDKEVYDEFVEEFK	C8(Carboxymethyl:13C(2))	2	1	1	0	0	1.403e-10	7.06154	3	3401.54	1.74054	128.521	1
N0CA71	IAEPVGVVcGITPTTNPTSTAIFK	C9(Carboxymethyl:13C(2))	8	1	1	0	0	1.723e-08	6.84756	3	2476.3	4.46437	120.335	0
N0CA71	SFDNGmVcASEQAVIIDKEVYDEFVEEFK	M6(Oxidation); C8(Carboxymethyl:13C(2))	2	1	1	0	0	1.708e-10	6.65957	3	3417.54	3.89896	128.635	1
N0CA71	AAYScGKPALGVGAGNVPAYIEK	C5(SO3H)	10	1	1	0	0	1.597e-08	6.20688	3	2284.14	3.28082	98.9775	0
N0CA71	DSLHEIALLAYEDQcSPANPR	C15(Carboxymethyl:13C(2))	2	1	1	0	0	2.706e-06	5.78144	3	2402.13	2.0986	120.92	0
N0CA71	AAYScGKPALGVGAGNVPAYIEK	C5(SO2H)	8	1	1	0	0	2.357e-07	5.58204	3	2268.15	6.65924	96.5242	0
N0CA71	VPEGTNILAAEcAEVGPNEPLTR	C12(Carboxymethyl:13C(2))	3	1	1	0	0	1.461e-06	5.13972	3	2440.21	5.18466	113.646	0
N0CA71	NSIQYLQTcEDIER	C9(Carboxymethyl:13C(2))	6	1	1	0	0	3.772e-05	4.87381	3	1771.81	3.6939	84.5948	0
N0CA71	NLFAcEHVVNNMR	C5(SO3H)	8	1	1	0	0	1.443e-05	4.74261	2	1594.72	4.65951	88.9862	0
N0CA71	NLFAcEHVVNNMR	C5(Carboxymethyl:13C(2))	47	1	1	0	0	4.249e-06	4.65057	2	1606.75	5.24599	95.6371	0
N0CA71	IAEPVGVVcGITPTTNPTSTAIFK	C9(SO3H)	1	1	1	0	0	5.689e-07	4.34985	2	2464.28	7.6778	121.23	0
N0CA71	NLFAcEHVVNNmR	C5(SO3H); M12(Oxidation)	6	1	1	0	0	2.642e-05	4.34451	2	1610.71	4.28404	69.6629	0
N0CA71	IAEPVGVVcGITPTTNPTSTAIFK	C9(SO2H)	2	1	1	0	0	6.547e-07	4.10864	2	2448.28	3.85608	120.992	0
N0CA71	NLFAcEHVVNNmR	C5(Carboxymethyl:13C(2)); M12(Oxidation)	52	1	1	0	0	1.321e-05	4.02528	2	1622.74	3.06214	64.8697	0
N0CA71	NSIQYLQTcEDIER	C9(SO3H)	2	1	1	0	0	2.837e-06	3.77052	2	1759.79	4.19995	85.4212	0
N0CA71	NSIQYLQTcEDIER	C9(SO2H)	2	1	1	0	0	9.069e-06	3.60655	2	1743.79	3.91252	84.5638	0
N0CA71	ALLEEFcFGAK	C7(Carboxymethyl:13C(2))	3	1	1	0	0	9.744e-05	3.19425	2	1287.63	5.56416	117.317	0
N0CA82	TIVFNTNHDVLDGTETVISGAScTTNcLAPMAK	C23(Carboxymethyl:13C(2)); C27(Carboxymethyl:13C(2))	9	1	1	0	0	2.223e-09	7.54195	3	3543.66	3.82219	123.703	0
N0CA82	TIVFNTNHDVLDGTETVISGAScTTNcLAPmAK	C23(Carboxymethyl:13C(2)); C27(Carboxymethyl:13C(2)); M31(Oxidation)	4	1	1	0	0	1.991e-10	7.10912	3	3559.65	3.31314	120.516	0
N0CA82	TIVFNTNHDVLDGTETVISGAScTTNcLAPMAK	C23(Carboxymethyl); C27(Carboxymethyl:13C(2))	3	1	1	0	0	8.059e-08	6.00915	3	3541.65	2.75479	120.708	0
N0CA82	TIVFNTNHDVLDGTETVISGAScTTNcLAPMAK	C23(SO3H); C27(Carboxymethyl)	1	1	1	0	0	9.554e-07	5.10888	3	3529.63	5.35182	121.33	0
N0CA82	TIVFNTNHDVLDGTETVISGAScTTNcLAPmAK	C23(SO3H); C27(Carboxymethyl); M31(Oxidation)	2	1	1	0	0	0.006762	4.71204	3	3545.66	14.6458	124.202	0
N0CAE0	SYNcLKR	C4(Carboxymethyl:13C(2))	6	1	1	0	0	0.001702	2.70198	3	943.461	3.41275	41.1199	1
N0CAF8	KILFScIQTKSLEEmVGQLK	C6(Carboxymethyl); M15(Oxidation)	1	1	1	0	0.008	0.4396	3.35232	4	2369.23	-8.07612	115.379	2
N0CAH2	SFGmMcSPR	M4(Oxidation); C6(Carboxymethyl:13C(2))	5	1	1	0	0	0.001283	2.65286	2	1091.43	3.73296	55.5382	0
N0CAU3	SVEPLGQEYcQEVAR	C10(Carboxymethyl:13C(2))	1	1	1	0	0	1.298e-06	3.87083	2	1767.82	2.68933	76.1524	0
N0CAZ6	SFNHAYDcEVLVEPEGIYPENEAAGRLPGLDGNAK	C8(Carboxymethyl:13C(2))	1	1	1	0	0	3.988e-08	6.78887	4	3834.8	5.11071	122.429	1
N0CAZ6	SFNHAYDcEVLVEPEGIYPENEAAGR	C8(Carboxymethyl:13C(2))	1	1	1	0	0	5.285e-07	6.11795	3	2969.33	3.76814	120.405	0
N0CAZ6	SFNHAYDcEVLVEPEGIYPENEAAGRLPGLDGNAK	C8(SO2H)	1	1	1	0	0	2.374e-05	5.22931	3	3806.78	5.87865	120.583	1
N0CB64	GQQEETWALPGGFcEVGLSPK	C14(Carboxymethyl:13C(2))	1	1	1	0	0	1.297e-07	5.7443	2	2293.08	2.92901	121.393	0
N0CBF8	AGLLNGKNFTcYDGVEGNIENGSYQK	C11(Carboxymethyl:13C(2))	2	1	1	0	0	4.009e-08	6.62347	3	2851.32	4.20126	113.662	1
N0CBF8	NFTcYDGVEGNIENGSYQK	C4(Carboxymethyl:13C(2))	6	1	1	0	0	1.227e-06	5.97512	3	2197.94	5.14089	89.9548	0
N0CBF8	FVAAIcAAPIALDR	C6(Carboxymethyl:13C(2))	3	1	1	0	0	3.652e-06	4.55064	2	1490.8	4.18608	120.202	0
N0CBF8	FVAAIcAAPIALDR	C6(SO2H)	1	1	1	0	0	0.001019	2.96368	2	1462.78	4.28004	120.024	0
N0CBP7	KGDFIGTNcR	C9(Carboxymethyl:13C(2))	9	1	1	0	0	0.0001177	2.94671	2	1170.55	4.3501	59.2394	1
N0CBS4	VTPLLHPLDcLR	C10(Carboxymethyl:13C(2))	2	1	1	0	0	8.025e-05	3.7628	3	1436.79	3.86708	120.154	0
N0CBW0	ATcFLSDINDFVPFNEVYK	C3(Carboxymethyl:13C(2))	1	1	1	0	0	3.832e-05	3.61281	3	2282.07	2.65493	125.085	0
N0CC07	mITLFLSPScTScR	M1(Oxidation); C10(Carboxymethyl:13C(2)); C13(Carboxymethyl:13C(2))	2	1	1	0	0	3.115e-06	4.88834	2	1694.77	3.90495	114.79	0
N0CC07	MITLFLSPScTScR	C10(Carboxymethyl:13C(2)); C13(Carboxymethyl:13C(2))	1	1	1	0	0	6.472e-06	4.17269	2	1678.77	3.82172	120.752	0
N0CCK4	DcQNIQTTVQESVVNYAR	C2(Carboxymethyl:13C(2))	6	1	1	0	0	8.82e-08	5.83303	2	2128	4.32333	110.18	0
N0CCK4	EATADDFLcVTPGIRPAGAEIGDQKR	C9(Carboxymethyl:13C(2))	2	1	1	0	0	1.081e-06	5.2341	3	2790.38	5.67434	120.037	1
N0CCN9	LVNVENNSELcKFQLK	C11(SO3H)	1	1	1	0	0	1.357e-07	5.85646	2	1925.97	4.50339	98.5445	1
N0CCN9	LVNVENNSELcKFQLK	C11(Carboxymethyl:13C(2))	10	1	1	0	0	6.495e-07	5.12751	3	1938	4.70022	105.767	1
N0CCN9	IIcAITIDQAIAR	C3(Carboxymethyl:13C(2))	31	1	1	0	0	1.147e-05	4.75157	3	1460.81	3.80944	118.815	0
N0CCN9	LVNVENNSELcK	C11(Carboxymethyl:13C(2))	18	1	1	0	0	3.226e-05	3.89502	2	1421.69	4.06225	63.5574	0
N0CCN9	LVNVENNSELcK	C11(SO2H)	1	1	1	0	0	0.0002231	3.89207	2	1393.67	3.9832	59.5646	0
N0CCN9	LVNVENNSELcKFQLK	C11(SO2H)	1	1	1	0	0	7.948e-05	3.79402	2	1909.97	2.32616	101.073	1
N0CCN9	IIcAITIDQAIARR	C3(Carboxymethyl:13C(2))	1	1	1	0	0	0.000278	3.38089	3	1616.91	3.63984	119.26	1
N0CCP1	VIGYcSISDANSTLLK	C5(Carboxymethyl)	1	1	1	0	0	7.007e-06	4.27873	2	1741.88	4.96595	109.317	0
N0CCT9	FLEScLDNFVK	C5(Carboxymethyl:13C(2))	4	1	1	0	0	6.142e-05	3.1639	2	1374.66	4.38535	118.277	0
N0CCU0	RGASNITFVcLVSAPEGVK	C10(Carboxymethyl:13C(2))	1	1	1	0	0	0.0007117	4.29863	3	2008.07	14.5265	124.086	1
N0CCU0	GASNITFVcLVSAPEGVK	C9(SO2H)	1	1	1	0	0	7.574e-05	4.22803	2	1823.93	3.7889	121.711	0
N0CCU0	GASNITFVcLVSAPEGVK	C9(SO3H)	1	1	1	0	0	3.664e-06	4.06043	2	1839.93	5.1264	121.794	0
N0CCU0	GASNITFVcLVSAPEGVK	C9(Carboxymethyl)	1	1	1	0	0	0.0001021	3.91005	2	1849.94	3.12877	120.457	0
N0CCV8	SGQLFSFHDKPNPEcPIGK	C15(Carboxymethyl:13C(2))	4	1	1	0	0	6.977e-08	6.53445	3	2161.04	3.20669	113.76	0
N0CCW3	QVQDcLYKIAGISDVEVLETLGmDQPLAYR	C5(Carboxymethyl:13C(2)); M23(Oxidation)	4	1	1	0	0.003	0.1288	3.05099	3	3443.73	9.91477	126.153	1
N0CDM7	YEDcADADLVVITAGAPQKPGETR	C4(SO3H)	1	1	1	0	0	2.047e-08	5.15227	3	2567.2	3.81688	109.506	0
N0CDM7	YEDcADADLVVITAGAPQKPGETR	C4(Carboxymethyl:13C(2))	2	1	1	0	0	2.172e-06	4.73853	3	2579.25	11.7586	114.776	0
N0CDT7	LVEEPSEFEHEEVEELARPcLTMLNR	C20(Carboxymethyl:13C(2))	2	1	1	0	0	1.363e-07	5.30984	4	3159.5	4.22265	123.087	0
N0CEC8	AGLScIDFDRIPR	C5(Carboxymethyl:13C(2))	1	1	1	0	0	0.0003251	3.26935	3	1522.77	4.36381	112.581	1
N0CED3	cSHTFNLLDAR	C1(Carboxymethyl:13C(2))	4	1	1	0	0	7.534e-05	3.70986	2	1336.63	3.71734	92.9992	0
N0CED9	EISScSNTEDFQAR	C5(Carboxymethyl:13C(2))	11	1	1	0	0	1.658e-05	4.04911	2	1646.69	3.36334	55.8351	0
N0CED9	EISScSNTEDFQARR	C5(Carboxymethyl:13C(2))	1	1	1	0	0	2.505e-05	3.29848	3	1802.8	4.66434	45.6848	1
N0CEQ4	LGmQVcAETSK	M3(Oxidation); C6(Carboxymethyl:13C(2))	1	1	1	0	0	4.607e-05	3.47506	2	1242.57	3.43499	40.4763	0
N0CEZ5	AGQVGLVEMDHPQILDPDDAIIRIVRTcVcGSDLWSYR	C28(Carboxymethyl:13C(2)); C30(SOH)	1	1	1	0	0.006	0.3626	3.39014	4	4317.16	12.6378	126.52	2
N0CF62	ASLAcTVcGSR	C5(Carboxymethyl:13C(2)); C8(Carboxymethyl:13C(2))	1	1	1	0	0	0.0007177	2.73561	2	1187.53	3.79894	59.0448	0
N0CF62	LEVNKYcK	C7(Carboxymethyl:13C(2))	1	1	1	0	0	0.001471	2.63915	2	1056.54	4.45186	48.7664	1
N0CF73	SANKTEDVIAcHPEKK	C11(SO3H)	6	1	1	0	0	5.736e-09	6.58097	3	1817.88	3.97334	39.4519	2
N0CF73	APEDGKPcVTYIGPDGAGHYVK	C8(Carboxymethyl:13C(2))	1	1	1	0	0	6.769e-08	6.40682	3	2334.1	1.28535	87.7506	0
N0CF73	SANKTEDVIAcHPEK	C11(Carboxymethyl:13C(2))	1	1	1	0	0	4.875e-07	5.4389	3	1701.81	3.21666	43.4547	1
N0CF73	SANKTEDVIAcHPEKK	C11(SO2H)	2	1	1	0	0	4.437e-05	4.81795	3	1801.88	3.96415	39.3803	2
N0CF73	SANKTEDVIAcHPEKK	C11(Carboxymethyl:13C(2))	1	1	1	0	0	0.00152	3.76224	5	1829.9	3.14395	42.6133	2
N0CFD1	LNAEcLGYDFDR	C5(Carboxymethyl:13C(2))	1	1	1	0	0	2.894e-05	4.32158	2	1475.64	3.96455	100.045	0
N0CFG0	NVETcLAQPVLLR	C5(Carboxymethyl:13C(2))	2	1	1	0	0	0.0002413	3.0325	2	1515.82	6.20909	109.175	0
N0CFR6	RPAFDVKEAIQWTNIAFMAVcRVINGAATSLGR	C21(SO3H)	1	1	1	0	0.006	0.3424	2.5184	3	3653.88	3.01247	127.482	2
N0CG58	VAIVTcMDSR	C6(Carboxymethyl:13C(2))	4	1	1	0	0	0.0001289	3.65607	2	1154.55	4.16636	76.3458	0
N0CG58	VAIVTcmDSR	C6(Carboxymethyl:13C(2)); M7(Oxidation)	3	1	1	0	0	0.0001335	3.34647	2	1170.55	4.28215	50.8376	0
N0CG84	KMIVTSEGcFK	C9(Carboxymethyl:13C(2))	2	1	1	0	0	1.776e-05	4.07424	2	1302.64	4.01006	83.2231	1
N0CG84	KmIVTSEGcFK	M2(Oxidation); C9(Carboxymethyl:13C(2))	2	1	1	0	0	0.0007923	3.50384	2	1318.63	4.2999	65.1096	1
N0CG84	MIVTSEGcFK	C8(SO3H)	1	1	1	0	0	6.964e-05	3.44705	2	1162.52	4.78905	73.0539	0
N0CG84	KMIVTSEGcFK	C9(Carboxymethyl)	1	1	1	0	0	0.003257	3.06721	3	1300.63	3.27557	84.1667	1
N0CGB3	VLITcDEDNEASRR	C5(SO3H)	2	1	1	0	0	2.788e-06	3.30384	2	1668.76	3.95069	53.6021	1

## Sheet: Dataset 1D
Dataset 1D. Redox proteomics identified cysteine-containing proteins in S. oligofermentans wild-type strain pusled by 40 µM H2O2
Protein Group Accessions	Sequence	Modifications	# PSMs	# Proteins	# Protein Groups	ΔCn	q-Value	PEP	XCorr	Charge	MH+ [Da]	ΔM [ppm]	RT [min]	# Missed Cleavages
H2EQA5	DKYEDTNKHLFGcDFPNADYAK	C13(SO3H)	2	1	1	0	0	8.003e-09	5.85294	3	2639.15	3.73363	98.8223	2
H2EQA5	HLFGcDFPNADYAK	C5(Carboxymethyl:13C(2))	1	1	1	0	0	6.439e-08	5.36965	2	1657.73	4.60383	98.9706	0
H2EQA5	DKYEDTNKHLFGcDFPNADYAK	C13(Carboxymethyl)	1	1	1	0	0	1.875e-06	5.2486	4	2649.17	3.72121	107.078	2
H2EQA5	DKYEDTNKHLFGcDFPNADYAK	C13(Carboxymethyl:13C(2))	3	1	1	0	0	7.192e-10	5.20592	2	2651.17	2.25659	104.421	2
H2EQA5	DKYEDTNKHLFGcDFPNADYAK	C13(SO2H)	3	1	1	0	0	2.393e-06	4.455	4	2623.15	3.76726	99.4631	2
N0C256	NKSPLLIGLGEGYNMVcSDAmAMIR	C17(Carboxymethyl:13C(2)); M21(Oxidation)	1	1	1	0	0	8.345e-08	7.33393	3	2759.32	2.28779	125.242	1
N0C256	NKSPLLIGLGEGYNMVcSDAMAMIR	C17(Carboxymethyl:13C(2))	1	1	1	0	0	3.46e-08	7.05473	3	2743.33	3.87381	127.759	1
N0C2B2	RNDLcPcGSGKK	C5(Carboxymethyl); C7(Carboxymethyl)	1	1	1	0	0	0.000291	4.11296	3	1393.62	3.40023	46.7088	2
N0C2B2	ELGGLcVIGTER	C6(Carboxymethyl:13C(2))	1	1	1	0	0	3.831e-05	3.32887	2	1306.66	3.54269	90.8822	0
N0C2B2	ELGGLcVIGTER	C6(Carboxymethyl)	5	1	1	0	0	1.784e-05	3.27782	2	1304.66	2.98378	92.0083	0
N0C2C8	IYGVVGSGDTFYDEFcKAVDDFDAVFAGTGAEK	C16(Carboxymethyl:13C(2))	1	1	1	0	0	5.228e-14	5.41453	3	3553.58	-4.21765	127.549	1
N0C2C8	IYGVVGSGDTFYDEFcK	C16(Carboxymethyl:13C(2))	1	1	1	0	0	3.887e-07	5.02219	2	1959.86	0.673993	119.14	0
N0C2L0	FYEGDVVcIIGPSGSGK	C8(Carboxymethyl:13C(2))	13	1	1	0	0	1.721e-08	4.77701	2	1787.85	5.47169	112.064	0
N0C2L0	FYEGDVVcIIGPSGSGK	C8(Carboxymethyl)	7	1	1	0	0	6.953e-08	4.49821	2	1785.84	3.08328	108.02	0
N0C2L0	FYEGDVVcIIGPSGSGK	C8(SO2H)	10	1	1	0	0	3.458e-06	3.4317	2	1759.83	3.90551	2.05049	0
N0C2L0	FYEGDVVcIIGPSGSGK	C8(SO3H)	2	1	1	0	0	1.209e-05	3.07328	2	1775.82	3.503	118.058	0
N0C2N7	ALTEcATMEEVLELEK	C5(Carboxymethyl)	1	1	1	0	0	2.945e-06	3.80571	2	1866.88	3.82092	123.583	0
N0C2N7	ALTEcATMEEVLELEKEYLDFD	C5(Carboxymethyl)	1	1	1	0	0	0.000261	3.5327	3	2649.19	3.98031	127.209	1
N0C342	FWASWcGPcKR	C6(Carboxymethyl:13C(2)); C9(Carboxymethyl)	2	1	1	0	0	0.000857	3.21605	2	1458.63	4.5889	80.552	1
N0C3E6	IVEGDHNIDcKIDGFGAmK	C10(Carboxymethyl:13C(2)); M18(Oxidation)	4	1	1	0	0	2.207e-08	6.84487	3	2137.99	3.25286	72.2504	1
N0C3E6	IVEGDHNIDcKIDGFGAMK	C10(Carboxymethyl:13C(2))	15	1	1	0	0	2.536e-09	6.32009	3	2121.99	3.67107	85.1314	1
N0C3E6	IVEGDHNIDcKIDGFGAmK	C10(SO3H); M18(Oxidation)	3	1	1	0	0	2.607e-09	5.97401	3	2125.96	3.08874	71.338	1
N0C3E6	IVEGDHNIDcKIDGFGAMK	C10(SO3H)	6	1	1	0	0	3.719e-07	5.43063	2	2109.96	3.2252	83.0965	1
N0C3E6	IVEGDHNIDcKIDGFGAMK	C10(SO2H)	3	1	1	0	0	3.513e-07	4.70552	2	2093.97	3.96942	83.3569	1
N0C3E6	IVEGDHNIDcK	C10(Carboxymethyl:13C(2))	2	1	1	0	0	4.525e-06	3.43858	3	1302.6	4.30235	43.4583	0
N0C3E6	MNNLPNcPK	C7(Carboxymethyl)	1	1	1	0	0	0.0001561	2.93165	2	1088.49	4.03307	46.0157	0
N0C3E6	mNNLPNcPK	M1(Oxidation); C7(Carboxymethyl)	2	1	1	0	0	9.848e-05	2.56354	2	1104.49	3.71563	39.4481	0
N0C3M9	cGRPHSVYR	C1(Carboxymethyl:13C(2))	2	1	1	0	0	0.0005486	4.22859	3	1134.54	3.96682	44.6188	0
N0C3M9	cGRPHSVYRK	C1(Carboxymethyl:13C(2))	5	1	1	0	0	0.0007706	3.8218	3	1262.64	3.95166	46.1476	1
N0C3M9	cEKcGRPHSVYRK	C1(Carboxymethyl:13C(2)); C4(SO3H)	1	1	1	0	0	0.0004066	3.79957	4	1670.77	3.54169	44.8332	2
N0C3M9	VcFRELAYKGQIPGVTK	C2(Carboxymethyl)	1	1	1	0	0	8.063e-05	3.19207	4	1967.05	4.05031	109.041	2
N0C3N9	VRPSVKPIcEYcK	C9(Carboxymethyl); C12(Carboxymethyl)	15	1	1	0	0	1.749e-05	4.65808	4	1637.81	3.87186	73.2336	0
N0C3N9	VRPSVKPIcEYcK	C9(Carboxymethyl:13C(2)); C12(Carboxymethyl)	11	1	1	0	0	0.0002667	4.6091	4	1639.82	3.64616	75.4673	0
N0C3N9	mKVRPSVKPIcEYcK	M1(Oxidation); C11(Carboxymethyl); C14(Carboxymethyl)	6	1	1	0	0	1.818e-08	4.50715	3	1912.94	4.1124	84.9348	1
N0C3N9	VRPSVKPIcEYcK	C9(SO3H); C12(SO3H)	3	1	1	0	0	1.228e-05	4.46278	2	1617.77	3.98971	58.5166	0
N0C3N9	VRPSVKPIcEYcK	C9(Carboxymethyl:13C(2)); C12(SO3H)	2	1	1	0	0	0.0004696	4.4363	3	1629.79	3.81561	60.0801	0
N0C3N9	VRPSVKPIcEYcK	C9(SO3H); C12(Carboxymethyl)	8	1	1	0	0	1.428e-05	4.30801	3	1627.79	4.53035	68.4139	0
N0C3N9	VRPSVKPIcEYcK	C9(SO2H); C12(Carboxymethyl)	3	1	1	0	0	0.007374	3.75823	3	1611.79	3.95759	66.5418	0
N0C3N9	VRPSVKPIcEYcK	C9(SO2H); C12(SO3H)	2	1	1	0	0	0.003302	3.38081	2	1601.77	3.14123	57.4755	0
N0C3N9	VmVIcPANPK	M2(Oxidation); C5(Carboxymethyl)	28	1	1	0	0	0.00169	3.10593	2	1145.57	3.29304	60.0972	0
N0C3N9	VmVIcPANPK	M2(Oxidation); C5(SO3H)	1	1	1	0	0	0.0006007	2.74288	2	1135.55	5.02626	60.8298	0
N0C3N9	VRPSVKPIcEYcK	C9(Carboxymethyl:13C(2)); C12(Carboxymethyl:13C(2))	1	1	1	0	0	8.088e-06	2.69798	2	1641.82	4.40394	73.7967	0
N0C3N9	VMVIcPANPK	C5(Carboxymethyl)	9	1	1	0	0	0.0005564	2.68769	2	1129.58	3.37681	62.8708	0
N0C3N9	NGRVmVIcPANPK	M5(Oxidation); C8(Carboxymethyl:13C(2))	3	1	1	0	0	0.002432	2.6219	3	1474.73	-9.5286	55.5528	1
N0C3N9	VmVIcPANPK	M2(Oxidation); C5(Carboxymethyl:13C(2))	1	1	1	0.0192	0	0.001677	2.56494	2	1147.56	-14.3673	54.4888	0
N0C3N9	VRPSVKPIcEYcK	C9(Carboxymethyl:13C(2)); C12(SO2H)	1	1	1	0	0.001	0.04423	3.60398	3	1613.8	4.82494	60.3312	0
N0C3R7	GGTDAGAAHLQSGGVPSTTIGVcAR	C23(Carboxymethyl:13C(2))	8	1	1	0	0	1.38e-09	7.50796	3	2343.14	4.50465	84.2725	0
N0C3R7	FAPEVFLAVDcSPAGDIYGGQGAIGDGTLIR	C11(Carboxymethyl:13C(2))	1	1	1	0	0	2.875e-09	5.28541	3	3169.55	3.63957	123.88	0
N0C3R7	GGTDAGAAHLQSGGVPSTTIGVcAR	C23(SO2H)	1	1	1	0	0	0.0004383	3.77403	3	2315.12	4.59424	79.7551	0
N0C3R7	FAPEVFLAVDcSPAGDIYGGQGAIGDGTLIR	C11(Carboxymethyl)	1	1	1	0	0	5.385e-06	3.59835	3	3167.57	10.3076	123.417	0
N0C3V2	cAAGNGVGSAAQHSQSLESWFTHIPGLK	C1(Carboxymethyl:13C(2))	2	1	1	0	0	1.036e-09	5.86393	4	2913.38	-0.458587	122.61	0
N0C3V2	cAAGNGVGSAAQHSQSLESWFTHIPGLK	C1(Carboxymethyl)	1	1	1	0	0	1.175e-10	5.50582	3	2911.39	2.83578	121.773	0
N0C3V2	cAAGNGVGSAAQHSQSLESWFTHIPGLK	C1(SO3H)	1	1	1	0	0	1.037e-11	5.47699	3	2901.37	3.38634	121.637	0
N0C3V2	cAGEDVPMPYAQNLENAMIPTVESIKDAIR	C1(Carboxymethyl:13C(2))	1	1	1	0	0	2.876e-10	5.04664	3	3335.6	4.3996	124.011	1
N0C3V2	cAGEDVPMPYAQNLENAMIPTVESIK	C1(Carboxymethyl:13C(2))	1	1	1	0	0	5.213e-11	4.51209	2	2880.34	1.55826	122.656	0
N0C3X1	NGWDKMPIcMAK	C9(Carboxymethyl)	1	1	1	0	0	6.556e-05	4.25199	3	1451.65	4.51616	90.5858	1
N0C405	IYGKPIDEYKGNcTAAK	C13(Carboxymethyl:13C(2))	1	1	1	0	0	4.354e-08	4.63038	4	1930.96	3.27437	61.2564	1
N0C439	RPDLLENYEcTAEEAK	C10(Carboxymethyl:13C(2))	1	1	1	0	0	1.102e-05	4.14115	2	1940.89	4.2248	85.9771	0
N0C439	RPDLLENYEcTAEEAK	C10(Carboxymethyl)	1	1	1	0	0	0.005271	2.68	2	1938.88	4.0383	85.8873	0
N0C493	YELSDSYSADTSVTAcSLSR	C16(Carboxymethyl:13C(2))	9	1	1	0	0	8.393e-10	5.50584	2	2214.97	4.58296	111.456	0
N0C493	QAPALKNcILGGGWDmAVAGPTADLDLAAFLVEENGR	C8(Carboxymethyl:13C(2)); M16(Oxidation)	1	1	1	0	0	7.5e-07	4.71893	3	3859.87	-5.38338	125.677	1
N0C493	LLDADNNEQEIcR	C12(Carboxymethyl:13C(2))	4	1	1	0	0	2.753e-06	4.24925	2	1592.72	3.66131	63.4192	0
N0C4B9	NNEKFcQQFAEVIK	C6(Carboxymethyl:13C(2))	7	1	1	0	0	8.764e-07	6.13886	3	1757.85	4.03616	100.968	1
N0C4B9	FcQQFAEVIK	C2(Carboxymethyl:13C(2))	5	1	1	0	0	0.0002688	3.60873	2	1272.63	3.84358	91.1819	0
N0C4B9	EKFPAADISFLPTSGLcSFYAEEGGLLMGYEI	C17(Carboxymethyl:13C(2))	1	1	1	0	0	0.0003638	3.22614	3	3515.66	2.31784	131.28	1
N0C4B9	SAcPSPDDYLR	C3(SO3H)	1	1	1	0	0	0.0004914	2.89658	2	1271.53	4.23618	69.7865	0
N0C4B9	SAcPSPDDYLR	C3(Carboxymethyl)	3	1	1	0	0	7.401e-05	2.86281	2	1281.55	4.12181	68.0342	0
N0C4F3	DcQFDQFIK	C2(Carboxymethyl:13C(2))	1	1	1	0	0	0.00039	3.3071	2	1203.53	4.16709	95.9776	0
N0C4H8	SHIYSmESDDVVNHAcScR	M6(Oxidation); C16(Carboxymethyl); C18(Carboxymethyl:13C(2))	2	1	1	0	0	3.949e-05	4.96324	4	2286.91	4.0441	61.8836	0
N0C4I2	GGVADScWAYAVGQISPEAQQLmDVTKEcLYR	C7(Carboxymethyl:13C(2)); M23(Oxidation); C29(Carboxymethyl:13C(2))	1	1	1	0	0	2.99e-12	7.25567	3	3624.66	3.64436	122.598	1
N0C4I2	GGVADScWAYAVGQISPEAQQLMDVTKEcLYR	C7(Carboxymethyl:13C(2)); C29(Carboxymethyl:13C(2))	1	1	1	0	0	6.427e-10	6.10231	3	3608.66	2.42054	124.88	1
N0C4I2	TLDGGLScQYEHQFVITK	C8(SO3H)	3	1	1	0	0	3.611e-10	5.93756	2	2086.98	4.48317	102.151	0
N0C4I2	TLDGGLScQYEHQFVITK	C8(Carboxymethyl:13C(2))	23	1	1	0	0	1.002e-09	5.12776	2	2099.01	3.94447	101.316	0
N0C4I2	TLDGGLScQYEHQFVITK	C8(SO2H)	3	1	1	0	0	1.68e-06	4.5366	2	2070.99	2.76976	102.97	0
N0C4I2	GGVADScWAYAVGQISPEAQQLMDVTKEcLYR	C7(Carboxymethyl:13C(2)); C29(Carboxymethyl)	1	1	1	0	0	8.968e-05	2.89494	3	3606.66	3.50388	124.945	1
N0C4Q4	IVVGEVLScEDVPETHLHLcQVNVGEEEPR	C9(Carboxymethyl:13C(2)); C20(Carboxymethyl)	1	1	1	0	0	1.126e-10	6.65386	4	3447.65	3.85278	120.037	0
N0C4Q4	QIVcGAPNVR	C4(Carboxymethyl:13C(2))	3	1	1	0	0	0.000316	2.96443	2	1116.58	4.39449	59.8081	0
N0C4R4	DPHGYRDcLQEFDAR	C8(SO3H)	1	1	1	0	0	7.643e-08	4.7368	2	1869.79	3.21279	71.1586	1
N0C4R4	DPHGYRDcLQEFDAR	C8(Carboxymethyl:13C(2))	1	1	1	0	0	5.796e-05	3.07097	2	1881.81	2.55517	80.0564	1
N0C4V7	VQYGGSVKPENVAEYmAcPDVDGALVGGASLEAESFLALLDFVK	M16(Oxidation); C18(Carboxymethyl:13C(2))	5	1	1	0	0	1.676e-11	7.08214	4	4635.28	7.98893	130.808	0
N0C4V7	VAAQNcYFENAGAFTGETSPQVLK	C6(Carboxymethyl:13C(2))	126	1	1	0	0	5.705e-09	6.92462	3	2605.23	4.00646	117.498	0
N0C4V7	AIFANGMLPIIccGESLETYEAGK	C12(Carboxymethyl:13C(2)); C13(Carboxymethyl:13C(2))	11	1	1	0	0	1.429e-08	6.72782	3	2650.24	3.52612	123.618	0
N0C4V7	VQYGGSVKPENVAEYMAcPDVDGALVGGASLEAESFLALLDFVK	C18(Carboxymethyl:13C(2))	7	1	1	0	0	2.356e-11	6.72688	4	4619.24	-2.80911	128.101	0
N0C4V7	AIFANGMLPIIccGESLETYEAGK	C12(SO2H); C13(Carboxymethyl:13C(2))	4	1	1	0	0	4.623e-07	5.36277	2	2622.21	3.57661	124.664	0
N0C4V7	AIFANGmLPIIccGESLETYEAGK	M7(Oxidation); C12(Carboxymethyl:13C(2)); C13(Carboxymethyl:13C(2))	3	1	1	0	0	2.511e-08	5.25969	2	2666.22	-0.672059	122.553	0
N0C4V7	GSNLKVAAQNcYFENAGAFTGETSPQVLK	C11(Carboxymethyl:13C(2))	1	1	1	0	0	1.553e-08	5.15176	3	3104.5	3.67078	117.225	1
N0C4V7	AIFANGMLPIIccGESLETYEAGK	C12(Carboxymethyl); C13(Carboxymethyl)	1	1	1	0	0	1.592e-08	5.13152	2	2646.23	6.90109	122.993	0
N0C4V7	VAAQNcYFENAGAFTGETSPQVLK	C6(SO3H)	1	1	1	0	0	1.734e-09	4.95095	2	2593.19	1.29156	119.315	0
N0C4V7	VAAQNcYFENAGAFTGETSPQVLK	C6(SO2H)	3	1	1	0	0	5.698e-08	4.89553	2	2577.2	1.88424	117.84	0
N0C4V7	AIFANGMLPIIccGESLETYEAGK	C12(Carboxymethyl); C13(Carboxymethyl:13C(2))	15	1	1	0	0	7.909e-08	4.44483	3	2648.23	2.23667	5.96421	0
N0C4V7	SASQDDAQKMcK	C11(Carboxymethyl:13C(2))	8	1	1	0	0	9.247e-06	4.09093	3	1371.58	3.75538	32.5092	1
N0C4Z7	DGQGGIAAYDQEGQLLNHVVEEGAPLcYVAVDEER	C27(Carboxymethyl:13C(2))	1	1	1	0	0	7.191e-13	5.7962	3	3804.77	3.45472	122.561	0
N0C4Z7	LATYAcAAGAGAR	C6(Carboxymethyl:13C(2))	3	1	1	0	0	2.323e-06	4.12505	2	1255.61	3.44374	52.8314	0
N0C561	mKIAIGcDHIVTNEK	M1(Oxidation); C7(Carboxymethyl:13C(2))	1	1	1	0	0	5.563e-08	5.05001	3	1747.87	4.09869	65.0955	1
N0C561	IAIGcDHIVTNEK	C5(Carboxymethyl:13C(2))	1	1	1	0	0	1.511e-06	4.0886	2	1472.74	3.97121	62.4787	0
N0C561	IAIGcDHIVTNEK	C5(SO2H)	1	1	1	0	0	6.461e-05	3.7763	2	1444.71	2.28779	62.647	0
N0C568	ILMGTLGcVPAYDR	C8(Carboxymethyl)	1	1	1	0	0	2.086e-06	3.55033	2	1566.77	2.18807	106.008	0
N0C569	GLSRPAFcDDESGLSVR	C8(Carboxymethyl)	2	1	1	0	0	3.482e-09	6.31828	3	1866.87	3.43079	83.8943	0
N0C583	TISGTILVHQTScHVYK	C13(SO3H)	1	1	1	0	0.001	0.02158	2.52175	3	1934.97	5.58217	73.879	0
N0C5A4	NAQFEEDFTPLDHDcDcYTcTNYTR	C15(Carboxymethyl); C17(Carboxymethyl:13C(2)); C20(Carboxymethyl:13C(2))	1	1	1	0	0	2.227e-11	8.03531	3	3179.21	1.61345	111.293	0
N0C5B6	LASHKLPVKcK	C10(Carboxymethyl:13C(2))	1	1	1	0	0	0.0009507	3.82381	4	1283.75	3.76889	56.4333	2
N0C5B6	LASHKLPVKcK	C10(SO3H)	2	1	1	0	0	0.001322	2.88216	3	1271.69	-17.7998	47.4003	2
N0C5F3	mcPIETPEGPNIGLINNLSSYGHLNK	M1(Oxidation); C2(Carboxymethyl:13C(2))	1	1	1	0	0	1.188e-11	7.05128	3	2887.4	4.21803	121.552	0
N0C5F3	McPIETPEGPNIGLINNLSSYGHLNK	C2(Carboxymethyl:13C(2))	1	1	1	0	0	5.67e-10	4.68958	3	2871.4	1.28027	122.46	0
N0C5G1	AEVAYVcNIMTQR	C7(Carboxymethyl:13C(2))	6	1	1	0	0	1.252e-05	4.09374	2	1557.74	4.79714	94.8118	0
N0C5H0	LATcLSNMYHDQINGIK	C4(Carboxymethyl:13C(2))	1	1	1	0	0	5.808e-07	3.99089	3	1980.95	3.92055	96.5946	0
N0C5H9	cIRNEmTDHYIELENK	C1(Carboxymethyl:13C(2)); M6(Oxidation)	1	1	1	0	0	6.095e-06	4.05157	4	2083.94	3.7667	70.382	1
N0C5P9	ILGLAcGGGQQGPVFAAK	C6(Carboxymethyl:13C(2))	2	1	1	0	0	3.786e-10	5.21519	2	1746.92	4.35103	104.291	0
N0C5Q4	VNVNTEcQIAFANATRK	C7(Carboxymethyl)	106	1	1	0	0	1.469e-10	6.58959	3	1936.96	3.97226	95.3405	1
N0C5Q4	VNVNTEcQIAFANATRK	C7(SO3H)	43	1	1	0	0	2.015e-08	6.17326	3	1926.94	3.19174	68.4537	1
N0C5Q4	VNVNTEcQIAFANATRK	C7(Carboxymethyl:13C(2))	8	1	1	0	0	9.732e-09	5.74275	3	1938.97	1.95555	126.394	1
N0C5Q4	VNVNTEcQIAFANATR	C7(Carboxymethyl)	205	1	1	0	0	7.68e-09	5.73229	3	1808.87	3.57833	87.0882	0
N0C5Q4	VNVNTEcQIAFANATR	C7(Carboxymethyl:13C(2))	12	1	1	0	0	5.976e-08	5.28918	2	1810.87	1.49423	96.2376	0
N0C5Q4	VNVNTEcQIAFANATR	C7(SO3H)	35	1	1	0	0	3.957e-06	4.99803	3	1798.85	5.89552	84.88	0
N0C5Q4	VNVNTEcQIAFANATRK	C7(SO2H)	40	1	1	0	0	4.621e-08	4.69704	3	1910.95	5.38036	72.4039	1
N0C5Q4	VNVNTEcQIAFANATR	C7(SO2H)	68	1	1	0	0	6.589e-05	4.31171	3	1782.85	3.3359	85.4421	0
N0C5Q7	cHGSGVINVDTQTPLGMMR	C1(Carboxymethyl)	4	1	1	0	0	7.756e-08	6.20513	3	2073.96	3.80696	111.545	0
N0C5Q7	RQVTcDVcHGRGQEIK	C5(Carboxymethyl); C8(Carboxymethyl)	2	1	1	0	0	6.082e-07	6.16681	4	1944.91	4.06458	60.2577	2
N0C5Q7	EAScHTcHGSGAKPGTSPVTcGR	C4(Carboxymethyl); C7(Carboxymethyl); C21(Carboxymethyl)	7	1	1	0	0	8.312e-13	6.06401	3	2417	3.80566	51.7858	0
N0C5Q7	cHGSGVINVDTQTPLGMmR	C1(Carboxymethyl); M18(Oxidation)	10	1	1	0	0	3.128e-07	5.41485	3	2089.96	4.51705	91.9351	0
N0C5Q7	RQVTcDVcHGR	C5(Carboxymethyl); C8(Carboxymethyl)	1	1	1	0	0	5.314e-07	4.7704	3	1389.6	3.67319	51.6317	1
N0C5Q7	EAScHTcHGSGAKPGTSPVTcGR	C4(Carboxymethyl); C7(Carboxymethyl:13C(2)); C21(Carboxymethyl:13C(2))	1	1	1	0	0	1.644e-07	4.13228	4	2421.01	3.04067	48.0679	0
N0C5Q7	GQEIKSPcETcHGTGHEK	C8(Carboxymethyl); C11(Carboxymethyl)	1	1	1	0	0	1.075e-08	3.57591	3	2056.88	4.21801	52.2597	1
N0C5Q7	RQVTcDVcHGRGQEIK	C5(Carboxymethyl); C8(Carboxymethyl:13C(2))	1	1	1	0	0	1.978e-05	3.31894	2	1946.91	2.69681	60.408	2
N0C5Q7	cHGSGVINVDTQTPLGmmR	C1(Carboxymethyl); M17(Oxidation); M18(Oxidation)	1	1	1	0	0	2.974e-08	3.11905	2	2105.95	4.20837	81.4514	0
N0C5Q7	cHGSGVINVDTQTPLGMmRR	C1(Carboxymethyl); M18(Oxidation)	4	1	1	0	0	0.003414	2.76843	3	2246.05	2.95989	88.8815	1
N0C5S2	ALELGLGmKPEHcGK	M8(Oxidation); C13(Carboxymethyl:13C(2))	1	1	1	0	0	3.058e-05	3.9732	3	1658.82	3.10543	60.7571	0
N0C5S4	HWDEDILLGcILPWKPEAFEK	C10(Carboxymethyl)	1	1	1	0	0	4.589e-10	6.0019	3	2597.28	3.20789	131.832	0
N0C5S4	NKPGVVLcGSMDELR	C8(Carboxymethyl)	16	1	1	0	0	2.016e-08	5.26498	3	1675.82	3.86294	90.7505	0
N0C5S4	NKPGVVLcGSmDELR	C8(SO3H); M11(Oxidation)	3	1	1	0	0	1.258e-07	4.11262	2	1681.79	2.33364	68.4654	0
N0C5S4	NKPGVVLcGSmDELR	C8(Carboxymethyl); M11(Oxidation)	3	1	1	0	0	2.562e-07	3.41476	2	1691.82	5.0001	69.2295	0
N0C5U4	AAEFIQENTKTDIVDINMGcPVNK	C20(Carboxymethyl:13C(2))	1	1	1	0	0	8.273e-08	5.63981	3	2710.34	17.0989	111.305	1
N0C5U4	AAEFIQENTKTDIVDINMGcPVNK	C20(Carboxymethyl)	1	1	1	0	0	0.002254	3.42021	3	2708.31	7.87043	116.941	1
N0C5Y4	ELNLDPEKVNVNGGAIALGHPIGASGcR	C27(Carboxymethyl:13C(2))	2	1	1	0	0	8.394e-09	6.39566	4	2861.46	3.839	113.786	1
N0C5Z5	SAGTLPANAALcK	C12(Carboxymethyl:13C(2))	2	1	1	0	0	1.013e-05	3.73641	2	1276.65	3.49109	55.1108	0
N0C5Z5	SAGTLPANAALcK	C12(Carboxymethyl)	3	1	1	0	0	1.341e-05	3.02884	2	1274.64	2.34434	54.7545	0
N0C608	cWMFAALNTFR	C1(Carboxymethyl)	1	1	1	0	0	0.000184	2.92097	2	1417.65	4.30359	124.144	0
N0C625	GSSDDKGPTmAcYYGLK	M10(Oxidation); C12(SO3H)	1	1	1	0	0	7.186e-09	5.25223	2	1856.77	3.66357	66.4915	1
N0C625	GSSDDKGPTMAcYYGLK	C12(Carboxymethyl:13C(2))	4	1	1	0	0	4.08e-06	5.19481	3	1852.81	3.43505	72.623	1
N0C625	GSSDDKGPTMAcYYGLK	C12(Carboxymethyl)	2	1	1	0	0	2.183e-05	4.5321	3	1850.8	4.55792	76.3738	1
N0C669	EEIETcFVQVEEDTR	C6(SO2H)	1	1	1	0	0	0.000463	3.26944	2	1858.81	3.47722	104.21	0
N0C688	GFIVGcPVAFELGVGFAPVR	C6(Carboxymethyl:13C(2))	1	1	1	0	0	1.091e-05	4.13894	3	2095.1	4.3679	126.65	0
N0C688	LGGIVAGcAFLIELDELK	C8(Carboxymethyl:13C(2))	1	1	1	0	0	2.087e-07	3.09863	2	1921.03	3.51701	128.987	0
N0C692	QcLVQAIQLK	C2(Carboxymethyl)	2	1	1	0	0	0.0001453	3.21951	2	1201.67	3.42555	89.6407	0
N0C6G0	FSTLNALcR	C8(Carboxymethyl:13C(2))	4	1	1	0	0	0.001152	2.63573	2	1084.54	2.14628	75.0078	0
N0C6H4	LLMPQVSTEMFVEAcK	C15(Carboxymethyl:13C(2))	3	1	1	0	0	2.324e-06	4.16509	2	1885.91	2.29455	122.752	0
N0C6H4	LLMPQVSTEmFVEAcK	M10(Oxidation); C15(Carboxymethyl:13C(2))	3	1	1	0	0	1.984e-06	3.3835	2	1901.9	2.38156	115.364	0
N0C6J3	AIcHPKNPEcDHYPQLYNFDHI	C3(Carboxymethyl:13C(2)); C10(Carboxymethyl:13C(2))	1	1	1	0	0	7.074e-08	6.26014	4	2774.22	3.26469	119.386	1
N0C6J3	NPEcDHYPQLYNFDHI	C4(Carboxymethyl:13C(2))	1	1	1	0	0	9.25e-05	3.94491	3	2064.87	3.58294	111.643	0
N0C6J3	cAQQLLEQFEGQVPQTR	C1(Carboxymethyl:13C(2))	1	1	1	0	0	8.976e-06	3.74419	3	2034.99	3.08717	117.642	0
N0C6P5	KKVLSIVPSIDTGVcSTQTR	C15(Carboxymethyl:13C(2))	3	1	1	0	0	5.813e-08	7.28951	4	2192.2	3.90514	110	2
N0C6P5	KVLSIVPSIDTGVcSTQTR	C14(Carboxymethyl:13C(2))	1	1	1	0	0	5.621e-09	6.31098	3	2064.1	2.67517	102.615	1
N0C6P5	VLSIVPSIDTGVcSTQTR	C13(Carboxymethyl:13C(2))	7	1	1	0	0	5.83e-08	5.63007	3	1936	3.73455	107.902	0
N0C6P5	VLSIVPSIDTGVcSTQTRR	C13(Carboxymethyl:13C(2))	1	1	1	0	0	0.0004564	4.45471	3	2092.1	1.68358	100.587	1
N0C6P5	VLSIVPSIDTGVcSTQTRR	C13(Carboxymethyl)	1	1	1	0	0	0.001527	3.63051	3	2090.1	1.97536	100.214	1
N0C6P5	VLSIVPSIDTGVcSTQTR	C13(Carboxymethyl)	1	1	1	0	0	1.219e-06	3.52257	2	1933.99	2.54414	111.113	0
N0C6P5	VLSIVPSIDTGVcSTQTR	C13(SO2H)	2	1	1	0	0	1.382e-05	3.36867	2	1907.98	3.29517	115.523	0
N0C6V5	GLETGELYcQR	C9(Carboxymethyl:13C(2))	2	1	1	0	0	0.0001631	3.73489	2	1328.61	3.71161	66.5899	0
N0C6V5	GLETGELYcQR	C9(Carboxymethyl)	3	1	1	0	0	0.0002314	3.58217	2	1326.6	1.87397	64.2845	0
N0C6X2	TYTYEGLcNVLDRNPEYR	C8(Carboxymethyl)	1	1	1	0	0	4.659e-07	3.66024	3	2264.03	2.30185	104.564	1
N0C6Y9	IASNLDcFDIELSPADLEILK	C7(Carboxymethyl:13C(2))	3	1	1	0	0	1.399e-09	5.63282	2	2379.2	4.64262	124.84	0
N0C6Y9	LAPGVYQTEAVDFcR	C14(Carboxymethyl:13C(2))	6	1	1	0	0	2.159e-07	3.80353	2	1728.83	4.53518	95.2515	0
N0C718	RVELcDNLSVGGTTPSYGVIEAAVR	C5(Carboxymethyl:13C(2))	2	1	1	0	0	3.188e-08	4.99188	3	2666.34	2.19442	124.438	1
N0C732	SVLTIAVGcTGGQHR	C9(SO3H)	3	1	1	0	0	3.787e-06	4.10082	2	1546.77	3.81627	78.8641	0
N0C749	ILAAcGAGVNSSHQIK	C5(Carboxymethyl:13C(2))	1	1	1	0	0	3.034e-08	5.82512	3	1628.84	3.44185	55.1394	0
N0C749	ILAAcGAGVNSSHQIK	C5(SO3H)	2	1	1	0	0	2.179e-08	5.03214	2	1616.81	4.63253	54.3658	0
N0C749	ILAAcGAGVNSSHQIK	C5(Carboxymethyl)	3	1	1	0	0	1.391e-06	3.70542	2	1626.83	4.01475	55.2062	0
N0C749	ILAAcGAGVNSSHQIK	C5(SO2H)	1	1	1	0	0	1.311e-06	3.44326	2	1600.82	3.10367	53.8125	0
N0C758	AIcEETGNGHVQLFAK	C3(Carboxymethyl:13C(2))	5	1	1	0	0	2.366e-08	4.97027	2	1776.86	3.43876	73.6681	0
N0C758	AIcEETGNGHVQLFAK	C3(Carboxymethyl)	6	1	1	0	0	3.131e-08	4.61628	2	1774.85	3.57803	73.185	0
N0C758	AIcEETGNGHVQLFAK	C3(SO3H)	4	1	1	0	0	4.389e-08	4.40788	2	1764.83	3.72651	82.3068	0
N0C758	AIcEETGNGHVQLFAK	C3(SO2H)	2	1	1	0	0	0.0001847	3.11781	2	1748.83	3.92418	72.6707	0
N0C781	TDVEIEAFVHGAmCISYSGRcTLSNHMSMRDANR	M13(Oxidation); C21(Carboxymethyl)	2	1	1	0	0.006	0.4107	2.58611	4	3875.72	3.51576	108.391	2
N0C7B4	cGGGNIVAAGR	C1(Carboxymethyl:13C(2))	1	1	1	0	0	6.111e-06	4.2329	2	1034.5	2.84833	45.5148	0
N0C7K1	TGTSADcPFASIENPDKK	C7(Carboxymethyl:13C(2))	5	1	1	0	0	5.696e-10	5.50802	3	1940.89	3.9297	72.4741	1
N0C7K1	AIGDQLIcIFVDHGLLR	C8(Carboxymethyl)	1	1	1	0	0	0.001653	3.8445	3	1941.03	3.49036	126.744	0
N0C7K5	DLGDELVIVVIDDcHCGLFIIPKEVAISK	C14(SOH)	1	1	1	0	0.002	0.1107	2.77921	3	3169.7	14.2666	129.148	1
N0C7L5	FYAcSNFPDcR	C4(Carboxymethyl:13C(2)); C10(Carboxymethyl)	2	1	1	0	0	0.0001249	3.35963	2	1440.55	3.10291	86.7222	0
N0C7L7	RIDGMIDcSPFGcR	C8(Carboxymethyl); C13(SO3H)	2	1	1	0	0	1.353e-05	4.64195	2	1675.7	4.90479	103.291	1
N0C7L7	KRIDGMIDcSPFGcR	C9(Carboxymethyl); C14(SO3H)	1	1	1	0	0	0.0001348	4.05651	3	1803.79	3.87268	100.41	2
N0C7M9	FcQSFMTELQK	C2(Carboxymethyl)	3	1	1	0	0	3.448e-05	3.35828	2	1419.63	4.11555	96.1594	0
N0C7S7	ILVDAPcSGIGLIR	C7(Carboxymethyl:13C(2))	1	1	1	0	0	3.353e-06	3.6289	2	1486.83	4.38509	115.008	0
N0C7S7	LDATKVFETFGPNAFDKILVDAPcSGIGLIR	C24(SOH)	2	1	1	0	0.009	0.4946	3.24626	4	3323.71	-6.19678	123.909	2
N0C7X3	AAEPATIAPATEGGDFLVAVTAcTTGIAHTYmAQEALQK	C23(Carboxymethyl:13C(2)); M32(Oxidation)	1	1	1	0	0.006	0.399	2.58959	3	3994.91	-6.15363	123.765	0
N0C7Y3	ATISNcSNNYGPYQHIEK	C6(Carboxymethyl:13C(2))	2	1	1	0	0	1.017e-09	5.80496	2	2098.95	4.6599	60.6598	0
N0C7Y3	ATISNcSNNYGPYQHIEK	C6(SO2H)	4	1	1	0	0	4.947e-07	5.13607	3	2070.93	3.63571	62.1629	0
N0C7Y3	ATISNcSNNYGPYQHIEK	C6(SO3H)	4	1	1	0	0	4.765e-08	4.87874	3	2086.92	3.64623	62.8756	0
N0C803	LIEAAQDLDMVcGMTGDGVNDSPALK	C12(Carboxymethyl:13C(2))	2	1	1	0	0	1.967e-11	6.23669	2	2723.26	4.7031	121.015	0
N0C803	LIEAAQDLDmVcGMTGDGVNDSPALK	M10(Oxidation); C12(Carboxymethyl:13C(2))	1	1	1	0	0	2.054e-07	5.21367	3	2739.26	7.32919	118.959	0
N0C832	VPADVDVFMcAPK	C10(Carboxymethyl:13C(2))	4	1	1	0	0	1.089e-06	4.04266	2	1451.7	9.5048	102.847	0
N0C832	VPADVDVFmcAPK	M9(Oxidation); C10(Carboxymethyl:13C(2))	2	1	1	0	0	5.409e-06	3.40962	2	1467.68	4.63187	88.954	0
N0C832	VPADVDVFMcAPK	C10(SO2H)	2	1	1	0	0	0.0004091	3.31044	2	1423.67	4.047	107.296	0
N0C8F3	VVAHSVQDAALADGEGcLSVDREVPGYVVR	C17(SO3H)	12	1	1	0	0	8.939e-11	6.83201	3	3159.55	4.60284	105.92	1
N0C8F3	VVAHSVQDAALADGEGcLSVDR	C17(Carboxymethyl)	6	1	1	0	0	6.111e-08	6.02236	3	2270.08	4.32975	91.3376	0
N0C8F3	VVAHSVQDAALADGEGcLSVDR	C17(SO3H)	11	1	1	0	0	3.719e-08	5.62778	2	2260.06	3.96887	84.0428	0
N0C8F3	VVAHSVQDAALADGEGcLSVDR	C17(SO2H)	1	1	1	0	0	9.735e-09	4.63837	2	2244.07	4.77741	84.2529	0
N0C8F3	VVAHSVQDAALADGEGcLSVDREVPGYVVR	C17(SO2H)	3	1	1	0	0	0.0001887	4.27151	3	3143.56	4.83376	108.339	1
N0C8I0	KATINVEFFPVLcGSAFK	C13(SO3H)	1	1	1	0	0	3.942e-08	4.97792	2	2019.03	2.36094	131.75	1
N0C8I0	ATINVEFFPVLcGSAFK	C12(Carboxymethyl)	2	1	1	0	0	1.797e-06	4.55881	2	1900.96	2.06715	126.861	0
N0C8I7	EMGcELLTTREPGGVVISEK	C4(SO2H)	4	1	1	0	0	3.367e-07	3.27249	2	2180.07	5.68813	101.43	1
N0C8I7	EMGcELLTTR	C4(Carboxymethyl)	1	1	1	0	0	0.0004507	2.58922	2	1210.55	3.9813	77.9251	0
N0C8W6	NVIDRTScQTAVAPQTFPLNK	C8(SO3H)	2	1	1	0	0	3.035e-07	5.25889	3	2351.18	5.22826	91.1397	1
N0C8W6	TScQTAVAPQTFPLNK	C3(Carboxymethyl:13C(2))	2	1	1	0	0	1.032e-06	4.43795	2	1765.88	4.28726	79.4551	0
N0C8W6	NVIDRTScQTAVAPQTFPLNK	C8(Carboxymethyl:13C(2))	1	1	1	0	0	7.973e-08	4.28069	2	2363.2	4.08018	90.3576	1
N0C8W6	NVIDRTScQTAVAPQTFPLNK	C8(SO2H)	1	1	1	0	0	4.94e-07	4.26544	3	2335.18	4.44565	90.8186	1
N0C8W6	TScQTAVAPQTFPLNK	C3(Carboxymethyl)	1	1	1	0	0	2.954e-06	3.85899	3	1763.87	3.76328	79.2149	0
N0C8W6	TScQTAVAPQTFPLNK	C3(SO3H)	2	1	1	0	0	1.464e-05	3.652	2	1753.85	4.30422	85.4422	0
N0C8W6	NVIDRTScQTAVAPQTFPLNK	C8(Carboxymethyl)	1	1	1	0	0	1.454e-09	3.56981	2	2361.2	4.3405	90.84	1
N0C8W6	TScQTAVAPQTFPLNK	C3(SO2H)	2	1	1	0	0	6.452e-06	3.12736	2	1737.85	4.01677	84.4658	0
N0C8X6	RLPDcLDLWSAK	C5(Carboxymethyl:13C(2))	1	1	1	0	0	3.513e-05	4.12407	3	1476.75	4.33201	119.46	1
N0C8X8	IYPEVGASGGFIHYcEYPVLQQNPK	C15(Carboxymethyl:13C(2))	1	1	1	0	0	4.216e-08	5.24493	3	2869.39	4.07303	118.748	0
N0C8X8	cYKcNFEGDFTPTER	C1(Carboxymethyl); C4(Carboxymethyl)	2	1	1	0	0	2.096e-07	3.69389	2	1925.78	3.93247	92.7309	1
N0C8X8	ELALEcATKR	C6(Carboxymethyl:13C(2))	1	1	1	0	0	2.199e-05	3.64803	3	1193.61	3.32252	57.0586	1
N0C909	AcHSAEIIQSENQHQTDIVSTPELR	C2(SO2H)	2	1	1	0	0	2.955e-10	4.99943	3	2838.34	2.81322	85.4476	0
N0C938	ATGMTDKDFETPIVGVISTWAENTPcNIHLHDFGK	C26(Carboxymethyl)	3	1	1	0	0	4.769e-12	8.77233	5	3902.85	3.95011	131.134	1
N0C938	ATGMTDKDFETPIVGVISTWAENTPcNIHLHDFGK	C26(Carboxymethyl:13C(2))	4	1	1	0	0	2.084e-12	7.72769	4	3904.86	3.21788	126.306	1
N0C955	IVTSQTNKNILAcAK	C13(Carboxymethyl)	1	1	1	0	0	2.847e-08	4.42112	2	1661.9	5.24969	59.694	1
N0C980	KKDSTGIcFIGEK	C8(Carboxymethyl)	4	1	1	0	0	4.081e-07	4.39596	3	1483.75	4.3662	84.1772	2
N0C980	TPNPDVMcNKEIK	C8(Carboxymethyl:13C(2))	1	1	1	0	0	9.555e-06	3.9167	3	1548.74	3.76185	60.0557	1
N0C980	EMPEEFTMEcTAK	C10(Carboxymethyl:13C(2))	3	1	1	0	0	7.55e-05	3.23898	2	1605.65	4.14869	82.7339	0
N0C986	VGIGPGSIcTTR	C9(Carboxymethyl:13C(2))	2	1	1	0	0	2.552e-05	3.97122	2	1220.63	4.33079	68.4372	0
N0C986	VGIGPGSIcTTR	C9(SO3H)	3	1	1	0	0	1.789e-05	3.40109	2	1208.6	3.54783	71.9446	0
N0C986	VGIGPGSIcTTR	C9(SO2H)	3	1	1	0	0	7.029e-05	3.3219	2	1192.6	3.8353	70.5232	0
N0C986	VGIGPGSIcTTR	C9(Carboxymethyl)	1	1	1	0	0	4.434e-05	3.17514	2	1218.62	2.53168	68.8153	0
N0C9D5	GITELNLScPNVPGKPQIAYDFETTEK	C9(Carboxymethyl:13C(2))	1	1	1	0	0	1.008e-11	5.74304	3	3024.49	4.12151	119.99	0
N0C9D9	ALAETDKVcSSVNIGSTK	C9(SO3H)	1	1	1	0	0	1.794e-07	3.40123	2	1870.89	-7.00212	69.2079	1
N0C9D9	ALAETDKVcSSVNIGSTK	C9(Carboxymethyl:13C(2))	2	1	1	0	0.001	0.04664	2.77078	3	1882.94	1.92879	79.694	1
N0C9D9	LEAmTAIcSVGLDmIAIPEATPAETIAAmIADEAAIGVINQK	M4(Oxidation); C8(Carboxymethyl); M14(Oxidation); M29(Oxidation)	1	1	1	0	0.005	0.3381	2.98523	4	4362.14	-0.930239	126.553	0
N0C9K6	LHIGSAYTTIAcDVLAR	C12(Carboxymethyl:13C(2))	1	1	1	0	0	4.649e-06	5.51328	3	1863.96	4.15891	121.994	0
N0C9M1	FAADHLAFcK	C9(Carboxymethyl:13C(2))	20	1	1	0	0	1.828e-05	4.5042	3	1182.56	3.78548	77.8825	0
N0C9M1	ILTSEENEDKYLRGccHEcR	C15(Carboxymethyl:13C(2)); C16(Carboxymethyl); C19(Carboxymethyl)	2	1	1	0	0	0.0001763	4.01997	4	2574.09	3.42121	72.6678	2
N0C9M1	FAADHLAFcK	C9(SO3H)	4	1	1	0	0	0.000119	3.5482	2	1170.53	4.13008	71.7968	0
N0C9M1	ISVDINHVDPVVIGKDWFDGTPcER	C23(Carboxymethyl:13C(2))	1	1	1	0	0	0.00245	3.24132	3	2871.39	-1.18788	122.272	1
N0C9M1	VVVYcTGGVR	C5(Carboxymethyl:13C(2))	1	1	1	0	0	0.0001872	3.13202	2	1112.57	4.0222	55.9864	0
N0C9M1	VVVYcTGGVR	C5(Carboxymethyl)	8	1	1	0	0	0.0003137	2.8106	2	1110.57	4.35574	58.6784	0
N0C9M1	DWFDGTPcER	C8(Carboxymethyl:13C(2))	3	1	1	0	0	0.001134	2.53961	2	1285.51	2.76705	91.8709	0
N0CA16	SINTAcASSNDAIGDAFR	C6(Carboxymethyl)	8	1	1	0	0	1.093e-06	5.19051	3	1870.83	4.12849	84.7724	0
N0CA16	SINTAcASSNDAIGDAFR	C6(SO2H)	2	1	1	0	0	4.956e-06	3.56345	2	1844.82	4.17393	89.4552	0
N0CA71	AAYScGKPALGVGAGNVPAYIEK	C5(Carboxymethyl:13C(2))	16	1	1	0	0	1.059e-10	7.59921	3	2296.16	3.99083	92.6614	0
N0CA71	IAEPVGVVcGITPTTNPTSTAIFK	C9(Carboxymethyl:13C(2))	5	1	1	0	0	6.841e-08	6.73071	3	2476.3	4.1686	119.376	0
N0CA71	AAYScGKPALGVGAGNVPAYIEK	C5(SO3H)	14	1	1	0	0	7.867e-09	6.09565	3	2284.13	1.03623	93.3178	0
N0CA71	VPEGTNILAAEcAEVGPNEPLTR	C12(Carboxymethyl)	1	1	1	0	0	1.457e-12	6.00714	2	2438.2	3.86612	116.468	0
[truncated: 122 more rows]

## Sheet: Dataset 1E
		Dataset 1E. Reversible or irreversible oxidized cysteine-containing proteins upon H2O2 treatment in the wild-type strain*
[truncated: 70 more rows]

[truncated: 1 more sheets: Dataset 1F]
