# Supplementary material for: Redox-Regulated Adaptation of Streptococcus oligofermentans to Hydrogen Peroxide Stress
Source: mSystems. 2020 Mar 17;5(2):e00006-20. doi: 10.1128/mSystems.00006-20 (PMC7380579; doi:10.1128/mSystems.00006-20)
Supplement: DATA SET S2 [file mSystems.00006-20-sd002.xlsx]

## Sheet: Dataset 2A
Dataset 2A. Redox proteomics identified proteins in 40 mL-grown S. oligofermentans wild-type strain
Accession	Description	Score	Coverage	# Proteins	# Unique Peptides	# Peptides	# PSMs	# AAs	MW [kDa]	calc. pI
B1PUC6	L-amino acid oxidase OS=Streptococcus oligofermentans PE=1 SV=1 - [B1PUC6_9STRE]	2.94002	6.39	1	2	2	2	391	42.6522	7.40088
B6CEH7	Elongation factor Tu (Fragment) OS=Streptococcus oligofermentans GN=tuf PE=4 SV=1 - [B6CEH7_9STRE]	731.611	68.38	1	2	20	441	253	28.3554	4.61475
H2EQA5	Pyruvate oxidase OS=Streptococcus oligofermentans GN=pox PE=3 SV=1 - [H2EQA5_9STRE]	1834.93	65.99	1	40	40	714	591	65.208	5.17334
H2EUL4	MutT/NUDIX family protein (Fragment) OS=Streptococcus oligofermentans PE=3 SV=1 - [H2EUL4_9STRE]	0	25.17	1	3	3	5	151	17.8606	4.56396
N0C1E2	DNA polymerase III subunit beta OS=Streptococcus oligofermentans AS 1.3089 GN=I872_00010 PE=4 SV=1 - [N0C1E2_9STRE]	64.9556	28.04	1	12	12	41	378	41.9521	5.2876
N0C1E7	Transcription-repair-coupling factor OS=Streptococcus oligofermentans AS 1.3089 GN=mfd PE=3 SV=1 - [N0C1E7_9STRE]	4.43641	13.76	1	11	12	12	1163	134.238	5.84619
N0C1F3	Hypoxanthine phosphoribosyltransferase OS=Streptococcus oligofermentans AS 1.3089 GN=I872_00060 PE=4 SV=1 - [N0C1F3_9STRE]	60.105	47.78	1	9	9	62	180	20.1835	4.89404
N0C1F8	Secreted antigen GbpB/SagA peptidoglycan hydrolase PcsB protein OS=Streptococcus oligofermentans AS 1.3089 GN=I872_00085 PE=4 SV=1 - [N0C1F8_9STRE]	10.4417	11.65	1	3	3	3	395	41.5769	5.04639
N0C1I7	Uncharacterized protein OS=Streptococcus oligofermentans AS 1.3089 GN=I872_00245 PE=4 SV=1 - [N0C1I7_9STRE]	6.03399	16.79	1	3	3	4	137	15.1497	9.15869
N0C1J5	Sugar ABC transporter OS=Streptococcus oligofermentans AS 1.3089 GN=I872_00295 PE=4 SV=1 - [N0C1J5_9STRE]	72.3139	29.1	1	2	8	43	378	42.1377	5.56689
N0C1K4	Threonine synthase OS=Streptococcus oligofermentans AS 1.3089 GN=I872_00345 PE=4 SV=1 - [N0C1K4_9STRE]	145.537	55.26	1	18	18	83	494	53.7842	5.05908
N0C1M0	DNA polymerase OS=Streptococcus oligofermentans AS 1.3089 GN=I872_00430 PE=3 SV=1 - [N0C1M0_9STRE]	137.869	47.05	1	31	31	120	880	99.6747	5.16064
N0C1N0	30S ribosomal protein S10 OS=Streptococcus oligofermentans AS 1.3089 GN=rpsJ PE=3 SV=1 - [N0C1N0_9STRE]	104.542	55.88	1	8	8	56	102	11.5744	9.92041
N0C1N5	30S ribosomal protein S19 OS=Streptococcus oligofermentans AS 1.3089 GN=rpsS PE=3 SV=1 - [N0C1N5_9STRE]	16.0851	68.82	1	8	8	35	93	10.7437	9.99365
N0C1P1	30S ribosomal protein S17 OS=Streptococcus oligofermentans AS 1.3089 GN=rpsQ PE=3 SV=1 - [N0C1P1_9STRE]	30.7383	60.47	1	7	7	107	86	10.0204	9.92041
N0C1P8	30S ribosomal protein S8 OS=Streptococcus oligofermentans AS 1.3089 GN=rpsH PE=3 SV=1 - [N0C1P8_9STRE]	293.041	70.45	1	11	11	153	132	14.7191	9.49561
N0C1Q5	50S ribosomal protein L15 OS=Streptococcus oligofermentans AS 1.3089 GN=rplO PE=3 SV=1 - [N0C1Q5_9STRE]	211.212	36.3	1	4	4	66	146	15.4475	10.4624
N0C1Q9	30S ribosomal protein S13 OS=Streptococcus oligofermentans AS 1.3089 GN=rpsM PE=3 SV=1 - [N0C1Q9_9STRE]	28.2888	69.42	1	11	11	81	121	13.4115	10.521
N0C1S0	Copper-translocating P-type ATPase OS=Streptococcus oligofermentans AS 1.3089 GN=I872_00655 PE=3 SV=1 - [N0C1S0_9STRE]	7.32556	5.31	1	2	3	4	753	80.2472	5.36377
N0C1S5	Cation transport ATPase OS=Streptococcus oligofermentans AS 1.3089 GN=I872_00690 PE=3 SV=1 - [N0C1S5_9STRE]	24.3731	21.98	1	11	12	25	687	77.4443	5.37646
N0C1V2	Uncharacterized protein OS=Streptococcus oligofermentans AS 1.3089 GN=I872_00825 PE=4 SV=1 - [N0C1V2_9STRE]	6.69077	25.9	1	2	2	3	139	15.5855	4.93213
N0C1X6	GTP diphosphokinase OS=Streptococcus oligofermentans AS 1.3089 GN=I872_00935 PE=3 SV=1 - [N0C1X6_9STRE]	44.297	28.15	1	17	17	34	739	83.9555	8.60205
N0C1Y7	Uncharacterized protein OS=Streptococcus oligofermentans AS 1.3089 GN=I872_00995 PE=4 SV=1 - [N0C1Y7_9STRE]	13.6797	41.08	1	5	5	11	185	21.3526	4.89404
N0C1Z2	Metal-dependent transcriptional regulator OS=Streptococcus oligofermentans AS 1.3089 GN=I872_01020 PE=4 SV=1 - [N0C1Z2_9STRE]	11.9518	47.91	1	7	7	14	215	24.9957	5.33838
N0C210	Type I restriction enzyme OS=Streptococcus oligofermentans AS 1.3089 GN=I872_01105 PE=4 SV=1 - [N0C210_9STRE]	14.5125	13.82	1	10	11	16	1020	119.176	6.02393
N0C215	5-methyltetrahydropteroyltriglutamate--homocysteine methyltransferase OS=Streptococcus oligofermentans AS 1.3089 GN=metE PE=3 SV=1 - [N0C215_9STRE]	9.12592	14.67	1	7	7	11	750	84.6388	5.08447
N0C228	Imidazolonepropionase OS=Streptococcus oligofermentans AS 1.3089 GN=hutI PE=3 SV=1 - [N0C228_9STRE]	18.5409	17.58	1	5	5	9	421	46.2504	5.09717
N0C232	Mechanosensitive ion channel protein OS=Streptococcus oligofermentans AS 1.3089 GN=I872_01225 PE=4 SV=1 - [N0C232_9STRE]	2.21118	13.79	1	3	3	4	290	32.1701	6.80029
N0C239	Heat-inducible transcription repressor HrcA OS=Streptococcus oligofermentans AS 1.3089 GN=hrcA PE=3 SV=1 - [N0C239_9STRE]	0	15.99	1	4	4	4	344	39.3733	5.03369
N0C244	Uncharacterized protein OS=Streptococcus oligofermentans AS 1.3089 GN=I872_01275 PE=4 SV=1 - [N0C244_9STRE]	0	13.85	1	2	2	2	195	21.9433	5.99854
N0C256	Glutamine--fructose-6-phosphate aminotransferase [isomerizing] OS=Streptococcus oligofermentans AS 1.3089 GN=glmS PE=3 SV=1 - [N0C256_9STRE]	406.819	56.88	1	26	26	216	603	65.5697	5.35107
N0C263	Transcriptional repressor CtsR OS=Streptococcus oligofermentans AS 1.3089 GN=I872_01375 PE=4 SV=1 - [N0C263_9STRE]	11.1103	38.82	1	4	4	8	152	17.0901	8.96826
N0C268	Nicotinamide mononucleotide transporter OS=Streptococcus oligofermentans AS 1.3089 GN=I872_01410 PE=4 SV=1 - [N0C268_9STRE]	11.0617	13.28	1	3	3	5	271	31.013	9.26123
N0C284	Uridine phosphorylase OS=Streptococcus oligofermentans AS 1.3089 GN=I872_01485 PE=4 SV=1 - [N0C284_9STRE]	1.72009	27.45	1	4	4	5	255	29.1246	4.84326
N0C2A5	tRNA (guanine-N(7)-)-methyltransferase OS=Streptococcus oligofermentans AS 1.3089 GN=trmB PE=3 SV=1 - [N0C2A5_9STRE]	20.7062	50	1	8	8	26	212	24.3195	7.13721
N0C2B2	Protein translocase subunit SecA OS=Streptococcus oligofermentans AS 1.3089 GN=secA PE=3 SV=1 - [N0C2B2_9STRE]	282.206	57.93	1	44	45	194	839	95.0001	5.37646
N0C2B6	ATP-dependent DNA helicase RecG OS=Streptococcus oligofermentans AS 1.3089 GN=I872_01645 PE=4 SV=1 - [N0C2B6_9STRE]	3.52257	11.92	1	5	5	5	671	75.1845	6.30322
N0C2C8	Flavodoxin OS=Streptococcus oligofermentans AS 1.3089 GN=I872_01695 PE=4 SV=1 - [N0C2C8_9STRE]	14.7558	53.06	1	6	6	19	147	15.7984	3.90381
N0C2E4	50S ribosomal protein L19 OS=Streptococcus oligofermentans AS 1.3089 GN=rplS PE=3 SV=1 - [N0C2E4_9STRE]	41.6771	70.43	1	14	14	184	115	13.0593	10.9312
N0C2F3	CRISPR-associated protein csd2 OS=Streptococcus oligofermentans AS 1.3089 GN=I872_01755 PE=4 SV=1 - [N0C2F3_9STRE]	25.8154	71.02	1	20	20	27	283	31.8571	5.60498
N0C2G5	Cell-wall biogenesis glycosyltransferase OS=Streptococcus oligofermentans AS 1.3089 GN=I872_01840 PE=4 SV=1 - [N0C2G5_9STRE]	8.13129	8.05	1	2	2	2	323	37.7367	8.74854
N0C2H3	Lipopolysaccharide biosynthesis protein OS=Streptococcus oligofermentans AS 1.3089 GN=I872_01900 PE=4 SV=1 - [N0C2H3_9STRE]	1.94462	10.4	1	4	4	7	548	64.8079	5.32568
N0C2H6	Translation initiation factor IF-3 OS=Streptococcus oligofermentans AS 1.3089 GN=infC PE=3 SV=1 - [N0C2H6_9STRE]	73.9485	61.93	1	8	8	53	176	20.1039	9.74463
N0C2I1	S-adenosylmethionine synthase OS=Streptococcus oligofermentans AS 1.3089 GN=metK PE=3 SV=1 - [N0C2I1_9STRE]	47.5125	33.59	1	13	13	45	396	42.9941	5.41455
N0C2J2	Lipid kinase OS=Streptococcus oligofermentans AS 1.3089 GN=I872_02035 PE=4 SV=1 - [N0C2J2_9STRE]	9.02856	15.99	1	4	4	10	319	34.8433	5.47803
N0C2L0	Glutamine ABC transporter ATP-binding protein OS=Streptococcus oligofermentans AS 1.3089 GN=I872_02165 PE=3 SV=1 - [N0C2L0_9STRE]	113.702	66.67	1	7	8	64	246	27.2058	5.37646
N0C2L3	Uncharacterized protein OS=Streptococcus oligofermentans AS 1.3089 GN=I872_02190 PE=4 SV=1 - [N0C2L3_9STRE]	2.79685	18.78	1	2	2	3	181	21.0147	6.04932
N0C2L7	D-alanine--D-alanine ligase OS=Streptococcus oligofermentans AS 1.3089 GN=ddl PE=3 SV=1 - [N0C2L7_9STRE]	47.7562	45.11	1	12	12	29	348	38.8207	4.70361
N0C2M2	Peptide chain release factor 3 OS=Streptococcus oligofermentans AS 1.3089 GN=prfC PE=3 SV=1 - [N0C2M2_9STRE]	41.5381	37.16	1	15	16	27	514	58.4243	5.23682
N0C2M5	Ribosome-recycling factor OS=Streptococcus oligofermentans AS 1.3089 GN=frr PE=3 SV=1 - [N0C2M5_9STRE]	163.79	60.54	1	15	15	76	185	20.691	6.03662
N0C2N7	Phosphoenolpyruvate-protein phosphotransferase OS=Streptococcus oligofermentans AS 1.3089 GN=I872_02350 PE=3 SV=1 - [N0C2N7_9STRE]	869.561	77.3	1	37	37	484	577	63.1979	4.7417
N0C2P2	Glycogen biosynthesis protein,glucose-1-phosphate adenylyltransferase OS=Streptococcus oligofermentans AS 1.3089 GN=I872_02375 PE=4 SV=1 - [N0C2P2_9STRE]	130.306	40.37	1	15	15	72	379	42.3278	7.12256
N0C2P8	Uncharacterized protein OS=Streptococcus oligofermentans AS 1.3089 GN=I872_02400 PE=4 SV=1 - [N0C2P8_9STRE]	7.97782	6.6	1	2	2	4	409	47.0412	4.15771
N0C2Q4	Uncharacterized protein OS=Streptococcus oligofermentans AS 1.3089 GN=I872_02450 PE=4 SV=1 - [N0C2Q4_9STRE]	3.05377	18.33	1	3	3	3	240	27.4802	5.14795
N0C2R3	Purine nucleoside phosphorylase OS=Streptococcus oligofermentans AS 1.3089 GN=I872_02500 PE=3 SV=1 - [N0C2R3_9STRE]	132.172	44.07	1	7	7	72	270	28.7869	5.46533
N0C2S1	Uncharacterized protein OS=Streptococcus oligofermentans AS 1.3089 GN=I872_02550 PE=4 SV=1 - [N0C2S1_9STRE]	0	21.64	1	3	3	3	171	19.8922	9.31982
N0C2S6	LysR family transcriptional regulator OS=Streptococcus oligofermentans AS 1.3089 GN=I872_02575 PE=4 SV=1 - [N0C2S6_9STRE]	9.71356	19.54	1	5	5	10	302	34.838	5.52881
N0C2T3	Dihydroorotate dehydrogenase OS=Streptococcus oligofermentans AS 1.3089 GN=pyrD PE=3 SV=1 - [N0C2T3_9STRE]	0	8.33	1	2	2	2	312	32.9561	5.47803
N0C2U6	30S ribosomal protein S1 OS=Streptococcus oligofermentans AS 1.3089 GN=rpsA PE=4 SV=1 - [N0C2U6_9STRE]	562.531	68.25	1	31	31	381	400	43.8931	5.05908
N0C2V8	Uncharacterized protein OS=Streptococcus oligofermentans AS 1.3089 GN=I872_02765 PE=4 SV=1 - [N0C2V8_9STRE]	35.4976	33.95	1	10	10	15	433	50.6235	6.65381
N0C2W4	Cell-division ATP-binding protein FtsE OS=Streptococcus oligofermentans AS 1.3089 GN=I872_02790 PE=3 SV=1 - [N0C2W4_9STRE]	104.134	72.81	1	13	14	91	228	25.6177	9.5249
N0C2X2	Septation ring formation regulator EzrA OS=Streptococcus oligofermentans AS 1.3089 GN=ezrA PE=3 SV=1 - [N0C2X2_9STRE]	225.079	53.66	1	25	25	137	574	66.3749	4.76709
N0C2Z0	Uncharacterized protein OS=Streptococcus oligofermentans AS 1.3089 GN=I872_02940 PE=4 SV=1 - [N0C2Z0_9STRE]	2.5723	27.27	1	2	2	5	121	14.4716	9.0708
N0C307	ATP synthase subunit alpha OS=Streptococcus oligofermentans AS 1.3089 GN=atpA PE=3 SV=1 - [N0C307_9STRE]	271.92	44.91	3	22	22	161	501	54.4433	5.0083
N0C312	UDP-N-acetylglucosamine 1-carboxyvinyltransferase OS=Streptococcus oligofermentans AS 1.3089 GN=murA PE=3 SV=1 - [N0C312_9STRE]	61.7267	42.25	1	11	11	50	426	46.1879	5.98584
N0C317	Thymidylate synthase OS=Streptococcus oligofermentans AS 1.3089 GN=thyA PE=3 SV=1 - [N0C317_9STRE]	13.1589	26.16	1	5	5	14	279	32.5414	6.04932
N0C327	50S ribosomal protein L7/L12 OS=Streptococcus oligofermentans AS 1.3089 GN=rplL PE=3 SV=1 - [N0C327_9STRE]	30.9242	76.03	1	9	9	39	121	12.3316	4.48779
N0C342	Thioredoxin family protein OS=Streptococcus oligofermentans AS 1.3089 GN=I872_03205 PE=4 SV=1 - [N0C342_9STRE]	21.9231	68.31	1	12	12	26	183	20.2513	5.75732
N0C368	DNA polymerase III subunits gamma and tau OS=Streptococcus oligofermentans AS 1.3089 GN=I872_03330 PE=4 SV=1 - [N0C368_9STRE]	21.7734	25.99	1	8	8	14	554	61.2485	5.12256
N0C372	LytR family transcriptional regulator OS=Streptococcus oligofermentans AS 1.3089 GN=I872_03355 PE=4 SV=1 - [N0C372_9STRE]	21.3925	17.11	1	6	7	11	491	55.64	8.39697
N0C385	Alpha-amylase OS=Streptococcus oligofermentans AS 1.3089 GN=I872_03415 PE=4 SV=1 - [N0C385_9STRE]	3.78729	10.2	1	4	4	4	588	68.3207	5.45264
N0C3A9	Pyrimidine-nucleoside phosphorylase OS=Streptococcus oligofermentans AS 1.3089 GN=I872_03540 PE=4 SV=1 - [N0C3A9_9STRE]	0	8.24	1	2	2	2	425	45.7949	4.85596
N0C3B3	ABC transporter permease OS=Streptococcus oligofermentans AS 1.3089 GN=I872_03565 PE=4 SV=1 - [N0C3B3_9STRE]	42.4365	10.71	1	4	4	26	364	38.5698	9.80322
N0C3B8	UDP-N-acetylenolpyruvoylglucosamine reductase OS=Streptococcus oligofermentans AS 1.3089 GN=murB PE=3 SV=1 - [N0C3B8_9STRE]	15.5858	41.35	1	10	10	27	312	34.3697	6.53662
N0C3C6	Chromosomal replication initiator protein DnaA OS=Streptococcus oligofermentans AS 1.3089 GN=dnaA PE=3 SV=1 - [N0C3C6_9STRE]	22.9252	25.5	1	7	7	19	451	51.1639	5.93506
N0C3C9	Pyrroline-5-carboxylate reductase OS=Streptococcus oligofermentans AS 1.3089 GN=I872_03640 PE=4 SV=1 - [N0C3C9_9STRE]	11.4958	45.86	1	8	8	18	266	28.4549	5.22412
N0C3D0	Peptidyl-tRNA hydrolase OS=Streptococcus oligofermentans AS 1.3089 GN=pth PE=3 SV=1 - [N0C3D0_9STRE]	2.47583	32.28	1	4	4	6	189	21.383	7.1958
N0C3D6	Cell wall surface anchor family protein OS=Streptococcus oligofermentans AS 1.3089 GN=I872_03685 PE=4 SV=1 - [N0C3D6_9STRE]	26.6754	23.78	1	5	6	8	576	57.2462	4.98291
N0C3E1	ABC transporter OS=Streptococcus oligofermentans AS 1.3089 GN=I872_03710 PE=3 SV=1 - [N0C3E1_9STRE]	5.53417	7.22	1	3	3	4	582	65.4225	6.49365
N0C3E5	Phosphate acyltransferase OS=Streptococcus oligofermentans AS 1.3089 GN=plsX PE=3 SV=1 - [N0C3E5_9STRE]	56.3425	54.49	1	12	12	44	334	35.3757	6.72705
N0C3E6	PhnA protein OS=Streptococcus oligofermentans AS 1.3089 GN=I872_03735 PE=4 SV=1 - [N0C3E6_9STRE]	4.78779	25	1	3	3	4	112	12.1291	5.09717
N0C3E9	N5-carboxyaminoimidazole ribonucleotide synthase OS=Streptococcus oligofermentans AS 1.3089 GN=I872_00130 PE=3 SV=1 - [N0C3E9_9STRE]	24.5436	21.21	1	6	6	12	363	39.2049	5.09717
N0C3F4	Uncharacterized protein OS=Streptococcus oligofermentans AS 1.3089 GN=I872_00155 PE=4 SV=1 - [N0C3F4_9STRE]	15.5147	22.83	1	2	2	10	92	10.8822	4.04346
N0C3G0	GntR family transcriptional regulator OS=Streptococcus oligofermentans AS 1.3089 GN=I872_00180 PE=4 SV=1 - [N0C3G0_9STRE]	141.102	70.17	1	15	16	112	238	28.2935	7.13721
N0C3I2	Putative N-acetylmannosamine-6-phosphate 2-epimerase OS=Streptococcus oligofermentans AS 1.3089 GN=nanE PE=3 SV=1 - [N0C3I2_9STRE]	2.25612	29.31	1	6	6	8	232	25.2593	5.03369
N0C3J3	Acetyltransferase OS=Streptococcus oligofermentans AS 1.3089 GN=I872_00340 PE=4 SV=1 - [N0C3J3_9STRE]	28.2702	54.55	1	11	11	48	231	26.8386	6.15088
N0C3K1	Uncharacterized protein OS=Streptococcus oligofermentans AS 1.3089 GN=I872_04010 PE=4 SV=1 - [N0C3K1_9STRE]	2.38366	17.86	1	2	2	2	112	12.7935	4.48779
N0C3K6	UDP-glucose 4-epimerase OS=Streptococcus oligofermentans AS 1.3089 GN=I872_04035 PE=3 SV=1 - [N0C3K6_9STRE]	130.014	61.86	1	13	13	70	333	36.4974	5.33838
N0C3K7	Uncharacterized protein OS=Streptococcus oligofermentans AS 1.3089 GN=I872_00425 PE=4 SV=1 - [N0C3K7_9STRE]	0	2.22	1	2	3	3	1398	164.877	5.31299
N0C3L4	Phosphate import ATP-binding protein PstB OS=Streptococcus oligofermentans AS 1.3089 GN=pstB PE=3 SV=1 - [N0C3L4_9STRE]	17.0215	57.54	1	10	10	28	252	27.7883	5.74463
N0C3L6	Phosphoribulokinase / Uridine kinase family OS=Streptococcus oligofermentans AS 1.3089 GN=I872_00475 PE=4 SV=1 - [N0C3L6_9STRE]	0	23.58	1	3	3	3	212	23.9052	5.63037
N0C3M1	50S ribosomal protein L2 OS=Streptococcus oligofermentans AS 1.3089 GN=rplB PE=3 SV=1 - [N0C3M1_9STRE]	613.013	62.09	1	18	18	318	277	29.9072	10.6821
N0C3M2	Aminopeptidase N OS=Streptococcus oligofermentans AS 1.3089 GN=I872_04135 PE=4 SV=1 - [N0C3M2_9STRE]	460.088	59.15	1	38	38	240	847	95.1463	4.98291
N0C3M5	50S ribosomal protein L29 OS=Streptococcus oligofermentans AS 1.3089 GN=rpmC PE=3 SV=1 - [N0C3M5_9STRE]	8.3758	33.82	1	2	2	7	68	8.01046	9.56885
N0C3M7	Peptidoglycan N-acetylglucosamine deacetylase A OS=Streptococcus oligofermentans AS 1.3089 GN=I872_04160 PE=4 SV=1 - [N0C3M7_9STRE]	22.7436	20.43	1	6	6	13	465	53.4015	6.68311
N0C3M9	30S ribosomal protein S14 type Z OS=Streptococcus oligofermentans AS 1.3089 GN=rpsZ PE=3 SV=1 - [N0C3M9_9STRE]	3.47867	27.87	1	3	3	11	61	7.08072	10.3452
N0C3P3	Uncharacterized protein OS=Streptococcus oligofermentans AS 1.3089 GN=I872_00625 PE=4 SV=1 - [N0C3P3_9STRE]	2.16639	7.93	1	2	2	2	429	50.1282	5.30029
N0C3P9	Uncharacterized protein OS=Streptococcus oligofermentans AS 1.3089 GN=I872_00685 PE=4 SV=1 - [N0C3P9_9STRE]	50.8156	45.65	1	4	4	17	92	10.0114	8.80713
N0C3Q3	DNA-directed RNA polymerase subunit beta' OS=Streptococcus oligofermentans AS 1.3089 GN=rpoC PE=3 SV=1 - [N0C3Q3_9STRE]	726.493	62.6	1	69	69	442	1214	135.545	6.96143
N0C3Q8	Bifunctional folate synthesis protein OS=Streptococcus oligofermentans AS 1.3089 GN=I872_00745 PE=4 SV=1 - [N0C3Q8_9STRE]	11.6514	24.07	1	5	5	12	270	30.7122	5.13525
N0C3R7	Glutamyl aminopeptidase OS=Streptococcus oligofermentans AS 1.3089 GN=I872_00795 PE=4 SV=1 - [N0C3R7_9STRE]	133.357	49.44	1	12	12	66	354	37.8211	5.41455
N0C3S0	DNA-binding helix-turn-helix protein OS=Streptococcus oligofermentans AS 1.3089 GN=I872_04355 PE=4 SV=1 - [N0C3S0_9STRE]	0	13.29	1	2	2	5	158	18.0542	4.81787
N0C3T9	Uncharacterized protein OS=Streptococcus oligofermentans AS 1.3089 GN=I872_00905 PE=4 SV=1 - [N0C3T9_9STRE]	1.9038	32.93	2	3	3	4	82	9.36848	4.58936
N0C3U7	Cell wall bound protein OS=Streptococcus oligofermentans AS 1.3089 GN=I872_00930 PE=4 SV=1 - [N0C3U7_9STRE]	195.394	52.3	1	35	35	103	914	102.071	5.84619
N0C3V2	Acetoin dehydrogenase OS=Streptococcus oligofermentans AS 1.3089 GN=I872_04530 PE=4 SV=1 - [N0C3V2_9STRE]	62.3975	45.76	1	15	15	64	330	35.7531	4.97021
N0C3V4	Methylenetetrahydrofolate--tRNA-(uracil-5-)-methyltransferase TrmFO OS=Streptococcus oligofermentans AS 1.3089 GN=trmFO PE=3 SV=1 - [N0C3V4_9STRE]	29.5055	29.05	1	9	9	22	444	49.2459	5.5542
N0C3V8	Maltose O-acetyltransferase OS=Streptococcus oligofermentans AS 1.3089 GN=I872_04580 PE=4 SV=1 - [N0C3V8_9STRE]	7.58751	19.79	1	2	2	4	187	20.5663	5.33838
N0C3V9	Putative transcriptional regulator OS=Streptococcus oligofermentans AS 1.3089 GN=I872_04605 PE=4 SV=1 - [N0C3V9_9STRE]	0	8.03	1	2	2	2	299	34.7998	6.43018
N0C3W0	Uncharacterized protein OS=Streptococcus oligofermentans AS 1.3089 GN=I872_00990 PE=4 SV=1 - [N0C3W0_9STRE]	19.3052	63.64	1	3	3	14	55	6.4923	5.23682
N0C3W4	3-hydroxybutyryl-CoA dehydrogenase OS=Streptococcus oligofermentans AS 1.3089 GN=I872_04630 PE=4 SV=1 - [N0C3W4_9STRE]	4.28985	16.67	1	3	3	9	282	30.5712	5.73193
N0C3W7	4-hydroxy-tetrahydrodipicolinate synthase OS=Streptococcus oligofermentans AS 1.3089 GN=dapA PE=3 SV=1 - [N0C3W7_9STRE]	22.0651	32.48	1	8	8	21	311	33.9843	4.98291
N0C3X1	Formate--tetrahydrofolate ligase OS=Streptococcus oligofermentans AS 1.3089 GN=fhs PE=3 SV=1 - [N0C3X1_9STRE]	188.898	53.42	1	18	18	121	556	59.6944	5.45264
N0C3X5	Uncharacterized protein OS=Streptococcus oligofermentans AS 1.3089 GN=I872_04705 PE=4 SV=1 - [N0C3X5_9STRE]	22.5034	34.78	1	2	2	8	115	12.7023	5.22412
N0C3X9	NAD kinase OS=Streptococcus oligofermentans AS 1.3089 GN=nadK PE=3 SV=1 - [N0C3X9_9STRE]	9.79276	35.29	1	7	7	13	272	30.9272	9.21729
N0C3Y0	Histidine kinase A OS=Streptococcus oligofermentans AS 1.3089 GN=I872_01075 PE=4 SV=1 - [N0C3Y0_9STRE]	0	10.31	1	2	3	5	291	33.4106	5.75732
N0C3Y3	Uncharacterized protein OS=Streptococcus oligofermentans AS 1.3089 GN=I872_04755 PE=4 SV=1 - [N0C3Y3_9STRE]	0	31.3	1	3	3	6	115	13.2089	8.11865
N0C3Y6	Permease OS=Streptococcus oligofermentans AS 1.3089 GN=I872_01100 PE=4 SV=1 - [N0C3Y6_9STRE]	6.37169	10.71	1	3	3	4	364	39.4649	9.17334
N0C3Y7	Uncharacterized protein OS=Streptococcus oligofermentans AS 1.3089 GN=I872_04780 PE=4 SV=1 - [N0C3Y7_9STRE]	1.74602	20.44	1	2	2	2	137	16.9515	5.03369
N0C3Z2	Helix-turn-helix domain-containing protein OS=Streptococcus oligofermentans AS 1.3089 GN=I872_01135 PE=4 SV=1 - [N0C3Z2_9STRE]	3.1515	7.48	1	2	3	3	361	41.4384	5.68115
N0C3Z6	DNA gyrase subunit A OS=Streptococcus oligofermentans AS 1.3089 GN=gyrA PE=3 SV=1 - [N0C3Z6_9STRE]	99.8406	39.95	1	27	27	76	816	90.9903	6.1001
N0C400	Histidine ammonia-lyase OS=Streptococcus oligofermentans AS 1.3089 GN=hutH PE=3 SV=1 - [N0C400_9STRE]	27.9802	28.65	1	9	9	17	513	55.5129	5.63037
N0C403	Uncharacterized protein OS=Streptococcus oligofermentans AS 1.3089 GN=I872_04880 PE=4 SV=1 - [N0C403_9STRE]	14.3494	40.35	1	3	3	12	114	12.7211	4.17041
N0C405	Urocanate hydratase OS=Streptococcus oligofermentans AS 1.3089 GN=hutU PE=3 SV=1 - [N0C405_9STRE]	25.3597	29.29	1	14	14	24	676	75.4556	5.46533
N0C411	Nitroreductase OS=Streptococcus oligofermentans AS 1.3089 GN=I872_04930 PE=4 SV=1 - [N0C411_9STRE]	267.009	66.17	1	13	13	142	201	22.773	6.82959
N0C420	Uncharacterized protein OS=Streptococcus oligofermentans AS 1.3089 GN=I872_01245 PE=4 SV=1 - [N0C420_9STRE]	0	19.13	1	3	3	6	183	21.1597	8.52881
N0C431	Glycoprotein endopeptidase OS=Streptococcus oligofermentans AS 1.3089 GN=I872_01295 PE=4 SV=1 - [N0C431_9STRE]	12.8711	28.95	1	5	5	13	228	24.7921	5.24951
N0C436	Methyltransferase OS=Streptococcus oligofermentans AS 1.3089 GN=I872_01320 PE=4 SV=1 - [N0C436_9STRE]	8.13777	23.39	1	5	5	13	248	27.8812	8.73389
N0C439	tRNA (guanine-N(1)-)-methyltransferase OS=Streptococcus oligofermentans AS 1.3089 GN=trmD PE=3 SV=1 - [N0C439_9STRE]	0	39.92	1	6	6	11	243	27.8999	4.90674
N0C442	30S ribosomal protein S15 OS=Streptococcus oligofermentans AS 1.3089 GN=rpsO PE=3 SV=1 - [N0C442_9STRE]	12.492	34.83	1	7	7	35	89	10.5147	10.1841
N0C451	Uncharacterized protein OS=Streptococcus oligofermentans AS 1.3089 GN=I872_05180 PE=4 SV=1 - [N0C451_9STRE]	20.1505	35.05	1	4	4	16	214	23.6937	5.30029
N0C457	Uncharacterized protein OS=Streptococcus oligofermentans AS 1.3089 GN=I872_05230 PE=4 SV=1 - [N0C457_9STRE]	17.6858	20.57	1	4	4	13	282	30.7179	4.70361
N0C461	33 kDa chaperonin OS=Streptococcus oligofermentans AS 1.3089 GN=hslO PE=3 SV=1 - [N0C461_9STRE]	4.7959	32.07	1	8	8	19	290	31.62	4.81787
N0C463	Fructose operon transcriptional repressor OS=Streptococcus oligofermentans AS 1.3089 GN=I872_05255 PE=4 SV=1 - [N0C463_9STRE]	24.0614	38.46	1	7	7	25	247	27.4876	6.7124
N0C472	Glucose-1-phosphate thymidylyltransferase OS=Streptococcus oligofermentans AS 1.3089 GN=I872_05305 PE=3 SV=1 - [N0C472_9STRE]	148.436	82.7	1	20	20	147	289	32.1364	4.95752
N0C473	Serine acetyltransferase OS=Streptococcus oligofermentans AS 1.3089 GN=I872_01480 PE=3 SV=1 - [N0C473_9STRE]	2.25584	25.37	1	3	3	7	205	22.5049	7.21045
N0C476	Bcl-2 family protein OS=Streptococcus oligofermentans AS 1.3089 GN=I872_05330 PE=4 SV=1 - [N0C476_9STRE]	12.5204	47.16	1	9	9	17	229	25.6827	5.96045
N0C480	Transporter OS=Streptococcus oligofermentans AS 1.3089 GN=I872_01505 PE=4 SV=1 - [N0C480_9STRE]	3.47291	5.04	1	2	2	3	615	67.6385	9.59814
N0C487	Single-stranded-DNA-specific exonuclease RecJ OS=Streptococcus oligofermentans AS 1.3089 GN=I872_05380 PE=4 SV=1 - [N0C487_9STRE]	18.4141	28.42	1	14	14	28	739	82.6787	4.80518
N0C493	Stress response protein, TerZ-and CABP1 OS=Streptococcus oligofermentans AS 1.3089 GN=I872_05415 PE=4 SV=1 - [N0C493_9STRE]	61.6865	39.7	1	6	6	42	199	21.5587	4.66553
N0C495	Thioredoxin OS=Streptococcus oligofermentans AS 1.3089 GN=I872_01565 PE=3 SV=1 - [N0C495_9STRE]	51.8584	56.73	1	5	6	36	104	11.5769	4.70361
N0C4A2	Uncharacterized protein OS=Streptococcus oligofermentans AS 1.3089 GN=I872_01590 PE=4 SV=1 - [N0C4A2_9STRE]	20.7781	42.05	1	9	9	40	264	30.7829	9.29053
N0C4B8	Alanine racemase OS=Streptococcus oligofermentans AS 1.3089 GN=alr PE=3 SV=1 - [N0C4B8_9STRE]	18.4898	16.58	1	4	4	15	368	39.6419	6.17627
N0C4B9	DegV family protein OS=Streptococcus oligofermentans AS 1.3089 GN=I872_05540 PE=4 SV=1 - [N0C4B9_9STRE]	37.0964	35	1	10	10	43	280	30.5187	5.2876
N0C4C4	Chlorohydrolase OS=Streptococcus oligofermentans AS 1.3089 GN=I872_05565 PE=4 SV=1 - [N0C4C4_9STRE]	16.4607	10.64	1	3	3	5	423	46.8185	4.86865
N0C4C9	Serine/threonine protein phosphatase OS=Streptococcus oligofermentans AS 1.3089 GN=I872_05590 PE=4 SV=1 - [N0C4C9_9STRE]	2.92459	12.4	1	2	2	2	242	27.2994	4.94482
N0C4D1	Uncharacterized protein OS=Streptococcus oligofermentans AS 1.3089 GN=I872_01690 PE=4 SV=1 - [N0C4D1_9STRE]	16.0038	27.01	1	7	7	13	311	35.0951	6.03662
N0C4D9	Branched-chain amino acid ABC transporter ATP-binding protein OS=Streptococcus oligofermentans AS 1.3089 GN=I872_05640 PE=3 SV=1 - [N0C4D9_9STRE]	43.742	38.03	1	8	8	34	234	25.4135	6.60986
N0C4E8	Cof family protein OS=Streptococcus oligofermentans AS 1.3089 GN=I872_05690 PE=4 SV=1 - [N0C4E8_9STRE]	5.58704	18.63	1	3	3	5	263	29.5509	4.80518
N0C4F3	Ribonuclease 3 OS=Streptococcus oligofermentans AS 1.3089 GN=rnc PE=3 SV=1 - [N0C4F3_9STRE]	0	6.58	1	2	2	3	228	25.6481	4.99561
N0C4F8	Proline dipeptidase OS=Streptococcus oligofermentans AS 1.3089 GN=I872_05740 PE=4 SV=1 - [N0C4F8_9STRE]	22.0459	18.61	1	4	4	16	360	40.5322	4.80518
N0C4G4	Glycosyltransferase OS=Streptococcus oligofermentans AS 1.3089 GN=I872_01835 PE=4 SV=1 - [N0C4G4_9STRE]	14.7956	29.32	1	7	7	11	324	37.4761	7.00537
N0C4G7	Glycosyltransferase OS=Streptococcus oligofermentans AS 1.3089 GN=I872_01860 PE=4 SV=1 - [N0C4G7_9STRE]	51.4426	22.72	1	17	17	32	977	113.924	5.2749
N0C4H2	Sugar ABC transporter ATPase OS=Streptococcus oligofermentans AS 1.3089 GN=I872_01895 PE=3 SV=1 - [N0C4H2_9STRE]	39.0518	33.83	1	13	13	18	402	44.9397	5.09717
N0C4H3	Cytidylate kinase OS=Streptococcus oligofermentans AS 1.3089 GN=cmk PE=3 SV=1 - [N0C4H3_9STRE]	14.7238	51.56	1	8	8	25	225	24.886	5.08447
N0C4H5	HPr kinase/phosphorylase OS=Streptococcus oligofermentans AS 1.3089 GN=hprK PE=3 SV=1 - [N0C4H5_9STRE]	32.076	51.13	1	13	13	51	311	35.0783	5.98584
N0C4I0	Transcriptional accessory ribonuclease (YqgFc, S1) OS=Streptococcus oligofermentans AS 1.3089 GN=I872_05840 PE=4 SV=1 - [N0C4I0_9STRE]	49.8328	39.58	1	24	24	45	710	78.5601	5.5542
N0C4I2	Methionine aminopeptidase OS=Streptococcus oligofermentans AS 1.3089 GN=map PE=3 SV=1 - [N0C4I2_9STRE]	4.72799	27.37	1	4	4	8	285	31.5665	4.89404
N0C4I6	Cation (Mg/Ni uptake) transport ATPase OS=Streptococcus oligofermentans AS 1.3089 GN=I872_05875 PE=3 SV=1 - [N0C4I6_9STRE]	21.0542	9.93	2	6	6	10	886	98.4546	4.70361
N0C4J1	DNA ligase OS=Streptococcus oligofermentans AS 1.3089 GN=ligA PE=3 SV=1 - [N0C4J1_9STRE]	52.3806	31.29	1	13	13	29	652	72.0275	5.23682
N0C4J4	3-dehydroquinate dehydratase OS=Streptococcus oligofermentans AS 1.3089 GN=aroD PE=3 SV=1 - [N0C4J4_9STRE]	48.5829	55.56	1	8	9	34	225	25.5558	4.65283
N0C4J6	50S ribosomal protein L1 OS=Streptococcus oligofermentans AS 1.3089 GN=rplA PE=3 SV=1 - [N0C4J6_9STRE]	179.646	59.83	1	13	13	207	229	24.4449	9.23193
N0C4K3	NADPH-dependent FMN reductase OS=Streptococcus oligofermentans AS 1.3089 GN=I872_02110 PE=4 SV=1 - [N0C4K3_9STRE]	123.919	48.35	1	7	7	60	182	19.6222	4.99561
N0C4K5	Uncharacterized protein OS=Streptococcus oligofermentans AS 1.3089 GN=I872_05985 PE=4 SV=1 - [N0C4K5_9STRE]	28.2914	34.32	1	16	16	29	574	64.8605	5.59229
N0C4K7	Asparagine--tRNA ligase OS=Streptococcus oligofermentans AS 1.3089 GN=asnC PE=3 SV=1 - [N0C4K7_9STRE]	85.141	37.28	1	17	17	79	448	50.9404	5.09717
N0C4K9	ABC transporter ATPase OS=Streptococcus oligofermentans AS 1.3089 GN=I872_02160 PE=3 SV=1 - [N0C4K9_9STRE]	9.64997	14.62	1	5	5	7	513	58.3946	6.39209
N0C4L0	Transcription elongation factor GreA OS=Streptococcus oligofermentans AS 1.3089 GN=greA PE=3 SV=1 - [N0C4L0_9STRE]	162.215	83.75	1	14	14	72	160	17.4761	4.62744
N0C4L4	Uncharacterized protein OS=Streptococcus oligofermentans AS 1.3089 GN=I872_02185 PE=4 SV=1 - [N0C4L4_9STRE]	18.7976	17.43	1	8	8	11	591	69.3607	5.021
N0C4L6	Uncharacterized protein OS=Streptococcus oligofermentans AS 1.3089 GN=I872_06035 PE=4 SV=1 - [N0C4L6_9STRE]	0	38.46	1	4	4	9	182	20.7499	8.89502
N0C4L8	Recombination protein RecR OS=Streptococcus oligofermentans AS 1.3089 GN=recR PE=3 SV=1 - [N0C4L8_9STRE]	10.6961	13.64	1	2	2	6	198	21.641	4.88135
N0C4M1	Uncharacterized protein OS=Streptococcus oligofermentans AS 1.3089 GN=I872_06060 PE=4 SV=1 - [N0C4M1_9STRE]	13.1363	27.96	1	5	5	14	211	23.8111	5.24951
N0C4M7	Uridylate kinase OS=Streptococcus oligofermentans AS 1.3089 GN=pyrH PE=3 SV=1 - [N0C4M7_9STRE]	106.165	49.79	1	6	6	75	241	25.9564	5.33838
N0C4M9	Oligopeptide transport ATP-binding protein OS=Streptococcus oligofermentans AS 1.3089 GN=I872_06110 PE=3 SV=1 - [N0C4M9_9STRE]	28.3185	28.73	1	9	9	24	355	39.3182	5.17334
N0C4N3	Ribonucleoside-diphosphate reductase subunit beta OS=Streptococcus oligofermentans AS 1.3089 GN=nrdF PE=3 SV=1 - [N0C4N3_9STRE]	112.974	52.96	1	14	14	80	321	37.0783	4.57666
N0C4N4	Uncharacterized protein OS=Streptococcus oligofermentans AS 1.3089 GN=I872_06135 PE=4 SV=1 - [N0C4N4_9STRE]	18.5532	36.59	1	6	6	14	164	18.9161	5.2749
N0C4N7	Phosphocarrier protein HPr OS=Streptococcus oligofermentans AS 1.3089 GN=I872_02345 PE=4 SV=1 - [N0C4N7_9STRE]	191.525	89.66	1	5	5	110	87	8.94555	4.88135
N0C4N8	Aminopeptidase PepS OS=Streptococcus oligofermentans AS 1.3089 GN=I872_06160 PE=4 SV=1 - [N0C4N8_9STRE]	32.5735	28.09	1	7	7	16	413	45.2167	4.99561
N0C4P1	Glucose-1-phosphate adenylyltransferase OS=Streptococcus oligofermentans AS 1.3089 GN=glgC PE=3 SV=1 - [N0C4P1_9STRE]	70.7249	38.95	1	11	11	52	380	41.5256	4.77979
N0C4P3	Proline--tRNA ligase OS=Streptococcus oligofermentans AS 1.3089 GN=proS PE=3 SV=1 - [N0C4P3_9STRE]	441.757	67.21	1	34	34	227	616	68.6532	5.13525
N0C4P6	Permease OS=Streptococcus oligofermentans AS 1.3089 GN=I872_02395 PE=4 SV=1 - [N0C4P6_9STRE]	45.7429	15.68	1	3	3	12	389	43.297	9.36377
N0C4P9	Transketolase OS=Streptococcus oligofermentans AS 1.3089 GN=I872_06210 PE=3 SV=1 - [N0C4P9_9STRE]	496.304	55.78	1	27	27	207	658	71.0059	5.09717
N0C4Q0	Fibronectin-binding protein A OS=Streptococcus oligofermentans AS 1.3089 GN=I872_02420 PE=4 SV=1 - [N0C4Q0_9STRE]	29.0714	33.33	1	11	11	20	549	62.7179	7.35693
N0C4Q4	Phenylalanine--tRNA ligase beta subunit OS=Streptococcus oligofermentans AS 1.3089 GN=pheT PE=3 SV=1 - [N0C4Q4_9STRE]	284.164	57.68	1	32	32	165	801	87.1361	4.79248
N0C4Q9	ABC transporter ATP-binding protein OS=Streptococcus oligofermentans AS 1.3089 GN=I872_02470 PE=3 SV=1 - [N0C4Q9_9STRE]	37.0872	57.01	1	8	8	24	221	24.8123	7.60596
N0C4R1	Ribosomal RNA small subunit methyltransferase I OS=Streptococcus oligofermentans AS 1.3089 GN=rsmI PE=3 SV=1 - [N0C4R1_9STRE]	13.4315	38.89	1	9	9	21	288	31.9296	6.25244
N0C4R4	Phosphopentomutase OS=Streptococcus oligofermentans AS 1.3089 GN=deoB PE=3 SV=1 - [N0C4R4_9STRE]	28.1778	18.61	1	5	5	18	403	44.5051	4.95752
N0C4R6	5'-methylthioadenosine/S-adenosylhomocysteine nucleosidase OS=Streptococcus oligofermentans AS 1.3089 GN=I872_06285 PE=4 SV=1 - [N0C4R6_9STRE]	6.08969	48.7	1	7	7	25	230	24.9557	5.021
N0C4R8	NAD-dependent protein deacetylase OS=Streptococcus oligofermentans AS 1.3089 GN=cobB PE=3 SV=1 - [N0C4R8_9STRE]	0	15.51	1	2	2	2	245	27.3518	5.73193
N0C4S1	HD superfamily hydrolase OS=Streptococcus oligofermentans AS 1.3089 GN=I872_02545 PE=4 SV=1 - [N0C4S1_9STRE]	0	3.79	1	3	3	4	765	87.3304	5.47803
N0C4T1	ATP-dependent RNA helicase OS=Streptococcus oligofermentans AS 1.3089 GN=I872_06335 PE=4 SV=1 - [N0C4T1_9STRE]	24.6234	26.17	1	9	9	22	447	50.8081	9.43701
N0C4T8	Uracil-DNA glycosylase OS=Streptococcus oligofermentans AS 1.3089 GN=ung PE=3 SV=1 - [N0C4T8_9STRE]	5.61024	38.71	1	5	5	9	217	23.8174	6.52197
N0C4U0	DNA topoisomerase 4 subunit B OS=Streptococcus oligofermentans AS 1.3089 GN=parE PE=3 SV=1 - [N0C4U0_9STRE]	20.5882	16.38	1	10	10	15	647	71.5728	6.59521
N0C4U2	Exodeoxyribonuclease OS=Streptococcus oligofermentans AS 1.3089 GN=I872_06385 PE=4 SV=1 - [N0C4U2_9STRE]	107.12	62.18	1	14	14	73	275	31.1008	5.71924
N0C4V3	Uncharacterized protein OS=Streptococcus oligofermentans AS 1.3089 GN=I872_02695 PE=4 SV=1 - [N0C4V3_9STRE]	51.2541	34.29	1	13	13	27	557	65.7072	5.04639
N0C4V5	HAD family phosphatase OS=Streptococcus oligofermentans AS 1.3089 GN=I872_06435 PE=4 SV=1 - [N0C4V5_9STRE]	2.05764	14.29	1	3	3	9	175	20.3949	9.5249
N0C4V7	Triosephosphate isomerase OS=Streptococcus oligofermentans AS 1.3089 GN=tpiA PE=3 SV=1 - [N0C4V7_9STRE]	767.838	56.35	1	14	14	408	252	26.5473	4.80518
N0C4W2	Cof family protein OS=Streptococcus oligofermentans AS 1.3089 GN=I872_02760 PE=4 SV=1 - [N0C4W2_9STRE]	28.0983	44.61	1	10	10	41	269	29.8187	5.14795
N0C4W6	Peptide chain release factor 2 OS=Streptococcus oligofermentans AS 1.3089 GN=prfB PE=3 SV=1 - [N0C4W6_9STRE]	9.17425	22.02	1	6	6	17	336	38.3288	4.7417
N0C4X4	DNA gyrase subunit B OS=Streptococcus oligofermentans AS 1.3089 GN=gyrB PE=3 SV=1 - [N0C4X4_9STRE]	65.6369	26.81	1	15	15	49	649	72.2986	5.31299
N0C4Y5	Phage-associated protein OS=Streptococcus oligofermentans AS 1.3089 GN=I872_02885 PE=4 SV=1 - [N0C4Y5_9STRE]	12.0847	26.79	1	4	4	11	224	26.2791	5.40186
N0C502	Two-component response transcriptional regulator OS=Streptococcus oligofermentans AS 1.3089 GN=I872_02985 PE=4 SV=1 - [N0C502_9STRE]	0	16.06	1	4	4	6	218	24.8639	5.04639
N0C506	ATP synthase subunit delta OS=Streptococcus oligofermentans AS 1.3089 GN=atpH PE=3 SV=1 - [N0C506_9STRE]	26.8879	35.39	1	5	5	22	178	20.5139	5.90967
N0C514	Uncharacterized protein OS=Streptococcus oligofermentans AS 1.3089 GN=I872_03060 PE=4 SV=1 - [N0C514_9STRE]	14.6005	28.15	1	2	2	6	135	15.473	4.90674
N0C515	Putative transcriptional regulator OS=Streptococcus oligofermentans AS 1.3089 GN=I872_06670 PE=4 SV=1 - [N0C515_9STRE]	6.74487	12.92	1	2	2	3	178	20.3555	5.69385
N0C519	Probable GTP-binding protein EngB OS=Streptococcus oligofermentans AS 1.3089 GN=engB PE=3 SV=1 - [N0C519_9STRE]	25.2396	58.46	1	10	10	38	195	22.1066	8.90967
N0C523	50S ribosomal protein L10 OS=Streptococcus oligofermentans AS 1.3089 GN=rplJ PE=3 SV=1 - [N0C523_9STRE]	627.78	81.33	1	18	18	279	166	17.4235	5.24951
N0C528	Ribosome-binding ATPase YchF OS=Streptococcus oligofermentans AS 1.3089 GN=ychF PE=3 SV=1 - [N0C528_9STRE]	89.3299	51.21	1	18	18	48	371	41.1113	4.88135
N0C529	Uncharacterized protein OS=Streptococcus oligofermentans AS 1.3089 GN=I872_06720 PE=4 SV=1 - [N0C529_9STRE]	15.2297	21.29	1	5	5	12	249	26.7237	6.94678
N0C534	Cell shape-determining protein MreC OS=Streptococcus oligofermentans AS 1.3089 GN=I872_00075 PE=3 SV=1 - [N0C534_9STRE]	0	12.55	1	3	3	5	271	29.1125	5.32568
N0C535	Signal peptidase I OS=Streptococcus oligofermentans AS 1.3089 GN=I872_06745 PE=4 SV=1 - [N0C535_9STRE]	5.84335	22.7	1	3	3	13	185	21.2852	7.23975
N0C539	NADH oxidase OS=Streptococcus oligofermentans AS 1.3089 GN=I872_03225 PE=4 SV=1 - [N0C539_9STRE]	492.35	44.66	1	24	24	217	459	50.2245	5.26221
N0C541	Glycosyl transferase family protein OS=Streptococcus oligofermentans AS 1.3089 GN=I872_06770 PE=4 SV=1 - [N0C541_9STRE]	7.32872	12.35	1	3	3	7	332	37.6525	6.87354
N0C543	N5-carboxyaminoimidazole ribonucleotide mutase OS=Streptococcus oligofermentans AS 1.3089 GN=I872_00125 PE=3 SV=1 - [N0C543_9STRE]	35.2253	46.3	1	5	5	39	162	16.9479	6.31592
N0C544	FTR1 family iron permease OS=Streptococcus oligofermentans AS 1.3089 GN=I872_03250 PE=4 SV=1 - [N0C544_9STRE]	8.33608	13.04	1	5	5	6	560	61.3087	5.93506
N0C552	Adenylosuccinate lyase OS=Streptococcus oligofermentans AS 1.3089 GN=I872_00175 PE=3 SV=1 - [N0C552_9STRE]	191.173	64.73	1	24	24	95	431	49.501	5.42725
N0C554	Cation transport ATPase OS=Streptococcus oligofermentans AS 1.3089 GN=I872_06820 PE=3 SV=1 - [N0C554_9STRE]	7.55501	14.76	1	9	9	14	779	85.5855	6.23975
N0C559	Uncharacterized protein OS=Streptococcus oligofermentans AS 1.3089 GN=I872_03325 PE=4 SV=1 - [N0C559_9STRE]	12.9027	34.55	1	3	3	5	165	18.1552	4.57666
N0C561	Galactose-6-phosphate isomerase subunit LacB OS=Streptococcus oligofermentans AS 1.3089 GN=lacB PE=3 SV=1 - [N0C561_9STRE]	2.39639	29.82	1	6	6	12	171	18.7864	5.75732
N0C563	Holliday junction ATP-dependent DNA helicase RuvB OS=Streptococcus oligofermentans AS 1.3089 GN=ruvB PE=3 SV=1 - [N0C563_9STRE]	7.79055	25.3	1	5	5	13	332	37.4011	4.85596
N0C564	Prephenate dehydratase OS=Streptococcus oligofermentans AS 1.3089 GN=I872_03350 PE=4 SV=1 - [N0C564_9STRE]	4.79496	35.82	1	6	6	12	282	31.7905	5.03369
N0C567	PTS system enzyme IIBC component (Galactitol/fructose specific) OS=Streptococcus oligofermentans AS 1.3089 GN=I872_06870 PE=4 SV=1 - [N0C567_9STRE]	13.4177	31.65	1	4	4	13	158	17.8111	4.75439
N0C568	Uncharacterized protein OS=Streptococcus oligofermentans AS 1.3089 GN=I872_03375 PE=4 SV=1 - [N0C568_9STRE]	0	15.42	1	3	3	3	227	26.5103	6.22705
N0C574	Uncharacterized protein OS=Streptococcus oligofermentans AS 1.3089 GN=I872_03410 PE=4 SV=1 - [N0C574_9STRE]	0	37.9	1	2	2	3	124	13.6435	9.72998
N0C579	Uncharacterized protein OS=Streptococcus oligofermentans AS 1.3089 GN=I872_03435 PE=4 SV=1 - [N0C579_9STRE]	14.5813	30.59	1	3	3	9	170	19.7882	4.01807
N0C580	ATP-dependent 6-phosphofructokinase OS=Streptococcus oligofermentans AS 1.3089 GN=pfkA PE=3 SV=1 - [N0C580_9STRE]	380.358	82.44	1	22	22	278	336	35.4303	5.98584
N0C583	Uncharacterized protein OS=Streptococcus oligofermentans AS 1.3089 GN=I872_03460 PE=4 SV=1 - [N0C583_9STRE]	30.9716	26.67	1	6	6	11	345	37.8169	5.21143
N0C587	Multidrig ABC transporter ATPase OS=Streptococcus oligofermentans AS 1.3089 GN=I872_03485 PE=3 SV=1 - [N0C587_9STRE]	5.10019	25.1	1	5	5	10	247	27.4412	4.91943
N0C592	ABC transporter ATP-binding protein OS=Streptococcus oligofermentans AS 1.3089 GN=I872_06945 PE=4 SV=1 - [N0C592_9STRE]	1.64653	7.42	1	2	2	2	418	44.6513	5.19873
N0C595	UPF0246 protein I872_03510 OS=Streptococcus oligofermentans AS 1.3089 GN=I872_03510 PE=3 SV=1 - [N0C595_9STRE]	4.36904	29.83	1	4	4	10	238	27.5034	6.7124
N0C598	Uncharacterized protein OS=Streptococcus oligofermentans AS 1.3089 GN=I872_00445 PE=4 SV=1 - [N0C598_9STRE]	6.09109	43.45	1	3	3	8	145	16.5393	4.58936
N0C599	Dipeptidase OS=Streptococcus oligofermentans AS 1.3089 GN=I872_06995 PE=4 SV=1 - [N0C599_9STRE]	86.6605	34.86	1	21	22	51	568	64.157	5.38916
N0C5A2	Ribonuclease R OS=Streptococcus oligofermentans AS 1.3089 GN=rnr PE=3 SV=1 - [N0C5A2_9STRE]	17.7573	16.35	1	9	9	15	783	89.2193	7.29834
N0C5A4	Queuine tRNA-ribosyltransferase OS=Streptococcus oligofermentans AS 1.3089 GN=tgt PE=3 SV=1 - [N0C5A4_9STRE]	31.3678	14.47	1	3	3	11	380	43.1144	6.60986
N0C5A5	Formamidopyrimidine-DNA glycosylase OS=Streptococcus oligofermentans AS 1.3089 GN=mutM PE=3 SV=1 - [N0C5A5_9STRE]	4.75335	30.66	1	6	6	17	274	30.8744	9.31982
N0C5A9	ABC transporter ATP-binding protein OS=Streptococcus oligofermentans AS 1.3089 GN=I872_03560 PE=3 SV=1 - [N0C5A9_9STRE]	183.452	59.92	1	24	24	113	504	55.1075	6.65381
N0C5B1	50S ribosomal protein L23 OS=Streptococcus oligofermentans AS 1.3089 GN=rplW PE=3 SV=1 - [N0C5B1_9STRE]	70.1361	77.78	1	8	8	75	99	10.8359	9.5249
N0C5B4	Uncharacterized protein OS=Streptococcus oligofermentans AS 1.3089 GN=I872_07120 PE=4 SV=1 - [N0C5B4_9STRE]	23.106	61.88	1	8	9	44	160	18.7456	5.12256
N0C5B6	50S ribosomal protein L16 OS=Streptococcus oligofermentans AS 1.3089 GN=rplP PE=3 SV=1 - [N0C5B6_9STRE]	231.658	43.8	1	7	7	130	137	15.4424	10.6528
N0C5B7	Homoserine kinase OS=Streptococcus oligofermentans AS 1.3089 GN=thrB PE=3 SV=1 - [N0C5B7_9STRE]	50.605	45.14	1	9	9	52	288	31.5297	6.43018
N0C5C1	50S ribosomal protein L5 OS=Streptococcus oligofermentans AS 1.3089 GN=rplE PE=3 SV=1 - [N0C5C1_9STRE]	895.813	87.78	1	17	17	546	180	19.8167	9.34912
N0C5C2	Uncharacterized protein OS=Streptococcus oligofermentans AS 1.3089 GN=I872_07170 PE=4 SV=1 - [N0C5C2_9STRE]	15.1186	11.94	1	4	4	5	444	48.2812	4.67822
N0C5C4	Spermidine/putrescine ABC transporter spermidine/putrescine-binding protein OS=Streptococcus oligofermentans AS 1.3089 GN=I872_03610 PE=4 SV=1 - [N0C5C4_9STRE]	7.46689	17.98	1	5	5	6	356	40.7673	5.14795
N0C5C5	Catabolite gene activator and regulatory subunit of cAMP-dependent protein kinases OS=Streptococcus oligofermentans AS 1.3089 GN=I872_07195 PE=4 SV=1 - [N0C5C5_9STRE]	0	11.4	1	2	2	2	228	27.1537	7.97217
N0C5C6	30S ribosomal protein S5 OS=Streptococcus oligofermentans AS 1.3089 GN=rpsE PE=3 SV=1 - [N0C5C6_9STRE]	417.501	64.02	1	11	11	416	164	17.0935	9.68604
N0C5C8	Superoxide dismutase OS=Streptococcus oligofermentans AS 1.3089 GN=I872_07220 PE=3 SV=1 - [N0C5C8_9STRE]	168.788	80.1	2	11	11	113	201	22.4102	4.90674
N0C5C9	Gamma-glutamyl phosphate reductase OS=Streptococcus oligofermentans AS 1.3089 GN=proA PE=3 SV=1 - [N0C5C9_9STRE]	67.91	38.57	1	17	17	43	420	45.3776	5.38916
N0C5D2	Translation initiation factor IF-1 OS=Streptococcus oligofermentans AS 1.3089 GN=infA PE=3 SV=1 - [N0C5D2_9STRE]	1.74043	62.5	1	3	3	11	72	8.19727	8.49951
N0C5D3	6-phospho-beta-glucosidase OS=Streptococcus oligofermentans AS 1.3089 GN=I872_07245 PE=3 SV=1 - [N0C5D3_9STRE]	136.494	35.9	1	12	12	50	390	45.1157	5.04639
N0C5D4	Glycosylation associated protein, mature Fap1 export and glycosylation,gap1 OS=Streptococcus oligofermentans AS 1.3089 GN=I872_07270 PE=4 SV=1 - [N0C5D4_9STRE]	27.8361	27.85	1	7	7	11	535	62.8416	4.97021
N0C5D6	50S ribosomal protein L17 OS=Streptococcus oligofermentans AS 1.3089 GN=rplQ PE=3 SV=1 - [N0C5D6_9STRE]	395.218	53.13	1	6	6	124	128	14.5667	9.979
N0C5D7	Collagen-like surface-anchored protein OS=Streptococcus oligofermentans AS 1.3089 GN=I872_03680 PE=4 SV=1 - [N0C5D7_9STRE]	346.659	37.52	1	33	34	142	1607	164.539	5.50342
N0C5D8	Phosphoenolpyruvate carboxykinase (ATP) OS=Streptococcus oligofermentans AS 1.3089 GN=I872_07295 PE=4 SV=1 - [N0C5D8_9STRE]	0	13.87	1	6	6	6	548	62.5039	6.99072
N0C5E1	Cell division protein DivIVA OS=Streptococcus oligofermentans AS 1.3089 GN=I872_07320 PE=4 SV=1 - [N0C5E1_9STRE]	59.0408	39.85	1	10	10	38	261	30.2444	4.57666
N0C5E3	Uncharacterized protein OS=Streptococcus oligofermentans AS 1.3089 GN=I872_03705 PE=4 SV=1 - [N0C5E3_9STRE]	0	8.07	2	2	2	3	223	25.992	5.26221
N0C5E4	Zn-binding lipoprotein OS=Streptococcus oligofermentans AS 1.3089 GN=I872_00645 PE=3 SV=1 - [N0C5E4_9STRE]	68.052	41.2	1	17	17	38	500	56.298	5.12256
N0C5E6	Cell division protein FtsZ OS=Streptococcus oligofermentans AS 1.3089 GN=ftsZ PE=3 SV=1 - [N0C5E6_9STRE]	761.84	62.23	1	20	20	342	421	44.6619	4.80518
N0C5E8	23S_rRNA m1G745 methyltransferase OS=Streptococcus oligofermentans AS 1.3089 GN=I872_00680 PE=4 SV=1 - [N0C5E8_9STRE]	0	5.32	1	2	2	2	282	31.9444	6.72705
N0C5F3	DNA-directed RNA polymerase subunit beta OS=Streptococcus oligofermentans AS 1.3089 GN=rpoB PE=3 SV=1 - [N0C5F3_9STRE]	867.96	66.39	4	58	58	403	1190	133.043	5.17334
N0C5F5	Aspartate carbamoyltransferase OS=Streptococcus oligofermentans AS 1.3089 GN=pyrB PE=3 SV=1 - [N0C5F5_9STRE]	52.742	40.98	1	11	11	54	305	34.5134	5.63037
N0C5G0	GTP cyclohydrolase 1 OS=Streptococcus oligofermentans AS 1.3089 GN=folE PE=3 SV=1 - [N0C5G0_9STRE]	12.797	21.74	1	3	3	8	184	20.4214	6.63916
N0C5G1	Putative gluconeogenesis factor OS=Streptococcus oligofermentans AS 1.3089 GN=I872_03780 PE=3 SV=1 - [N0C5G1_9STRE]	36.5264	37.85	1	8	8	18	325	35.9565	5.52881
N0C5G3	Uncharacterized protein OS=Streptococcus oligofermentans AS 1.3089 GN=I872_07480 PE=4 SV=1 - [N0C5G3_9STRE]	41.4977	29.35	1	8	9	25	368	39.7914	5.23682
N0C5G5	DNA response regulator OS=Streptococcus oligofermentans AS 1.3089 GN=I872_00765 PE=4 SV=1 - [N0C5G5_9STRE]	0	8.62	1	2	2	2	232	27.118	5.71924
N0C5G7	Segregation and condensation protein B OS=Streptococcus oligofermentans AS 1.3089 GN=scpB PE=3 SV=1 - [N0C5G7_9STRE]	14.8836	33.15	1	4	4	10	181	20.1426	4.64014
N0C5H0	UPF0371 protein I872_00790 OS=Streptococcus oligofermentans AS 1.3089 GN=I872_00790 PE=3 SV=1 - [N0C5H0_9STRE]	183.307	54.86	1	26	26	130	494	55.3246	6.12549
N0C5H1	Non-canonical purine NTP pyrophosphatase OS=Streptococcus oligofermentans AS 1.3089 GN=I872_07530 PE=3 SV=1 - [N0C5H1_9STRE]	12.9809	25.54	1	6	6	11	325	36.0215	4.79248
N0C5H5	Valine--tRNA ligase OS=Streptococcus oligofermentans AS 1.3089 GN=valS PE=3 SV=1 - [N0C5H5_9STRE]	246.385	44.73	1	31	31	141	883	100.855	5.10986
N0C5H9	Putative oxidoreductase OS=Streptococcus oligofermentans AS 1.3089 GN=I872_07580 PE=4 SV=1 - [N0C5H9_9STRE]	7.5255	31.61	1	7	7	14	310	32.8091	5.10986
N0C5I2	Uncharacterized protein OS=Streptococcus oligofermentans AS 1.3089 GN=I872_00840 PE=4 SV=1 - [N0C5I2_9STRE]	52.0479	60.26	1	6	6	41	151	17.6419	4.4751
N0C5I3	Regulatory protein RecX OS=Streptococcus oligofermentans AS 1.3089 GN=recX PE=3 SV=1 - [N0C5I3_9STRE]	0	14.34	1	3	3	4	258	30.3339	8.07471
N0C5I6	Antibiotic ABC transporter ATPase OS=Streptococcus oligofermentans AS 1.3089 GN=I872_07640 PE=3 SV=1 - [N0C5I6_9STRE]	17.2246	32.16	1	12	12	19	513	58.4158	5.05908
N0C5J0	NhaP-type Na+/H+ and K+/H+ antiporter OS=Streptococcus oligofermentans AS 1.3089 GN=I872_07665 PE=4 SV=1 - [N0C5J0_9STRE]	7.7612	5.7	1	3	3	4	684	77.1248	6.55127
N0C5J8	FtsK/SpoIIIE family protein OS=Streptococcus oligofermentans AS 1.3089 GN=I872_00925 PE=4 SV=1 - [N0C5J8_9STRE]	111.5	37.55	1	38	38	76	1345	153.375	5.5542
N0C5K5	Uncharacterized protein OS=Streptococcus oligofermentans AS 1.3089 GN=I872_07740 PE=4 SV=1 - [N0C5K5_9STRE]	5.42175	20.11	2	3	3	6	179	20.6723	4.43701
N0C5K9	Uncharacterized protein OS=Streptococcus oligofermentans AS 1.3089 GN=I872_07765 PE=4 SV=1 - [N0C5K9_9STRE]	51.6418	53.14	1	9	9	57	239	27.5889	4.51318
N0C5L3	DNA-binding response regulator OS=Streptococcus oligofermentans AS 1.3089 GN=I872_07790 PE=4 SV=1 - [N0C5L3_9STRE]	5.18596	38.86	1	6	6	11	229	26.5121	6.39209
N0C5L4	RNA polymerase sigma factor SigA OS=Streptococcus oligofermentans AS 1.3089 GN=sigA PE=3 SV=1 - [N0C5L4_9STRE]	141.435	43.51	1	9	10	53	370	42.2929	4.80518
N0C5L5	Uncharacterized protein OS=Streptococcus oligofermentans AS 1.3089 GN=I872_01035 PE=4 SV=1 - [N0C5L5_9STRE]	0	14.76	1	2	2	2	210	24.0396	4.95752
N0C5L8	SpoU rRNA methylase family protein OS=Streptococcus oligofermentans AS 1.3089 GN=I872_07815 PE=4 SV=1 - [N0C5L8_9STRE]	4.43799	29.67	1	4	5	14	246	27.314	5.12256
N0C5M0	Two-component response transcriptional regulator OS=Streptococcus oligofermentans AS 1.3089 GN=I872_01070 PE=4 SV=1 - [N0C5M0_9STRE]	9.65527	45.13	1	6	6	12	226	25.6095	5.24951
N0C5M2	D-alanyl-D-alanine carboxypeptidase OS=Streptococcus oligofermentans AS 1.3089 GN=I872_07840 PE=4 SV=1 - [N0C5M2_9STRE]	1.85269	27.54	1	3	3	3	207	23.6098	4.729
N0C5M4	Inositol monophosphatase OS=Streptococcus oligofermentans AS 1.3089 GN=I872_04055 PE=4 SV=1 - [N0C5M4_9STRE]	0	24.22	1	5	5	6	256	28.8133	4.98291
N0C5M6	LPXTG cell wall surface protein, zinc carboxypeptidase family OS=Streptococcus oligofermentans AS 1.3089 GN=I872_07865 PE=4 SV=1 - [N0C5M6_9STRE]	4.02205	4.78	1	3	3	3	1089	120.158	5.85889
N0C5N2	Phosphate import ATP-binding protein PstB OS=Streptococcus oligofermentans AS 1.3089 GN=pstB PE=3 SV=1 - [N0C5N2_9STRE]	3.7473	34.08	1	7	7	11	267	30.3335	6.88818
N0C5N3	Formimidoylglutamase OS=Streptococcus oligofermentans AS 1.3089 GN=hutG PE=3 SV=1 - [N0C5N3_9STRE]	0	10.33	1	3	3	4	329	36.6336	5.37646
N0C5N8	Glutamate formiminotransferase OS=Streptococcus oligofermentans AS 1.3089 GN=I872_01190 PE=4 SV=1 - [N0C5N8_9STRE]	1.61776	23.08	1	5	5	9	299	33.1291	5.45264
N0C5P7	Lactoylglutathione lyase OS=Streptococcus oligofermentans AS 1.3089 GN=I872_04155 PE=4 SV=1 - [N0C5P7_9STRE]	0	32.81	1	3	3	8	128	14.5831	4.86865
N0C5P9	Uncharacterized protein OS=Streptococcus oligofermentans AS 1.3089 GN=I872_07990 PE=4 SV=1 - [N0C5P9_9STRE]	1.94782	18.11	1	3	3	6	254	29.2326	5.31299
N0C5Q1	Uncharacterized protein OS=Streptococcus oligofermentans AS 1.3089 GN=I872_01240 PE=4 SV=1 - [N0C5Q1_9STRE]	63.9054	71.57	1	11	11	47	204	23.642	5.5542
N0C5Q4	Fructose-bisphosphate aldolase OS=Streptococcus oligofermentans AS 1.3089 GN=I872_08015 PE=4 SV=1 - [N0C5Q4_9STRE]	1286.82	65.19	1	20	20	671	293	31.284	5.23682
N0C5Q7	Chaperone protein DnaJ OS=Streptococcus oligofermentans AS 1.3089 GN=dnaJ PE=3 SV=1 - [N0C5Q7_9STRE]	12.5929	25.8	1	7	7	8	376	40.6048	7.03467
N0C5Q9	Transcription elongation factor NusA OS=Streptococcus oligofermentans AS 1.3089 GN=nusA PE=3 SV=1 - [N0C5Q9_9STRE]	105.874	39.08	1	17	17	77	412	46.1283	4.83057
N0C5R4	Methionyl-tRNA formyltransferase OS=Streptococcus oligofermentans AS 1.3089 GN=fmt PE=3 SV=1 - [N0C5R4_9STRE]	51.4991	55.74	1	13	13	39	305	33.0822	5.14795
N0C5R7	3-isopropylmalate dehydrogenase OS=Streptococcus oligofermentans AS 1.3089 GN=leuB PE=3 SV=1 - [N0C5R7_9STRE]	12.2864	9.57	1	2	2	4	345	37.1302	4.94482
N0C5S2	Ribosomal-protein-alanine acetyltransferase OS=Streptococcus oligofermentans AS 1.3089 GN=I872_08115 PE=4 SV=1 - [N0C5S2_9STRE]	5.87045	15.89	1	2	2	3	151	17.7136	4.85596
N0C5S4	Uncharacterized protein OS=Streptococcus oligofermentans AS 1.3089 GN=I872_04265 PE=4 SV=1 - [N0C5S4_9STRE]	35.5849	56.76	1	14	14	33	259	28.8305	5.59229
N0C5S5	Oxidoreductase, aldo-keto reductase family protein OS=Streptococcus oligofermentans AS 1.3089 GN=I872_01340 PE=4 SV=1 - [N0C5S5_9STRE]	4.54716	13.64	1	3	3	8	308	34.6188	5.33838
N0C5T0	Peptide ABC transporter ATPase OS=Streptococcus oligofermentans AS 1.3089 GN=I872_08140 PE=3 SV=1 - [N0C5T0_9STRE]	6.38088	33.33	2	7	7	11	255	28.3848	6.56592
N0C5T5	Uncharacterized protein OS=Streptococcus oligofermentans AS 1.3089 GN=I872_04325 PE=4 SV=1 - [N0C5T5_9STRE]	22.0116	36.2	1	7	7	12	326	35.2232	5.09717
N0C5T9	Uncharacterized protein OS=Streptococcus oligofermentans AS 1.3089 GN=I872_01400 PE=4 SV=1 - [N0C5T9_9STRE]	43.4937	48.12	1	6	6	31	133	14.6343	5.31299
N0C5U4	tRNA-dihydrouridine synthase OS=Streptococcus oligofermentans AS 1.3089 GN=I872_01425 PE=3 SV=1 - [N0C5U4_9STRE]	18.8025	63.38	1	14	14	37	325	35.7843	5.79541
N0C5V7	Polyribonucleotide nucleotidyltransferase OS=Streptococcus oligofermentans AS 1.3089 GN=pnp PE=3 SV=1 - [N0C5V7_9STRE]	235.787	43.58	1	28	28	156	732	80.4176	5.22412
N0C5W5	GntR family transcriptional regulator OS=Streptococcus oligofermentans AS 1.3089 GN=I872_04475 PE=4 SV=1 - [N0C5W5_9STRE]	4.82187	24.57	1	5	5	13	232	26.851	8.6167
N0C5W6	Uncharacterized protein OS=Streptococcus oligofermentans AS 1.3089 GN=I872_08340 PE=4 SV=1 - [N0C5W6_9STRE]	7.48825	29.18	1	6	6	16	281	31.4091	5.61768
N0C5X0	Lipoprotein OS=Streptococcus oligofermentans AS 1.3089 GN=I872_08365 PE=3 SV=1 - [N0C5X0_9STRE]	235.485	68.38	1	20	20	116	291	32.0844	5.50342
N0C5X2	Dihydrolipoamide acetyltransferase OS=Streptococcus oligofermentans AS 1.3089 GN=I872_04525 PE=3 SV=1 - [N0C5X2_9STRE]	76.8014	37.18	1	15	15	48	347	38.003	6.12549
N0C5X5	Alpha/beta fold family hydrolase OS=Streptococcus oligofermentans AS 1.3089 GN=I872_04550 PE=4 SV=1 - [N0C5X5_9STRE]	3.06895	27.01	1	5	5	10	274	31.7758	6.3667
N0C5X9	Endonuclease MutS2 OS=Streptococcus oligofermentans AS 1.3089 GN=mutS2 PE=3 SV=1 - [N0C5X9_9STRE]	7.11695	15.44	1	9	9	14	777	87.6269	5.73193
N0C5Y4	Acyltransferase OS=Streptococcus oligofermentans AS 1.3089 GN=I872_04625 PE=3 SV=1 - [N0C5Y4_9STRE]	3.84131	12.76	1	3	3	3	392	40.7861	5.65576
N0C5Y5	Uncharacterized protein OS=Streptococcus oligofermentans AS 1.3089 GN=I872_08440 PE=4 SV=1 - [N0C5Y5_9STRE]	56.4894	58.14	1	4	4	35	129	13.8452	4.76709
N0C5Y9	Uncharacterized protein OS=Streptococcus oligofermentans AS 1.3089 GN=I872_04650 PE=4 SV=1 - [N0C5Y9_9STRE]	0	25.69	1	5	5	7	218	25.1715	8.19189
N0C5Z4	Probable transcriptional regulatory protein I872_01610 OS=Streptococcus oligofermentans AS 1.3089 GN=I872_01610 PE=3 SV=1 - [N0C5Z4_9STRE]	28.5009	40.34	1	9	9	26	238	25.8009	4.62744
N0C5Z5	Phosphoglucomutase OS=Streptococcus oligofermentans AS 1.3089 GN=I872_04700 PE=3 SV=1 - [N0C5Z5_9STRE]	707.775	77.1	1	35	35	473	572	62.6047	4.97021
N0C5Z7	PTS system mannose family transporter subunit IID OS=Streptococcus oligofermentans AS 1.3089 GN=I872_08490 PE=4 SV=1 - [N0C5Z7_9STRE]	190.282	47.85	1	15	15	201	303	33.1678	8.99756
N0C602	FeS assembly protein SufB OS=Streptococcus oligofermentans AS 1.3089 GN=I872_08515 PE=4 SV=1 - [N0C602_9STRE]	337.15	65.32	1	24	24	189	470	52.6571	5.03369
N0C608	Aminopeptidase C OS=Streptococcus oligofermentans AS 1.3089 GN=I872_01660 PE=4 SV=1 - [N0C608_9STRE]	120.276	35.49	1	13	13	48	448	50.5103	5.22412
N0C610	Amino acid ABC transporter ATP-binding protein OS=Streptococcus oligofermentans AS 1.3089 GN=I872_08565 PE=3 SV=1 - [N0C610_9STRE]	80.5769	54.88	1	10	11	49	246	27.7965	5.98584
N0C612	Sortase OS=Streptococcus oligofermentans AS 1.3089 GN=I872_04825 PE=4 SV=1 - [N0C612_9STRE]	4.49522	29.67	1	5	5	8	246	27.4001	6.80029
N0C614	Acetolactate synthase 3 regulatory subunit OS=Streptococcus oligofermentans AS 1.3089 GN=ilvH PE=4 SV=1 - [N0C614_9STRE]	32.2628	52.53	1	8	8	27	158	17.7087	10.2134
N0C615	Peptide ABC transporter OS=Streptococcus oligofermentans AS 1.3089 GN=I872_04850 PE=4 SV=1 - [N0C615_9STRE]	186.481	44.8	1	17	18	76	654	72.6791	5.16064
N0C616	50S ribosomal protein L31 type B OS=Streptococcus oligofermentans AS 1.3089 GN=rpmE2 PE=3 SV=1 - [N0C616_9STRE]	34.5347	61.25	1	3	3	24	80	9.3807	9.30518
N0C619	50S ribosomal protein L27 OS=Streptococcus oligofermentans AS 1.3089 GN=rpmA PE=3 SV=1 - [N0C619_9STRE]	8.5235	27.84	1	2	2	17	97	10.4256	10.4771
N0C621	Class-V aminotransferase OS=Streptococcus oligofermentans AS 1.3089 GN=I872_04900 PE=4 SV=1 - [N0C621_9STRE]	32.83	27.25	1	8	8	20	378	41.3174	5.87158
N0C624	Alkaline-shock protein OS=Streptococcus oligofermentans AS 1.3089 GN=I872_08640 PE=4 SV=1 - [N0C624_9STRE]	27.1267	57.02	1	5	5	25	121	12.9389	5.47803
N0C625	Dipeptidase PepV OS=Streptococcus oligofermentans AS 1.3089 GN=I872_04925 PE=4 SV=1 - [N0C625_9STRE]	142.582	54.51	1	18	18	65	466	51.1615	5.03369
N0C628	Uncharacterized protein OS=Streptococcus oligofermentans AS 1.3089 GN=I872_04950 PE=4 SV=1 - [N0C628_9STRE]	0	22.58	1	3	3	3	186	22.0448	4.83057
N0C631	Uncharacterized protein OS=Streptococcus oligofermentans AS 1.3089 GN=I872_08690 PE=4 SV=1 - [N0C631_9STRE]	0	9.46	1	3	3	3	349	38.3366	7.82568
N0C636	Uncharacterized protein OS=Streptococcus oligofermentans AS 1.3089 GN=I872_08715 PE=4 SV=1 - [N0C636_9STRE]	46.8643	48.08	1	8	8	33	287	30.699	4.88135
N0C643	Trigger factor OS=Streptococcus oligofermentans AS 1.3089 GN=tig PE=3 SV=1 - [N0C643_9STRE]	813.698	81.26	1	36	36	327	427	46.7626	4.56396
N0C650	Trk transporter NAD+ binding protein-K+ transport OS=Streptococcus oligofermentans AS 1.3089 GN=I872_05125 PE=4 SV=1 - [N0C650_9STRE]	0	18.55	1	3	3	8	221	24.1065	4.4751
N0C653	HAD superfamily hydrolase OS=Streptococcus oligofermentans AS 1.3089 GN=I872_05150 PE=4 SV=1 - [N0C653_9STRE]	3.48346	23.25	1	3	3	4	228	25.7368	4.71631
N0C654	Peptide transport ATP-binding protein ComA OS=Streptococcus oligofermentans AS 1.3089 GN=I872_08790 PE=3 SV=1 - [N0C654_9STRE]	27.7014	15.06	1	8	8	13	717	81.058	8.23584
N0C655	Cell-wall biogenesis glycosyltransferase OS=Streptococcus oligofermentans AS 1.3089 GN=I872_01855 PE=4 SV=1 - [N0C655_9STRE]	0	6.95	1	2	2	2	259	29.9808	7.26904
N0C659	Transport permease protein OS=Streptococcus oligofermentans AS 1.3089 GN=I872_01890 PE=3 SV=1 - [N0C659_9STRE]	2.78935	9.29	1	2	2	4	269	30.7446	9.5249
N0C664	4-hydroxy-tetrahydrodipicolinate reductase OS=Streptococcus oligofermentans AS 1.3089 GN=dapB PE=3 SV=1 - [N0C664_9STRE]	15.5038	37.65	1	7	7	16	255	27.6463	5.23682
N0C668	Hydroxymethylglutaryl-CoA synthase OS=Streptococcus oligofermentans AS 1.3089 GN=I872_08840 PE=4 SV=1 - [N0C668_9STRE]	54.7706	30.1	1	7	7	19	392	43.6673	5.07178
N0C669	Tagatose-6-phosphate kinase OS=Streptococcus oligofermentans AS 1.3089 GN=I872_05250 PE=3 SV=1 - [N0C669_9STRE]	36.0349	29.7	1	8	8	27	303	32.6568	4.89404
N0C670	Uncharacterized protein OS=Streptococcus oligofermentans AS 1.3089 GN=I872_01975 PE=4 SV=1 - [N0C670_9STRE]	7.02131	9.65	1	3	3	4	425	48.2315	8.646
N0C673	Uncharacterized protein OS=Streptococcus oligofermentans AS 1.3089 GN=I872_05275 PE=4 SV=1 - [N0C673_9STRE]	1.86077	13.47	1	2	2	2	245	28.2652	5.16064
N0C674	Transcriptional repressor NrdR OS=Streptococcus oligofermentans AS 1.3089 GN=nrdR PE=3 SV=1 - [N0C674_9STRE]	3.43024	25.48	1	4	4	12	157	18.2173	8.41162
N0C676	dTDP-4-dehydrorhamnose 3,5-epimerase OS=Streptococcus oligofermentans AS 1.3089 GN=I872_05300 PE=4 SV=1 - [N0C676_9STRE]	81.8686	55.84	1	12	12	72	197	22.3713	5.021
N0C678	Acetyl-CoA carboxylase biotin carboxylase subunit OS=Streptococcus oligofermentans AS 1.3089 GN=I872_08890 PE=4 SV=1 - [N0C678_9STRE]	99.4024	37.14	1	13	13	45	455	49.374	5.021
N0C681	Putative GTP cyclohydrolase 1 type 2 OS=Streptococcus oligofermentans AS 1.3089 GN=I872_05325 PE=3 SV=1 - [N0C681_9STRE]	4.46077	22.26	1	5	5	9	265	29.3631	4.77979
N0C683	Methyltransferase OS=Streptococcus oligofermentans AS 1.3089 GN=I872_02050 PE=4 SV=1 - [N0C683_9STRE]	0	12.66	1	4	4	5	387	43.9065	8.68994
N0C684	Malonyl CoA-acyl carrier protein transacylase OS=Streptococcus oligofermentans AS 1.3089 GN=I872_08915 PE=3 SV=1 - [N0C684_9STRE]	72.4818	59.15	1	11	11	58	306	32.8792	4.99561
N0C688	Adenine phosphoribosyltransferase OS=Streptococcus oligofermentans AS 1.3089 GN=apt PE=3 SV=1 - [N0C688_9STRE]	213.463	94.71	1	13	13	129	170	18.6106	4.90674
N0C689	Enoyl-CoA hydratase OS=Streptococcus oligofermentans AS 1.3089 GN=I872_08940 PE=4 SV=1 - [N0C689_9STRE]	46.125	30.8	1	7	7	46	263	28.844	5.57959
N0C692	Toxic anion resistance family protein OS=Streptococcus oligofermentans AS 1.3089 GN=I872_05410 PE=4 SV=1 - [N0C692_9STRE]	53.2771	29.79	1	10	10	26	376	43.085	5.37646
N0C694	Aspartyl/glutamyl-tRNA(Asn/Gln) amidotransferase subunit B OS=Streptococcus oligofermentans AS 1.3089 GN=gatB PE=3 SV=1 - [N0C694_9STRE]	112.815	52.83	1	19	19	52	477	53.2471	5.17334
N0C696	Uncharacterized protein OS=Streptococcus oligofermentans AS 1.3089 GN=I872_05435 PE=4 SV=1 - [N0C696_9STRE]	1.75113	22.1	1	5	5	6	267	30.7843	5.70654
N0C6A0	GTP-sensing transcriptional pleiotropic repressor CodY OS=Streptococcus oligofermentans AS 1.3089 GN=codY PE=3 SV=1 - [N0C6A0_9STRE]	46.2361	55.34	1	12	12	32	262	29.6486	5.78271
N0C6A2	Uncharacterized protein OS=Streptococcus oligofermentans AS 1.3089 GN=I872_05460 PE=3 SV=1 - [N0C6A2_9STRE]	4.05642	23.11	1	5	5	9	251	27.6614	7.53271
N0C6A3	UvrABC system protein B OS=Streptococcus oligofermentans AS 1.3089 GN=uvrB PE=3 SV=1 - [N0C6A3_9STRE]	12.1684	15.26	1	8	8	11	662	75.6303	4.91943
N0C6A4	tRNA dimethylallyltransferase OS=Streptococcus oligofermentans AS 1.3089 GN=miaA PE=3 SV=1 - [N0C6A4_9STRE]	0	19.05	1	4	4	6	294	33.2581	5.36377
N0C6A6	Penicillin-binding protein 2B OS=Streptococcus oligofermentans AS 1.3089 GN=I872_02205 PE=4 SV=1 - [N0C6A6_9STRE]	5.22585	9.84	1	5	5	6	681	74.1548	5.57959
N0C6A7	Uncharacterized protein OS=Streptococcus oligofermentans AS 1.3089 GN=I872_09015 PE=4 SV=1 - [N0C6A7_9STRE]	21.2794	14.29	1	2	2	15	224	25.0354	9.36377
N0C6A9	ABC transporter ATP-binding protein OS=Streptococcus oligofermentans AS 1.3089 GN=I872_05510 PE=3 SV=1 - [N0C6A9_9STRE]	0	12.54	1	3	3	3	287	32.36	6.80029
N0C6B2	Isopentenyl-diphosphate delta-isomerase OS=Streptococcus oligofermentans AS 1.3089 GN=fni PE=3 SV=1 - [N0C6B2_9STRE]	0	7.78	1	2	2	3	334	36.8089	5.45264
N0C6B5	Na+ ABC transporter permease OS=Streptococcus oligofermentans AS 1.3089 GN=I872_02255 PE=4 SV=1 - [N0C6B5_9STRE]	44.7294	18.27	1	5	5	16	405	44.5446	9.02686
N0C6B7	Type I restriction-modification system S protein OS=Streptococcus oligofermentans AS 1.3089 GN=I872_02290 PE=4 SV=1 - [N0C6B7_9STRE]	0	7.51	1	2	2	6	373	43.7112	4.98291
N0C6B8	C3-degrading proteinase OS=Streptococcus oligofermentans AS 1.3089 GN=I872_09065 PE=4 SV=1 - [N0C6B8_9STRE]	2.03828	11.84	1	3	3	6	245	27.7745	4.98291
N0C6C2	PhoH family protein OS=Streptococcus oligofermentans AS 1.3089 GN=I872_02315 PE=4 SV=1 - [N0C6C2_9STRE]	10.4916	25	1	6	6	8	332	37.2417	6.03662
N0C6C5	LPXTG cell wall surface protein OS=Streptococcus oligofermentans AS 1.3089 GN=I872_05585 PE=4 SV=1 - [N0C6C5_9STRE]	163.934	36.91	1	32	32	77	1899	204.673	5.19873
N0C6C6	Bifunctional purine biosynthesis protein PurH OS=Streptococcus oligofermentans AS 1.3089 GN=purH PE=3 SV=1 - [N0C6C6_9STRE]	55.2179	36.12	1	12	12	27	515	56.4181	5.16064
N0C6C8	1,4-alpha-glucan branching enzyme GlgB OS=Streptococcus oligofermentans AS 1.3089 GN=glgB PE=3 SV=1 - [N0C6C8_9STRE]	127.314	49.92	1	21	21	93	637	74.5885	5.49072
N0C6C9	Mannose-6-phosphate isomerase OS=Streptococcus oligofermentans AS 1.3089 GN=I872_02390 PE=3 SV=1 - [N0C6C9_9STRE]	6.74874	12.46	1	3	3	7	313	34.9115	4.79248
N0C6D0	Farnesyl diphosphate synthase OS=Streptococcus oligofermentans AS 1.3089 GN=I872_05610 PE=3 SV=1 - [N0C6D0_9STRE]	1.64777	23.37	1	4	4	5	291	31.8236	4.86865
N0C6D3	Alpha-acetolactate decarboxylase OS=Streptococcus oligofermentans AS 1.3089 GN=I872_02415 PE=4 SV=1 - [N0C6D3_9STRE]	0	35.98	1	5	5	9	239	26.6773	4.90674
N0C6D4	Phosphoribosylformylglycinamidine synthase OS=Streptococcus oligofermentans AS 1.3089 GN=I872_09115 PE=4 SV=1 - [N0C6D4_9STRE]	182.938	43.35	1	37	37	97	1241	135.337	5.03369
N0C6D6	Acetyltransferase OS=Streptococcus oligofermentans AS 1.3089 GN=I872_02440 PE=4 SV=1 - [N0C6D6_9STRE]	0	15.29	1	2	2	3	170	20.3562	4.89404
N0C6E0	Branched-chain amino acid ABC transporter substrate-binding protein OS=Streptococcus oligofermentans AS 1.3089 GN=I872_05660 PE=4 SV=1 - [N0C6E0_9STRE]	226.957	60.62	1	15	15	97	386	40.7416	5.33838
N0C6E2	HAD superfamily hydrolase OS=Streptococcus oligofermentans AS 1.3089 GN=I872_05685 PE=4 SV=1 - [N0C6E2_9STRE]	5.99812	15.81	1	4	4	6	272	29.8972	4.61475
N0C6E4	Ribose-5-phosphate isomerase A OS=Streptococcus oligofermentans AS 1.3089 GN=rpiA PE=3 SV=1 - [N0C6E4_9STRE]	14.1935	32.89	1	6	6	17	225	24.4936	4.7417
N0C6E5	30S ribosomal protein S7 OS=Streptococcus oligofermentans AS 1.3089 GN=rpsG PE=3 SV=1 - [N0C6E5_9STRE]	258.335	74.36	1	16	16	214	156	17.7372	10.2866
N0C6E7	Chromosome partition protein Smc OS=Streptococcus oligofermentans AS 1.3089 GN=smc PE=3 SV=1 - [N0C6E7_9STRE]	64.0905	24.28	1	19	19	40	1178	132.017	4.97021
N0C6E9	Competence-induced protein Ccs50 OS=Streptococcus oligofermentans AS 1.3089 GN=I872_09190 PE=4 SV=1 - [N0C6E9_9STRE]	4.54159	6.7	1	2	2	3	418	48.2929	5.08447
N0C6F2	Two-component response transcriptional regulator OS=Streptococcus oligofermentans AS 1.3089 GN=I872_05735 PE=4 SV=1 - [N0C6F2_9STRE]	49.6131	60.09	1	14	14	73	233	26.8161	5.26221
N0C6F6	Serine/threonine protein phosphatase family protein OS=Streptococcus oligofermentans AS 1.3089 GN=I872_05760 PE=4 SV=1 - [N0C6F6_9STRE]	3.03515	41.07	1	8	8	10	280	32.3657	5.41455
N0C6G4	Prolipoprotein diacylglyceryl transferase OS=Streptococcus oligofermentans AS 1.3089 GN=lgt PE=3 SV=1 - [N0C6G4_9STRE]	4.43874	27.68	1	4	5	17	271	31.2159	9.72998
N0C6G5	Membrane protein insertase YidC OS=Streptococcus oligofermentans AS 1.3089 GN=yidC PE=3 SV=1 - [N0C6G5_9STRE]	14.7177	14.39	1	6	6	12	271	30.5245	9.77393
N0C6H0	Metallo-beta-lactamase OS=Streptococcus oligofermentans AS 1.3089 GN=I872_09290 PE=4 SV=1 - [N0C6H0_9STRE]	68.0813	37.3	1	18	18	70	555	61.3924	5.75732
N0C6H1	Glycerol-3-phosphate acyltransferase OS=Streptococcus oligofermentans AS 1.3089 GN=plsY PE=3 SV=1 - [N0C6H1_9STRE]	9.188	13.62	1	3	3	7	213	23.0239	10.0962
N0C6H3	Glucose-6-phosphate 1-dehydrogenase OS=Streptococcus oligofermentans AS 1.3089 GN=zwf PE=3 SV=1 - [N0C6H3_9STRE]	104.604	48.87	1	19	19	71	487	55.9693	5.59229
N0C6H4	Branched-chain-amino-acid aminotransferase OS=Streptococcus oligofermentans AS 1.3089 GN=I872_02665 PE=3 SV=1 - [N0C6H4_9STRE]	30.5368	30.5	1	7	7	18	341	37.737	5.10986
N0C6H5	Sensor histidine kinase OS=Streptococcus oligofermentans AS 1.3089 GN=I872_09315 PE=4 SV=1 - [N0C6H5_9STRE]	0	4.57	1	2	2	2	547	63.2727	6.354
N0C6H7	UDP-N-acetylmuramoyl-L-alanyl-D-glutamate--L-lysine ligase OS=Streptococcus oligofermentans AS 1.3089 GN=murE PE=3 SV=1 - [N0C6H7_9STRE]	32.2171	31.81	1	12	12	25	481	53.5544	5.64307
N0C6H9	ABC transporter ATPase OS=Streptococcus oligofermentans AS 1.3089 GN=I872_02690 PE=3 SV=1 - [N0C6H9_9STRE]	11.2182	14.74	1	6	6	14	631	71.7336	4.81787
N0C6I0	Amino acid transporter OS=Streptococcus oligofermentans AS 1.3089 GN=I872_05930 PE=4 SV=1 - [N0C6I0_9STRE]	0	8.7	1	4	4	4	483	53.5175	9.43701
N0C6I5	DNA translocase ftsK OS=Streptococcus oligofermentans AS 1.3089 GN=I872_05955 PE=4 SV=1 - [N0C6I5_9STRE]	3.64288	16.73	1	9	9	11	765	84.2662	5.32568
N0C6I6	MurM protein OS=Streptococcus oligofermentans AS 1.3089 GN=I872_02755 PE=4 SV=1 - [N0C6I6_9STRE]	43.8843	27.23	1	9	9	20	404	46.1129	7.6792
N0C6I9	D-alanyl-D-alanine carboxypeptidase OS=Streptococcus oligofermentans AS 1.3089 GN=I872_05980 PE=4 SV=1 - [N0C6I9_9STRE]	11.9206	22.31	1	4	4	11	260	28.8971	5.73193
N0C6J3	Endonuclease III OS=Streptococcus oligofermentans AS 1.3089 GN=nth PE=3 SV=1 - [N0C6J3_9STRE]	17.944	56.46	1	9	10	24	209	23.3992	8.66064
N0C6J4	Zn-dependent hydrolase OS=Streptococcus oligofermentans AS 1.3089 GN=I872_02805 PE=4 SV=1 - [N0C6J4_9STRE]	0	18.48	1	2	2	6	211	24.2242	5.2876
N0C6J8	UDP-N-acetylmuramate--L-alanine ligase OS=Streptococcus oligofermentans AS 1.3089 GN=murC PE=3 SV=1 - [N0C6J8_9STRE]	104.982	59.01	1	17	17	67	444	49.7729	5.42725
N0C6J9	Phosphoserine phosphatase OS=Streptococcus oligofermentans AS 1.3089 GN=I872_02855 PE=4 SV=1 - [N0C6J9_9STRE]	1.70502	22.79	1	4	4	10	215	23.5844	4.89404
N0C6K7	ABC transporter permease OS=Streptococcus oligofermentans AS 1.3089 GN=I872_09415 PE=4 SV=1 - [N0C6K7_9STRE]	1.95209	8.68	1	2	2	2	288	30.4537	9.26123
N0C6K8	Two-component response transcriptional regulator OS=Streptococcus oligofermentans AS 1.3089 GN=I872_06080 PE=4 SV=1 - [N0C6K8_9STRE]	7.70495	76.19	1	13	13	42	210	23.9244	5.10986
N0C6L5	Deoxyuridine 5'-triphosphate nucleotidohydrolase OS=Streptococcus oligofermentans AS 1.3089 GN=dut PE=4 SV=1 - [N0C6L5_9STRE]	60.1168	47.62	1	5	6	31	147	15.8981	5.13525
N0C6L7	Oligopeptide transport ATP-binding protein OS=Streptococcus oligofermentans AS 1.3089 GN=I872_06105 PE=3 SV=1 - [N0C6L7_9STRE]	177.904	56.17	1	13	13	88	308	34.8673	5.90967
N0C6M0	GNAT family acetyltransferase OS=Streptococcus oligofermentans AS 1.3089 GN=I872_09465 PE=4 SV=1 - [N0C6M0_9STRE]	10.2854	10.9	1	2	2	5	156	18.348	4.91943
N0C6M3	Membrane-anchored glycerophosphoryl diester phosphodiesterase OS=Streptococcus oligofermentans AS 1.3089 GN=I872_06130 PE=4 SV=1 - [N0C6M3_9STRE]	3.63549	9.08	1	4	4	4	584	67.5159	8.80713
N0C6M5	ATP synthase subunit b OS=Streptococcus oligofermentans AS 1.3089 GN=atpF PE=3 SV=1 - [N0C6M5_9STRE]	35.9657	65.24	1	11	11	40	164	17.8255	5.17334
N0C6M9	ATP synthase epsilon chain OS=Streptococcus oligofermentans AS 1.3089 GN=atpC PE=3 SV=1 - [N0C6M9_9STRE]	23.7011	23.74	1	5	5	22	139	15.7444	5.88428
N0C6N1	ATP-binding permease OS=Streptococcus oligofermentans AS 1.3089 GN=I872_09540 PE=4 SV=1 - [N0C6N1_9STRE]	29.9883	20.44	1	7	8	18	592	65.8514	5.66846
N0C6N4	5-formyltetrahydrofolate cyclo-ligase OS=Streptococcus oligofermentans AS 1.3089 GN=I872_09565 PE=3 SV=1 - [N0C6N4_9STRE]	8.00226	19.1	1	2	2	7	178	19.8902	6.55127
N0C6N6	Glucokinase OS=Streptococcus oligofermentans AS 1.3089 GN=I872_03055 PE=4 SV=1 - [N0C6N6_9STRE]	95.7342	62.7	1	16	16	84	319	33.7644	4.89404
N0C6N7	Uncharacterized protein OS=Streptococcus oligofermentans AS 1.3089 GN=I872_06180 PE=4 SV=1 - [N0C6N7_9STRE]	14.7093	46.03	1	4	4	14	126	14.0395	5.60498
N0C6N8	Uncharacterized protein OS=Streptococcus oligofermentans AS 1.3089 GN=I872_09590 PE=4 SV=1 - [N0C6N8_9STRE]	16.0709	28.25	1	6	6	12	269	30.4284	6.07471
N0C6P1	ATP-dependent Clp protease ATP-binding subunit ClpX OS=Streptococcus oligofermentans AS 1.3089 GN=clpX PE=3 SV=1 - [N0C6P1_9STRE]	90.2626	49.88	1	16	16	70	409	45.4556	4.80518
N0C6P2	5'-nucleotidase OS=Streptococcus oligofermentans AS 1.3089 GN=I872_09615 PE=4 SV=1 - [N0C6P2_9STRE]	1.71872	19.16	1	3	3	4	214	23.9832	4.86865
N0C6P4	Preprotein translocase subunit YajC OS=Streptococcus oligofermentans AS 1.3089 GN=yajC PE=4 SV=1 - [N0C6P4_9STRE]	1.62653	54.05	1	3	3	10	111	12.2113	4.51318
N0C6P5	Probable thiol peroxidase OS=Streptococcus oligofermentans AS 1.3089 GN=tpx PE=3 SV=1 - [N0C6P5_9STRE]	216.84	77.3	1	9	9	102	163	17.888	4.65283
N0C6P7	Uncharacterized protein OS=Streptococcus oligofermentans AS 1.3089 GN=I872_03105 PE=4 SV=1 - [N0C6P7_9STRE]	3.91106	25.66	1	3	3	8	113	13.0188	9.30518
N0C6Q0	Two-component response transcriptional regulator OS=Streptococcus oligofermentans AS 1.3089 GN=I872_06230 PE=4 SV=1 - [N0C6Q0_9STRE]	0	12.45	1	2	2	2	233	26.1623	4.85596
N0C6Q2	Transcription termination/antitermination protein NusG OS=Streptococcus oligofermentans AS 1.3089 GN=nusG PE=3 SV=1 - [N0C6Q2_9STRE]	21.1146	47.75	1	7	7	29	178	20.2022	4.90674
N0C6Q3	Uncharacterized protein OS=Streptococcus oligofermentans AS 1.3089 GN=I872_03135 PE=4 SV=1 - [N0C6Q3_9STRE]	19.6069	42.11	1	11	11	37	228	25.6093	5.46533
N0C6Q6	Acetate kinase OS=Streptococcus oligofermentans AS 1.3089 GN=ackA PE=3 SV=1 - [N0C6Q6_9STRE]	226.455	59.41	1	19	19	96	372	41.0789	6.07471
N0C6Q7	Phosphoserine aminotransferase OS=Streptococcus oligofermentans AS 1.3089 GN=serC PE=3 SV=1 - [N0C6Q7_9STRE]	49.5966	38.02	1	11	11	32	363	40.2185	5.03369
N0C6R3	Uncharacterized protein OS=Streptococcus oligofermentans AS 1.3089 GN=I872_06280 PE=4 SV=1 - [N0C6R3_9STRE]	11.2947	10.85	1	2	2	14	295	32.5456	8.33838
N0C6R7	Extrracellular polysaccharide polymerase putative OS=Streptococcus oligofermentans AS 1.3089 GN=I872_09790 PE=4 SV=1 - [N0C6R7_9STRE]	0	11.27	1	3	3	3	426	49.0698	9.72998
N0C6S1	Protein Cps9E OS=Streptococcus oligofermentans AS 1.3089 GN=I872_09825 PE=4 SV=1 - [N0C6S1_9STRE]	78.9935	36.74	1	20	20	60	577	64.0819	6.96143
N0C6S6	Xanthine phosphoribosyltransferase OS=Streptococcus oligofermentans AS 1.3089 GN=xpt PE=3 SV=1 - [N0C6S6_9STRE]	2.72493	19.69	1	2	2	2	193	20.9101	5.2749
N0C6S9	Arginine/histidine ABC transporter permease OS=Streptococcus oligofermentans AS 1.3089 GN=I872_06330 PE=3 SV=1 - [N0C6S9_9STRE]	8.40146	25.37	1	4	5	19	268	29.2821	9.49561
N0C6T0	Heme/copper-type cytochrome/quinol oxidases subunit 1 OS=Streptococcus oligofermentans AS 1.3089 GN=I872_09875 PE=4 SV=1 - [N0C6T0_9STRE]	23.5962	10.23	1	3	3	8	518	58.7333	9.08545
N0C6T2	Peptide chain release factor 1 OS=Streptococcus oligofermentans AS 1.3089 GN=prfA PE=3 SV=1 - [N0C6T2_9STRE]	42.5524	32.87	1	8	8	17	359	40.5215	4.98291
N0C6T5	Putative competence-damage inducible protein OS=Streptococcus oligofermentans AS 1.3089 GN=cinA PE=3 SV=1 - [N0C6T5_9STRE]	13.8523	13.88	1	5	5	12	418	44.7783	5.021
N0C6T6	Ribosomal RNA small subunit methyltransferase H OS=Streptococcus oligofermentans AS 1.3089 GN=rsmH PE=3 SV=1 - [N0C6T6_9STRE]	35.2699	31.01	1	6	7	16	316	35.7187	6.63916
N0C6T8	PvaA-like protein OS=Streptococcus oligofermentans AS 1.3089 GN=I872_03320 PE=4 SV=1 - [N0C6T8_9STRE]	1.76144	14.5	1	2	2	3	200	22.7927	8.17725
N0C6U1	Holliday junction ATP-dependent DNA helicase RuvA OS=Streptococcus oligofermentans AS 1.3089 GN=ruvA PE=3 SV=1 - [N0C6U1_9STRE]	6.83307	21.43	1	4	4	9	196	21.6624	6.21436
N0C6U3	Ribosomal RNA small subunit methyltransferase G OS=Streptococcus oligofermentans AS 1.3089 GN=gidB PE=3 SV=1 - [N0C6U3_9STRE]	14.8504	31.01	1	6	6	15	287	33.0235	7.45947
N0C6U9	Flavoprotein NrdI OS=Streptococcus oligofermentans AS 1.3089 GN=I872_10010 PE=4 SV=1 - [N0C6U9_9STRE]	7.11758	25.49	1	3	3	6	153	17.2647	5.021
N0C6V2	Maltodextrin ABC transporter permease OS=Streptococcus oligofermentans AS 1.3089 GN=I872_10035 PE=3 SV=1 - [N0C6V2_9STRE]	2.71082	8.39	1	3	3	3	429	47.8125	9.11475
N0C6V5	GTPase YqeH OS=Streptococcus oligofermentans AS 1.3089 GN=I872_06430 PE=4 SV=1 - [N0C6V5_9STRE]	42.2529	40.49	1	9	9	20	368	40.8554	6.75635
N0C6W7	Uncharacterized protein OS=Streptococcus oligofermentans AS 1.3089 GN=I872_10135 PE=4 SV=1 - [N0C6W7_9STRE]	3.38379	26.62	1	2	2	3	139	16.0352	5.35107
N0C6X5	Uncharacterized protein OS=Streptococcus oligofermentans AS 1.3089 GN=I872_03505 PE=4 SV=1 - [N0C6X5_9STRE]	35.4001	33.33	1	4	4	14	153	17.534	5.14795
N0C6X9	Xanthine/uracil permease family protein OS=Streptococcus oligofermentans AS 1.3089 GN=I872_06530 PE=4 SV=1 - [N0C6X9_9STRE]	42.7085	14.16	1	5	5	27	473	49.2533	6.21436
N0C6Y0	Pantothenate kinase OS=Streptococcus oligofermentans AS 1.3089 GN=coaA PE=3 SV=1 - [N0C6Y0_9STRE]	2.19511	22.88	1	5	5	8	306	35.9096	5.69385
N0C6Y6	Lipoprotein OS=Streptococcus oligofermentans AS 1.3089 GN=I872_03555 PE=4 SV=1 - [N0C6Y6_9STRE]	1515.6	76.35	1	27	27	555	351	36.7867	5.24951
N0C6Y9	Aldo/keto reductase family oxidoreductase OS=Streptococcus oligofermentans AS 1.3089 GN=I872_06580 PE=4 SV=1 - [N0C6Y9_9STRE]	34.3689	47.69	1	9	9	36	281	31.2569	5.19873
N0C6Z2	Uncharacterized protein OS=Streptococcus oligofermentans AS 1.3089 GN=I872_10270 PE=4 SV=1 - [N0C6Z2_9STRE]	8.97755	37.44	4	5	6	17	219	25.3836	4.75439
N0C6Z3	Homoserine dehydrogenase OS=Streptococcus oligofermentans AS 1.3089 GN=I872_03580 PE=3 SV=1 - [N0C6Z3_9STRE]	393.06	56.54	1	17	17	160	428	46.0961	4.93213
N0C6Z7	Cell cycle protein GpsB OS=Streptococcus oligofermentans AS 1.3089 GN=gpsB PE=3 SV=1 - [N0C6Z7_9STRE]	43.6495	60.53	1	3	3	12	114	13.0396	4.65283
N0C701	Putative ABC-type multidrug transport system, ATPase component OS=Streptococcus oligofermentans AS 1.3089 GN=I872_10320 PE=4 SV=1 - [N0C701_9STRE]	5.45695	5.75	1	2	2	3	487	56.6733	4.70361
N0C704	Glutamate 5-kinase OS=Streptococcus oligofermentans AS 1.3089 GN=proB PE=3 SV=1 - [N0C704_9STRE]	15.34	17.89	1	6	6	13	369	39.5939	8.86572
N0C710	Phosphoglucosamine mutase OS=Streptococcus oligofermentans AS 1.3089 GN=glmM PE=3 SV=1 - [N0C710_9STRE]	151.07	50.44	1	15	15	106	450	48.4546	4.81787
N0C714	D-alanine transfer protein OS=Streptococcus oligofermentans AS 1.3089 GN=I872_10395 PE=4 SV=1 - [N0C714_9STRE]	37.0509	46.34	1	13	13	27	423	48.8823	7.48877
N0C718	Copper homeostasis protein CutC OS=Streptococcus oligofermentans AS 1.3089 GN=I872_03700 PE=4 SV=1 - [N0C718_9STRE]	8.56207	26.19	1	4	4	13	210	23.0797	4.81787
N0C721	1,2-diacylglycerol 3-glucosyltransferase OS=Streptococcus oligofermentans AS 1.3089 GN=I872_06765 PE=4 SV=1 - [N0C721_9STRE]	32.114	26.77	1	9	9	18	437	49.7382	6.75635
N0C722	Biotin repressor family transcriptional regulator OS=Streptococcus oligofermentans AS 1.3089 GN=I872_03725 PE=4 SV=1 - [N0C722_9STRE]	2.9636	15.29	1	2	2	3	170	19.6902	5.75732
N0C731	Uncharacterized protein OS=Streptococcus oligofermentans AS 1.3089 GN=I872_10495 PE=4 SV=1 - [N0C731_9STRE]	2.22558	33.66	1	6	6	9	205	23.2211	5.36377
N0C732	UPF0042 nucleotide-binding protein I872_03775 OS=Streptococcus oligofermentans AS 1.3089 GN=I872_03775 PE=3 SV=1 - [N0C732_9STRE]	93.2012	48.65	1	11	11	75	296	33.7154	5.59229
N0C735	1-acyl-sn-glycerol-3-phosphate acyltransferase OS=Streptococcus oligofermentans AS 1.3089 GN=I872_06815 PE=4 SV=1 - [N0C735_9STRE]	34.2245	46.75	1	11	11	35	246	28.1847	9.77393
N0C739	50S ribosomal protein L9 OS=Streptococcus oligofermentans AS 1.3089 GN=rplI PE=3 SV=1 - [N0C739_9STRE]	63.6827	68.67	1	13	13	71	150	16.4371	9.61279
N0C742	Tagatose-6-phosphate kinase OS=Streptococcus oligofermentans AS 1.3089 GN=lacC PE=3 SV=1 - [N0C742_9STRE]	3.30469	13.92	1	3	3	3	309	33.5754	4.77979
N0C754	Uncharacterized protein OS=Streptococcus oligofermentans AS 1.3089 GN=I872_10645 PE=4 SV=1 - [N0C754_9STRE]	1.66379	16.51	1	2	2	3	218	22.2631	4.81787
N0C758	Pyruvate kinase OS=Streptococcus oligofermentans AS 1.3089 GN=I872_06890 PE=3 SV=1 - [N0C758_9STRE]	2874.6	85.23	1	39	39	1150	501	54.8455	5.31299
N0C760	Ribosomal RNA large subunit methyltransferase H OS=Streptococcus oligofermentans AS 1.3089 GN=rlmH PE=3 SV=1 - [N0C760_9STRE]	5.36323	23.9	1	3	3	7	159	17.8708	9.37842
N0C773	Lysine--tRNA ligase OS=Streptococcus oligofermentans AS 1.3089 GN=lysS PE=3 SV=1 - [N0C773_9STRE]	153.812	48.59	1	25	25	94	496	56.5148	5.33838
N0C775	Filamentation induced by cAMP protein OS=Streptococcus oligofermentans AS 1.3089 GN=I872_03975 PE=4 SV=1 - [N0C775_9STRE]	4.10472	24.21	1	5	5	8	285	32.8999	6.0874
N0C781	Putative peptidase, peptidase U32 family protein OS=Streptococcus oligofermentans AS 1.3089 GN=I872_06990 PE=4 SV=1 - [N0C781_9STRE]	17.3222	24.3	1	6	6	12	428	47.9309	5.74463
N0C783	DNA primase OS=Streptococcus oligofermentans AS 1.3089 GN=dnaG PE=3 SV=1 - [N0C783_9STRE]	3.72759	17.54	1	5	7	10	593	67.6713	5.57959
N0C790	Dephospho-CoA kinase OS=Streptococcus oligofermentans AS 1.3089 GN=coaE PE=3 SV=1 - [N0C790_9STRE]	4.98389	31.98	1	3	3	4	197	22.4407	4.88135
N0C792	Galactokinase OS=Streptococcus oligofermentans AS 1.3089 GN=galK PE=3 SV=1 - [N0C792_9STRE]	15.0834	16.58	1	5	5	9	392	43.6158	4.89404
N0C795	GTPase Era OS=Streptococcus oligofermentans AS 1.3089 GN=era PE=3 SV=1 - [N0C795_9STRE]	32.8904	47.49	1	11	11	36	299	34.0388	6.66846
N0C7A2	Alanine--tRNA ligase OS=Streptococcus oligofermentans AS 1.3089 GN=alaS PE=3 SV=1 - [N0C7A2_9STRE]	223.162	46.22	1	34	34	180	872	96.3399	5.08447
N0C7A5	Phosphate ABC transporter permease OS=Streptococcus oligofermentans AS 1.3089 GN=I872_04075 PE=3 SV=1 - [N0C7A5_9STRE]	0	5.78	1	2	2	3	294	31.6813	9.42236
N0C7B4	Arginine deiminase OS=Streptococcus oligofermentans AS 1.3089 GN=arcA PE=3 SV=1 - [N0C7B4_9STRE]	755.053	72.62	1	35	35	421	409	46.6661	5.22412
N0C7C3	Histidine kinase OS=Streptococcus oligofermentans AS 1.3089 GN=I872_04150 PE=4 SV=1 - [N0C7C3_9STRE]	2.08117	4.85	1	2	2	4	454	51.5969	8.41162
N0C7C6	Uncharacterized protein OS=Streptococcus oligofermentans AS 1.3089 GN=I872_07240 PE=4 SV=1 - [N0C7C6_9STRE]	5.82262	23.4	1	7	7	14	282	32.4096	4.71631
N0C7C9	Accessory secretory protein Asp2 OS=Streptococcus oligofermentans AS 1.3089 GN=I872_07265 PE=4 SV=1 - [N0C7C9_9STRE]	3.45821	10.19	1	4	4	6	520	59.5249	5.56689
N0C7D4	Hemolysin OS=Streptococcus oligofermentans AS 1.3089 GN=I872_07290 PE=4 SV=1 - [N0C7D4_9STRE]	2.39732	6.5	1	2	2	3	446	49.9298	4.51318
N0C7D8	Isoleucine--tRNA ligase OS=Streptococcus oligofermentans AS 1.3089 GN=ileS PE=3 SV=1 - [N0C7D8_9STRE]	409.994	43.66	1	38	38	223	930	105.002	5.12256
N0C7E2	Pyridoxal 5'-phosphate dependent enzymes class III OS=Streptococcus oligofermentans AS 1.3089 GN=I872_07340 PE=3 SV=1 - [N0C7E2_9STRE]	0	9.42	1	2	2	3	223	25.4722	6.43018
N0C7E4	2-isopropylmalate synthase OS=Streptococcus oligofermentans AS 1.3089 GN=leuA PE=3 SV=1 - [N0C7E4_9STRE]	19.4097	30.33	1	10	10	11	521	56.731	4.97021
N0C7E7	UDP-N-acetylmuramoylalanine--D-glutamate ligase OS=Streptococcus oligofermentans AS 1.3089 GN=murD PE=3 SV=1 - [N0C7E7_9STRE]	43.5447	36.89	1	13	13	22	450	48.6331	5.18604
N0C7F4	3-isopropylmalate dehydratase OS=Streptococcus oligofermentans AS 1.3089 GN=leuD PE=4 SV=1 - [N0C7F4_9STRE]	5.00721	23.38	1	2	2	3	154	17.7448	4.729
N0C7F9	Choline ABC transporter permease OS=Streptococcus oligofermentans AS 1.3089 GN=I872_04285 PE=3 SV=1 - [N0C7F9_9STRE]	3.3633	10.28	1	3	3	4	506	55.3697	6.46826
N0C7G1	Anthranilate synthase component II OS=Streptococcus oligofermentans AS 1.3089 GN=I872_07450 PE=4 SV=1 - [N0C7G1_9STRE]	3.39898	27.81	1	3	3	3	187	20.6405	5.12256
N0C7G5	Uncharacterized protein OS=Streptococcus oligofermentans AS 1.3089 GN=I872_04320 PE=4 SV=1 - [N0C7G5_9STRE]	16.1437	30.04	1	5	5	8	283	31.8493	7.31299
N0C7G9	Pseudouridine synthase OS=Streptococcus oligofermentans AS 1.3089 GN=I872_07500 PE=3 SV=1 - [N0C7G9_9STRE]	37.7106	66.26	1	21	21	75	243	27.344	9.83252
N0C7H3	Uncharacterized protein OS=Streptococcus oligofermentans AS 1.3089 GN=I872_07525 PE=4 SV=1 - [N0C7H3_9STRE]	25.6871	42.77	1	5	5	19	173	19.6969	5.69385
N0C7I3	RNA methyltransferase OS=Streptococcus oligofermentans AS 1.3089 GN=I872_07610 PE=4 SV=1 - [N0C7I3_9STRE]	17.1432	23.45	1	6	6	11	452	51.7321	8.83643
N0C7J2	ATP dependent protease OS=Streptococcus oligofermentans AS 1.3089 GN=I872_07660 PE=3 SV=1 - [N0C7J2_9STRE]	130.616	49.41	1	33	33	88	757	83.9742	5.42725
N0C7K1	GMP synthase [glutamine-hydrolyzing] OS=Streptococcus oligofermentans AS 1.3089 GN=guaA PE=3 SV=1 - [N0C7K1_9STRE]	526.582	74.57	1	30	30	271	519	57.5875	4.97021
N0C7K2	Potassium transporter peripheral membrane component OS=Streptococcus oligofermentans AS 1.3089 GN=trkA PE=4 SV=1 - [N0C7K2_9STRE]	4.25834	11.8	1	3	4	5	449	50.4337	7.13721
N0C7K6	Uncharacterized protein OS=Streptococcus oligofermentans AS 1.3089 GN=I872_07735 PE=4 SV=1 - [N0C7K6_9STRE]	62.7114	15.5	1	3	8	27	716	81.2606	5.08447
N0C7K7	Acetoin dehydrogenase complex, E3 component,dihydrolipoamide dehydrogenase OS=Streptococcus oligofermentans AS 1.3089 GN=I872_04520 PE=4 SV=1 - [N0C7K7_9STRE]	444.466	62.61	1	31	32	265	567	60.0843	4.91943
N0C7L2	Uncharacterized protein OS=Streptococcus oligofermentans AS 1.3089 GN=I872_04545 PE=4 SV=1 - [N0C7L2_9STRE]	1.87457	13.41	1	3	3	13	246	28.7326	5.64307
N0C7L3	Uncharacterized protein OS=Streptococcus oligofermentans AS 1.3089 GN=I872_07760 PE=4 SV=1 - [N0C7L3_9STRE]	22.5006	30.14	1	12	16	31	763	85.4456	5.18604
N0C7L5	DNA topoisomerase 1 OS=Streptococcus oligofermentans AS 1.3089 GN=topA PE=3 SV=1 - [N0C7L5_9STRE]	57.9185	27.95	1	14	14	25	694	78.8935	9.08545
N0C7L7	S-ribosylhomocysteine lyase OS=Streptococcus oligofermentans AS 1.3089 GN=luxS PE=3 SV=1 - [N0C7L7_9STRE]	30.7589	30	1	5	5	25	160	17.902	5.19873
N0C7L9	Putative metal-dependent hydrolase OS=Streptococcus oligofermentans AS 1.3089 GN=I872_04595 PE=4 SV=1 - [N0C7L9_9STRE]	4.93523	32.57	1	7	8	9	304	35.4287	5.74463
N0C7M2	3-hydroxybutyryl-CoA dehydratase OS=Streptococcus oligofermentans AS 1.3089 GN=I872_04620 PE=3 SV=1 - [N0C7M2_9STRE]	0	25.1	1	4	4	4	259	28.125	5.2876
N0C7M8	Twitching mobility protein PilT OS=Streptococcus oligofermentans AS 1.3089 GN=I872_04670 PE=4 SV=1 - [N0C7M8_9STRE]	21.1185	38.61	1	5	6	16	202	22.7538	5.52881
N0C7M9	Glutamate dehydrogenase OS=Streptococcus oligofermentans AS 1.3089 GN=I872_07835 PE=3 SV=1 - [N0C7M9_9STRE]	154.902	48.88	1	20	20	104	448	48.5585	5.43994
N0C7N6	Phosphotransacetylase OS=Streptococcus oligofermentans AS 1.3089 GN=eutD PE=4 SV=1 - [N0C7N6_9STRE]	240.126	74.07	1	20	20	168	324	35.2183	5.26221
N0C7N9	Ribose-phosphate pyrophosphokinase OS=Streptococcus oligofermentans AS 1.3089 GN=prs PE=3 SV=1 - [N0C7N9_9STRE]	111.598	58.33	1	17	17	129	312	34.2048	5.24951
N0C7R4	Probable tRNA sulfurtransferase OS=Streptococcus oligofermentans AS 1.3089 GN=thiI PE=3 SV=1 - [N0C7R4_9STRE]	89.47	35.89	1	11	11	47	404	45.3476	6.02393
N0C7R9	Uracil-DNA glycosylase OS=Streptococcus oligofermentans AS 1.3089 GN=I872_04920 PE=4 SV=1 - [N0C7R9_9STRE]	26.5268	38.66	1	4	4	15	194	22.3575	6.39209
N0C7S1	Uncharacterized protein OS=Streptococcus oligofermentans AS 1.3089 GN=I872_08035 PE=4 SV=1 - [N0C7S1_9STRE]	6.25606	31.63	1	2	3	7	98	11.3771	9.65674
N0C7S7	Ribosomal RNA small subunit methyltransferase B OS=Streptococcus oligofermentans AS 1.3089 GN=I872_08060 PE=4 SV=1 - [N0C7S7_9STRE]	10.6653	18	1	5	6	8	439	49.6011	6.34131
N0C7V2	Uncharacterized protein OS=Streptococcus oligofermentans AS 1.3089 GN=I872_05120 PE=4 SV=1 - [N0C7V2_9STRE]	0	11.96	1	2	2	4	184	22.3107	4.57666
N0C7V6	30S ribosomal protein S16 OS=Streptococcus oligofermentans AS 1.3089 GN=rpsP PE=3 SV=1 - [N0C7V6_9STRE]	34.5907	55.06	1	4	4	16	89	10.1364	10.0669
N0C7V8	Two-component response transcriptional regulator OS=Streptococcus oligofermentans AS 1.3089 GN=I872_08210 PE=4 SV=1 - [N0C7V8_9STRE]	3.56677	38.16	2	7	7	17	228	26.2935	5.33838
N0C7W1	AraC family transcriptional regulator OS=Streptococcus oligofermentans AS 1.3089 GN=I872_05170 PE=4 SV=1 - [N0C7W1_9STRE]	0	19.49	1	3	3	3	277	31.0936	5.40186
N0C7W9	CCA-adding enzyme OS=Streptococcus oligofermentans AS 1.3089 GN=cca PE=3 SV=1 - [N0C7W9_9STRE]	7.14333	10.47	1	2	2	3	401	45.8067	4.91943
N0C7X3	PTS system fructose specific transporter subunit IIABC OS=Streptococcus oligofermentans AS 1.3089 GN=I872_05245 PE=4 SV=1 - [N0C7X3_9STRE]	103.069	20.37	1	11	11	68	653	67.1716	5.66846
N0C7X8	N-acetyl-glucosamine matabolism OS=Streptococcus oligofermentans AS 1.3089 GN=I872_05270 PE=4 SV=1 - [N0C7X8_9STRE]	29.3722	44.92	1	10	10	49	256	28.1896	4.70361
N0C7Y3	dTDP-glucose 4,6-dehydratase OS=Streptococcus oligofermentans AS 1.3089 GN=I872_05295 PE=3 SV=1 - [N0C7Y3_9STRE]	158.974	47.41	1	12	12	63	348	39.0176	5.65576
N0C7Y6	Oxidoreductase, DadA family protein OS=Streptococcus oligofermentans AS 1.3089 GN=I872_05320 PE=4 SV=1 - [N0C7Y6_9STRE]	0	6.45	1	2	2	2	372	40.7743	5.35107
N0C7Z0	Acetylornithine deacetylase OS=Streptococcus oligofermentans AS 1.3089 GN=I872_08360 PE=4 SV=1 - [N0C7Z0_9STRE]	4.43797	7.86	1	3	3	7	458	51.3609	5.13525
N0C7Z9	Uncharacterized protein OS=Streptococcus oligofermentans AS 1.3089 GN=I872_05405 PE=4 SV=1 - [N0C7Z9_9STRE]	4.03945	13.22	1	6	6	9	522	60.8649	5.04639
N0C801	N utilization substance protein B homolog OS=Streptococcus oligofermentans AS 1.3089 GN=nusB PE=3 SV=1 - [N0C801_9STRE]	19.1782	22.38	1	3	3	12	143	16.4714	4.57666
N0C803	Calcium-translocating P-type ATPase OS=Streptococcus oligofermentans AS 1.3089 GN=I872_05430 PE=4 SV=1 - [N0C803_9STRE]	364.85	42.21	1	27	27	141	879	95.4279	5.05908
N0C806	L-asparaginase OS=Streptococcus oligofermentans AS 1.3089 GN=I872_08460 PE=3 SV=1 - [N0C806_9STRE]	1.87633	15.63	1	3	3	6	320	34.5468	5.47803
N0C807	Uncharacterized protein OS=Streptococcus oligofermentans AS 1.3089 GN=I872_05455 PE=4 SV=1 - [N0C807_9STRE]	8.40892	36.44	1	6	6	10	236	26.8426	5.42725
N0C811	PTS system mannose-specific transporter subunit IIC OS=Streptococcus oligofermentans AS 1.3089 GN=I872_08485 PE=4 SV=1 - [N0C811_9STRE]	116.605	20.22	1	5	5	101	267	27.0716	5.021
N0C813	GTPase HflX OS=Streptococcus oligofermentans AS 1.3089 GN=hflX PE=3 SV=1 - [N0C813_9STRE]	13.489	10.68	1	3	3	8	412	46.5604	5.79541
N0C816	Penicillin-binding protein 3 OS=Streptococcus oligofermentans AS 1.3089 GN=I872_08510 PE=3 SV=1 - [N0C816_9STRE]	11.1871	8.47	1	2	2	3	425	46.5383	5.46533
N0C823	ABC transporter ATPase OS=Streptococcus oligofermentans AS 1.3089 GN=I872_08535 PE=3 SV=1 - [N0C823_9STRE]	286.478	74.22	1	15	15	254	256	28.2865	4.729
N0C826	Amino acid ABC transporter substrate-binding protein OS=Streptococcus oligofermentans AS 1.3089 GN=I872_08560 PE=4 SV=1 - [N0C826_9STRE]	119.963	41.27	1	16	16	64	521	57.6517	5.74463
N0C830	Uncharacterized protein OS=Streptococcus oligofermentans AS 1.3089 GN=I872_05580 PE=4 SV=1 - [N0C830_9STRE]	73.1196	40.07	1	9	9	96	277	30.225	5.31299
N0C832	Ketol-acid reductoisomerase OS=Streptococcus oligofermentans AS 1.3089 GN=ilvC PE=3 SV=1 - [N0C832_9STRE]	311.36	50.59	1	15	15	134	340	37.2627	4.93213
N0C835	rRNA methylase OS=Streptococcus oligofermentans AS 1.3089 GN=I872_05605 PE=4 SV=1 - [N0C835_9STRE]	1.65338	21.9	1	4	5	7	274	30.2799	5.26221
N0C840	ADP-dependent (S)-NAD(P)H-hydrate dehydratase OS=Streptococcus oligofermentans AS 1.3089 GN=nnrD PE=3 SV=1 - [N0C840_9STRE]	0	22.86	1	4	4	6	280	30.7051	7.06396
N0C841	Uncharacterized protein OS=Streptococcus oligofermentans AS 1.3089 GN=I872_08635 PE=4 SV=1 - [N0C841_9STRE]	410.908	49.46	1	21	21	232	554	59.7009	4.57666
N0C845	ABC transporter membrane-spanning permease-branched chain amino acid transport OS=Streptococcus oligofermentans AS 1.3089 GN=I872_05655 PE=4 SV=1 - [N0C845_9STRE]	0	9.56	1	2	2	3	293	31.2022	9.40771
N0C846	Uncharacterized protein OS=Streptococcus oligofermentans AS 1.3089 GN=I872_08660 PE=4 SV=1 - [N0C846_9STRE]	20.4669	44.44	1	5	5	23	162	18.6153	7.02002
N0C851	Signal recognition particle receptor FtsY OS=Streptococcus oligofermentans AS 1.3089 GN=ftsY PE=3 SV=1 - [N0C851_9STRE]	8.99414	22.11	1	11	11	24	502	55.7708	4.39893
N0C859	50S ribosomal protein L13 OS=Streptococcus oligofermentans AS 1.3089 GN=rplM PE=3 SV=1 - [N0C859_9STRE]	717.377	87.16	1	16	16	406	148	16.1516	9.78857
N0C862	Histidine kinase OS=Streptococcus oligofermentans AS 1.3089 GN=I872_05730 PE=4 SV=1 - [N0C862_9STRE]	6.85554	7.27	1	2	2	3	454	51.5827	4.93213
N0C871	tRNA pseudouridine synthase A OS=Streptococcus oligofermentans AS 1.3089 GN=truA PE=3 SV=1 - [N0C871_9STRE]	7.48077	26.1	1	4	4	8	249	28.4075	6.87354
N0C874	U32 family peptidase OS=Streptococcus oligofermentans AS 1.3089 GN=I872_05780 PE=4 SV=1 - [N0C874_9STRE]	32.8398	31.39	1	7	7	19	309	35.5859	5.2749
N0C877	Competence factor transport protein ComB OS=Streptococcus oligofermentans AS 1.3089 GN=I872_08785 PE=4 SV=1 - [N0C877_9STRE]	27.7536	21.06	1	5	5	11	451	49.9006	6.44287
N0C878	Uncharacterized protein OS=Streptococcus oligofermentans AS 1.3089 GN=I872_05805 PE=4 SV=1 - [N0C878_9STRE]	13.9953	35.88	1	3	3	7	131	14.0537	7.40088
N0C885	Helicase OS=Streptococcus oligofermentans AS 1.3089 GN=I872_08810 PE=4 SV=1 - [N0C885_9STRE]	3.83257	13.22	1	8	8	8	794	89.1549	4.93213
N0C897	Replication initiation and membrane attachment protein OS=Streptococcus oligofermentans AS 1.3089 GN=I872_08860 PE=4 SV=1 - [N0C897_9STRE]	9.63197	14.06	1	3	3	4	384	43.8746	6.91748
N0C8A2	Acetyl-coenzyme A carboxylase carboxyl transferase subunit beta OS=Streptococcus oligofermentans AS 1.3089 GN=accD PE=3 SV=1 - [N0C8A2_9STRE]	26.0118	43.55	1	9	9	39	287	31.5893	7.81104
N0C8A3	Probable manganese-dependent inorganic pyrophosphatase OS=Streptococcus oligofermentans AS 1.3089 GN=ppaC PE=3 SV=1 - [N0C8A3_9STRE]	238.117	47.84	1	11	11	117	347	37.587	4.77979
N0C8A7	Lactoylglutathione lyase OS=Streptococcus oligofermentans AS 1.3089 GN=I872_05950 PE=4 SV=1 - [N0C8A7_9STRE]	24.0142	61.72	1	6	6	25	128	15.0187	5.73193
N0C8A9	3-ketoacyl-(Acyl-carrier-protein) reductase OS=Streptococcus oligofermentans AS 1.3089 GN=fabG PE=3 SV=1 - [N0C8A9_9STRE]	156.794	72.95	1	14	14	156	244	25.6324	5.73193
N0C8B2	Peptidyl-prolyl cis-trans isomerase OS=Streptococcus oligofermentans AS 1.3089 GN=I872_05975 PE=3 SV=1 - [N0C8B2_9STRE]	7.88732	23.6	1	4	4	8	267	29.1207	5.42725
N0C8B6	MarR family transcriptional regulator OS=Streptococcus oligofermentans AS 1.3089 GN=I872_08935 PE=4 SV=1 - [N0C8B6_9STRE]	101.22	56.25	1	7	7	50	144	16.7198	9.59814
N0C8C1	Uncharacterized protein OS=Streptococcus oligofermentans AS 1.3089 GN=I872_08960 PE=4 SV=1 - [N0C8C1_9STRE]	2.49424	34.75	1	2	2	2	118	12.721	8.83643
N0C8C7	Isochorismitase family protein OS=Streptococcus oligofermentans AS 1.3089 GN=I872_08985 PE=4 SV=1 - [N0C8C7_9STRE]	0	39.46	1	5	5	13	185	20.5153	5.22412
N0C8D4	Magnesium and cobalt transporter OS=Streptococcus oligofermentans AS 1.3089 GN=I872_09010 PE=4 SV=1 - [N0C8D4_9STRE]	11.953	11.04	1	4	4	5	326	37.6292	4.91943
N0C8D5	Cyclophilin type peptidyl-prolyl cis-trans isomerase OS=Streptococcus oligofermentans AS 1.3089 GN=I872_06075 PE=4 SV=1 - [N0C8D5_9STRE]	44.4723	48.5	1	19	19	61	466	51.7915	4.95752
N0C8D9	PTS system glucose/maltose-specific transporter subunit IIBCA OS=Streptococcus oligofermentans AS 1.3089 GN=I872_06100 PE=4 SV=1 - [N0C8D9_9STRE]	192.101	42.72	1	21	21	101	728	77.8088	6.18896
N0C8E6	Oligopeptide ABC transporter oligopeptide-binding protein AmiA OS=Streptococcus oligofermentans AS 1.3089 GN=I872_06125 PE=4 SV=1 - [N0C8E6_9STRE]	718.49	72.34	1	43	43	270	658	72.5801	5.13525
N0C8E8	Uncharacterized protein OS=Streptococcus oligofermentans AS 1.3089 GN=I872_09060 PE=4 SV=1 - [N0C8E8_9STRE]	0	11.29	1	2	2	2	310	35.147	6.18896
N0C8F3	Peptide deformylase OS=Streptococcus oligofermentans AS 1.3089 GN=def PE=3 SV=1 - [N0C8F3_9STRE]	58.3281	65.1	1	11	12	54	192	21.3869	5.19873
N0C8F6	Nucleoid-associated protein I872_09085 OS=Streptococcus oligofermentans AS 1.3089 GN=I872_09085 PE=3 SV=1 - [N0C8F6_9STRE]	52.4314	83.84	1	6	6	36	99	10.8445	4.80518
N0C8F9	Uncharacterized protein OS=Streptococcus oligofermentans AS 1.3089 GN=I872_06175 PE=4 SV=1 - [N0C8F9_9STRE]	26.0341	47.1	1	5	5	12	155	17.3458	6.31592
N0C8G4	Amidophosphoribosyltransferase OS=Streptococcus oligofermentans AS 1.3089 GN=I872_09110 PE=3 SV=1 - [N0C8G4_9STRE]	21.5363	17.08	1	6	7	12	480	52.6795	5.79541
N0C8G6	Isoprenyl transferase OS=Streptococcus oligofermentans AS 1.3089 GN=I872_06200 PE=3 SV=1 - [N0C8G6_9STRE]	4.51995	37.75	1	7	7	15	249	28.5449	7.47412
N0C8I0	Elongation factor G OS=Streptococcus oligofermentans AS 1.3089 GN=fusA PE=3 SV=1 - [N0C8I0_9STRE]	3637.62	87.72	1	52	53	1491	692	76.7588	4.97021
N0C8I1	D-3-phosphoglycerate dehydrogenase OS=Streptococcus oligofermentans AS 1.3089 GN=I872_06250 PE=3 SV=1 - [N0C8I1_9STRE]	19.6374	27.37	1	7	7	12	391	42.649	5.31299
N0C8I7	Thymidylate kinase OS=Streptococcus oligofermentans AS 1.3089 GN=tmk PE=3 SV=1 - [N0C8I7_9STRE]	14.5622	55.19	1	10	10	26	212	23.8247	5.30029
N0C8J0	CMP-binding-factor 1 OS=Streptococcus oligofermentans AS 1.3089 GN=I872_09185 PE=4 SV=1 - [N0C8J0_9STRE]	52.3607	51.59	1	12	12	31	314	35.8305	6.60986
N0C8J5	Bifunctional protein GlmU OS=Streptococcus oligofermentans AS 1.3089 GN=glmU PE=3 SV=1 - [N0C8J5_9STRE]	88.6835	47.93	1	14	14	61	459	49.3304	5.89697
N0C8J7	Ribosomal RNA small subunit methyltransferase A OS=Streptococcus oligofermentans AS 1.3089 GN=ksgA PE=3 SV=1 - [N0C8J7_9STRE]	14.3412	40.34	1	10	10	23	290	32.4391	5.74463
N0C8K3	Polar amino acid ABC transporter ATPase OS=Streptococcus oligofermentans AS 1.3089 GN=I872_06325 PE=3 SV=1 - [N0C8K3_9STRE]	32.2272	49.8	1	9	10	28	247	27.4376	6.7124
N0C8L2	RNA-binding protein OS=Streptococcus oligofermentans AS 1.3089 GN=I872_09260 PE=4 SV=1 - [N0C8L2_9STRE]	110.41	42.94	1	12	12	44	340	37.5749	4.69092
N0C8L8	Tributyrin esterase OS=Streptococcus oligofermentans AS 1.3089 GN=I872_09285 PE=4 SV=1 - [N0C8L8_9STRE]	0	10.42	1	2	2	2	259	29.9668	5.37646
N0C8M4	Response regulator OS=Streptococcus oligofermentans AS 1.3089 GN=I872_09310 PE=4 SV=1 - [N0C8M4_9STRE]	3.59484	6.09	1	2	2	3	427	49.0103	4.90674
N0C8P4	Uncharacterized protein OS=Streptococcus oligofermentans AS 1.3089 GN=I872_09385 PE=4 SV=1 - [N0C8P4_9STRE]	66.4065	52.26	1	8	8	35	199	21.4851	4.88135
N0C8Q1	Uncharacterized protein OS=Streptococcus oligofermentans AS 1.3089 GN=I872_06525 PE=4 SV=1 - [N0C8Q1_9STRE]	0	17.81	1	2	2	5	146	16.5295	4.58936
N0C8Q5	Amino acid ABC transporter ATP-binding protein OS=Streptococcus oligofermentans AS 1.3089 GN=I872_06550 PE=3 SV=1 - [N0C8Q5_9STRE]	3.03331	17.46	1	3	3	5	252	28.1259	5.66846
N0C8Q7	ABC transporter ATP-binding protein OS=Streptococcus oligofermentans AS 1.3089 GN=I872_09410 PE=3 SV=1 - [N0C8Q7_9STRE]	4.39179	33.33	1	6	6	29	252	28.2838	6.43018
N0C8R7	Ribosomal protein L11 methyltransferase OS=Streptococcus oligofermentans AS 1.3089 GN=prmA PE=3 SV=1 - [N0C8R7_9STRE]	52.1458	46.37	1	8	8	22	317	34.7505	4.44971
N0C8S1	Uncharacterized protein OS=Streptococcus oligofermentans AS 1.3089 GN=I872_06625 PE=4 SV=1 - [N0C8S1_9STRE]	22.8922	23.18	1	9	9	19	384	43.0434	8.06006
N0C8S2	Recombination factor protein RarA OS=Streptococcus oligofermentans AS 1.3089 GN=I872_09485 PE=4 SV=1 - [N0C8S2_9STRE]	11.1409	14.22	1	4	4	5	422	46.6304	6.32861
N0C8T7	Uncharacterized protein OS=Streptococcus oligofermentans AS 1.3089 GN=I872_09585 PE=4 SV=1 - [N0C8T7_9STRE]	0	6.46	1	2	2	2	449	49.921	9.33447
N0C8U3	Uncharacterized protein OS=Streptococcus oligofermentans AS 1.3089 GN=I872_09635 PE=4 SV=1 - [N0C8U3_9STRE]	110.251	59.09	1	18	18	48	418	46.5221	5.07178
N0C8U7	Zinc metalloproteinase in scaA 5'region OS=Streptococcus oligofermentans AS 1.3089 GN=I872_09660 PE=4 SV=1 - [N0C8U7_9STRE]	288.139	64.29	1	30	30	144	630	71.7802	4.93213
N0C8V0	30S ribosomal protein S2 OS=Streptococcus oligofermentans AS 1.3089 GN=rpsB PE=3 SV=1 - [N0C8V0_9STRE]	520.058	65.77	1	21	21	424	260	29.1271	5.26221
N0C8V1	Glutamine amidotransferase OS=Streptococcus oligofermentans AS 1.3089 GN=I872_06735 PE=4 SV=1 - [N0C8V1_9STRE]	33.7123	48.28	1	8	8	18	261	29.5635	4.80518
N0C8W3	Elongation factor Tu OS=Streptococcus oligofermentans AS 1.3089 GN=tuf PE=3 SV=1 - [N0C8W3_9STRE]	3828.63	88.44	1	19	37	1833	398	44.0134	4.97021
N0C8W6	2-C-methyl-D-erythritol 4-phosphate cytidylyltransferase OS=Streptococcus oligofermentans AS 1.3089 GN=ispD PE=3 SV=1 - [N0C8W6_9STRE]	37.1657	62.92	1	13	13	52	240	26.9041	6.80029
N0C8X0	UDP-glucose 4-epimerase OS=Streptococcus oligofermentans AS 1.3089 GN=I872_09810 PE=4 SV=1 - [N0C8X0_9STRE]	16.3753	37.11	1	7	7	27	291	32.9553	9.21729
N0C8X4	Transcriptional regulator OS=Streptococcus oligofermentans AS 1.3089 GN=I872_09845 PE=4 SV=1 - [N0C8X4_9STRE]	34.8875	30.93	1	10	10	19	485	53.0004	6.97607
N0C8X6	Tagatose 1,6-diphosphate aldolase OS=Streptococcus oligofermentans AS 1.3089 GN=lacD PE=3 SV=1 - [N0C8X6_9STRE]	45.358	45.4	1	13	13	33	326	36.6186	4.99561
N0C8X8	Anaerobic ribonucleoside triphosphate reductase OS=Streptococcus oligofermentans AS 1.3089 GN=I872_09870 PE=4 SV=1 - [N0C8X8_9STRE]	71.7024	37.21	1	20	20	62	731	83.3696	6.03662
N0C8Y1	Putative Holliday junction resolvase OS=Streptococcus oligofermentans AS 1.3089 GN=I872_09905 PE=3 SV=1 - [N0C8Y1_9STRE]	21.7978	31.65	1	4	4	13	139	15.7283	5.21143
N0C8Y2	PTS system galactitol-specific family transporter subunit IIC OS=Streptococcus oligofermentans AS 1.3089 GN=I872_06860 PE=4 SV=1 - [N0C8Y2_9STRE]	74.5952	11.81	1	5	5	21	491	52.8249	8.90967
N0C8Y4	Protein RecA OS=Streptococcus oligofermentans AS 1.3089 GN=recA PE=3 SV=1 - [N0C8Y4_9STRE]	86.1507	41.1	3	15	15	68	382	41.1955	5.22412
N0C8Y7	DNA-3-methyladenine glycosylase I OS=Streptococcus oligofermentans AS 1.3089 GN=I872_09955 PE=4 SV=1 - [N0C8Y7_9STRE]	14.19	23.91	1	3	3	8	184	21.4075	6.20166
N0C8Z6	Maltose/maltodextrin-binding protein OS=Streptococcus oligofermentans AS 1.3089 GN=I872_10030 PE=4 SV=1 - [N0C8Z6_9STRE]	244.549	73.87	1	24	24	92	421	45.3137	5.32568
N0C900	Type II secretory pathway, pullulanase PulA glycosidase OS=Streptococcus oligofermentans AS 1.3089 GN=I872_10055 PE=4 SV=1 - [N0C900_9STRE]	15.8753	19.54	1	9	9	18	691	79.346	6.1001
N0C907	Phosphoenolpyruvate carboxylase OS=Streptococcus oligofermentans AS 1.3089 GN=ppc PE=3 SV=1 - [N0C907_9STRE]	181.09	51.16	1	44	44	138	948	108.263	5.33838
N0C909	Phosphoglycerate mutase OS=Streptococcus oligofermentans AS 1.3089 GN=I872_06935 PE=4 SV=1 - [N0C909_9STRE]	26.0991	42.25	1	7	7	18	213	24.2713	6.72705
N0C913	Glutathione reductase OS=Streptococcus oligofermentans AS 1.3089 GN=I872_06960 PE=3 SV=1 - [N0C913_9STRE]	143.999	35.19	1	12	12	57	449	48.8209	6.32861
N0C923	Uncharacterized protein OS=Streptococcus oligofermentans AS 1.3089 GN=I872_10215 PE=4 SV=1 - [N0C923_9STRE]	0	11.69	1	2	2	3	248	29.369	5.5542
N0C927	Alanine dehydrogenase OS=Streptococcus oligofermentans AS 1.3089 GN=I872_07085 PE=3 SV=1 - [N0C927_9STRE]	336.398	74.86	1	18	18	254	370	38.7315	5.63037
N0C933	Oligoendopeptidase F OS=Streptococcus oligofermentans AS 1.3089 GN=I872_07135 PE=4 SV=1 - [N0C933_9STRE]	175.132	45.33	1	19	19	92	600	69.0891	4.91943
N0C937	S-adenosylmethionine:tRNA ribosyltransferase-isomerase OS=Streptococcus oligofermentans AS 1.3089 GN=queA PE=3 SV=1 - [N0C937_9STRE]	19.7395	31.87	1	8	8	13	342	38.5068	5.90967
N0C938	Dihydroxy-acid dehydratase OS=Streptococcus oligofermentans AS 1.3089 GN=ilvD PE=3 SV=1 - [N0C938_9STRE]	196.856	49.21	1	22	22	102	573	60.6706	5.38916
N0C941	Ornithine carbamoyltransferase OS=Streptococcus oligofermentans AS 1.3089 GN=I872_07185 PE=3 SV=1 - [N0C941_9STRE]	839.412	58.88	1	20	20	380	338	37.9162	5.31299
N0C949	Glycosyltransferase Gtf1 OS=Streptococcus oligofermentans AS 1.3089 GN=gtf1 PE=3 SV=1 - [N0C949_9STRE]	10.2047	20.43	1	8	8	11	509	58.6923	4.93213
N0C952	Acetyltransferase OS=Streptococcus oligofermentans AS 1.3089 GN=I872_10390 PE=4 SV=1 - [N0C952_9STRE]	2.94019	21.38	1	2	2	5	159	18.0787	5.42725
N0C955	Pyruvate formate-lyase activating enzyme OS=Streptococcus oligofermentans AS 1.3089 GN=I872_07285 PE=4 SV=1 - [N0C955_9STRE]	12.324	41.51	1	7	7	26	265	30.2324	6.53662
N0C960	Microcin C7 resistance protein OS=Streptococcus oligofermentans AS 1.3089 GN=I872_10440 PE=4 SV=1 - [N0C960_9STRE]	19.7782	36.28	1	7	7	15	317	35.4707	4.80518
N0C962	Cell division protein SepF OS=Streptococcus oligofermentans AS 1.3089 GN=sepF PE=3 SV=1 - [N0C962_9STRE]	81.7248	62.23	1	12	12	53	188	21.4809	5.33838
N0C965	UDP-N-acetylglucosamine--N-acetylmuramyl-(pentapeptide) pyrophosphoryl-undecaprenol N-acetylglucosamine transferase OS=Streptococcus oligofermentans AS 1.3089 GN=murG PE=3 SV=1 - [N0C965_9STRE]	31.1307	46.07	1	11	11	22	356	39.5499	7.94287
N0C969	Uncharacterized protein OS=Streptococcus oligofermentans AS 1.3089 GN=I872_07385 PE=4 SV=1 - [N0C969_9STRE]	5.46158	33.33	1	3	3	20	126	14.5237	10.1108
N0C971	ABC transporter substrate-binding protein OS=Streptococcus oligofermentans AS 1.3089 GN=I872_10515 PE=4 SV=1 - [N0C971_9STRE]	15.0352	30.72	1	9	9	14	332	36.9754	5.79541
N0C975	Replicative DNA helicase OS=Streptococcus oligofermentans AS 1.3089 GN=I872_10540 PE=4 SV=1 - [N0C975_9STRE]	23.4067	26.61	1	9	9	19	451	50.1672	4.94482
N0C980	tRNA-specific 2-thiouridylase MnmA OS=Streptococcus oligofermentans AS 1.3089 GN=mnmA PE=3 SV=1 - [N0C980_9STRE]	63.4578	39.14	1	14	14	30	373	41.7404	5.24951
N0C981	Probable dual-specificity RNA methyltransferase RlmN OS=Streptococcus oligofermentans AS 1.3089 GN=rlmN PE=3 SV=1 - [N0C981_9STRE]	37.4247	43.09	1	12	12	29	362	41.4523	7.72314
N0C986	Inosine-5'-monophosphate dehydrogenase OS=Streptococcus oligofermentans AS 1.3089 GN=guaB PE=3 SV=1 - [N0C986_9STRE]	339.57	80.32	1	29	29	216	493	52.7012	5.64307
N0C987	Uncharacterized protein OS=Streptococcus oligofermentans AS 1.3089 GN=I872_07520 PE=4 SV=1 - [N0C987_9STRE]	6.5199	19.61	1	2	2	5	153	17.645	5.52881
N0C989	Zinc-dependent peptidase OS=Streptococcus oligofermentans AS 1.3089 GN=I872_10615 PE=3 SV=1 - [N0C989_9STRE]	27.2568	30.86	1	9	9	23	431	49.2628	4.83057
N0C992	Diaminopimelate decarboxylase OS=Streptococcus oligofermentans AS 1.3089 GN=I872_07545 PE=3 SV=1 - [N0C992_9STRE]	4.21508	11.78	1	3	3	3	416	46.2483	5.17334
N0C993	Energy-coupling factor transporter transmembrane protein EcfT OS=Streptococcus oligofermentans AS 1.3089 GN=ecfT PE=3 SV=1 - [N0C993_9STRE]	0	18.18	1	4	4	6	264	29.6715	10.272
N0C996	Hemerythrin HHE cation binding domain subfamily, putative OS=Streptococcus oligofermentans AS 1.3089 GN=I872_07570 PE=4 SV=1 - [N0C996_9STRE]	11.0444	12.36	1	3	3	5	453	51.8386	4.70361
N0C9A5	Acetyltransferase OS=Streptococcus oligofermentans AS 1.3089 GN=I872_07630 PE=4 SV=1 - [N0C9A5_9STRE]	2.04245	14.58	1	2	2	2	144	17.1879	5.2876
N0C9C4	Uncharacterized protein OS=Streptococcus oligofermentans AS 1.3089 GN=I872_07755 PE=4 SV=1 - [N0C9C4_9STRE]	109.568	40.43	1	8	9	64	230	28.0126	4.97021
N0C9C8	Ribonuclease Y OS=Streptococcus oligofermentans AS 1.3089 GN=rny PE=3 SV=1 - [N0C9C8_9STRE]	143.25	48.79	1	27	27	112	537	60.1636	5.63037
N0C9D5	Dihydroorotate dehydrogenase OS=Streptococcus oligofermentans AS 1.3089 GN=pyrD PE=3 SV=1 - [N0C9D5_9STRE]	8.72734	41.48	1	9	9	22	311	34.4064	5.31299
N0C9D9	UPF0210 protein I872_07855 OS=Streptococcus oligofermentans AS 1.3089 GN=I872_07855 PE=3 SV=1 - [N0C9D9_9STRE]	64.9036	32.58	1	13	13	44	445	46.3983	5.13525
N0C9H6	Phosphoprotein phosphatase OS=Streptococcus oligofermentans AS 1.3089 GN=I872_08055 PE=4 SV=1 - [N0C9H6_9STRE]	109.62	60.16	1	11	12	87	246	27.2585	4.62744
N0C9I0	Guanylate kinase OS=Streptococcus oligofermentans AS 1.3089 GN=gmk PE=3 SV=1 - [N0C9I0_9STRE]	44.2496	56.46	1	9	9	45	209	23.9743	4.90674
N0C9I5	3-ketoacyl-(Acyl-carrier-protein) reductase OS=Streptococcus oligofermentans AS 1.3089 GN=fabG PE=3 SV=1 - [N0C9I5_9STRE]	0	21.55	1	3	3	11	232	25.0008	4.81787
N0C9K2	Histidine kinase OS=Streptococcus oligofermentans AS 1.3089 GN=I872_08205 PE=4 SV=1 - [N0C9K2_9STRE]	0	14.72	1	3	3	3	326	37.8199	5.93506
N0C9K6	Methionine--tRNA ligase OS=Streptococcus oligofermentans AS 1.3089 GN=metG PE=3 SV=1 - [N0C9K6_9STRE]	211.383	62.41	1	35	35	141	665	75.3552	5.08447
N0C9L1	Phosphorylase Pnp/Udp family protein OS=Streptococcus oligofermentans AS 1.3089 GN=I872_08255 PE=4 SV=1 - [N0C9L1_9STRE]	4.61734	22.53	1	4	4	7	253	27.9761	4.79248
N0C9M1	UPF0176 protein I872_08305 OS=Streptococcus oligofermentans AS 1.3089 GN=I872_08305 PE=3 SV=1 - [N0C9M1_9STRE]	109.549	63.72	1	17	17	58	328	37.8655	5.09717
N0C9N3	Methionine import ATP-binding protein MetN OS=Streptococcus oligofermentans AS 1.3089 GN=metN PE=3 SV=1 - [N0C9N3_9STRE]	15.3156	25.42	1	8	8	28	354	38.5987	6.66846
N0C9N9	Putative lipoprotein OS=Streptococcus oligofermentans AS 1.3089 GN=I872_08380 PE=4 SV=1 - [N0C9N9_9STRE]	46.4864	40.5	1	13	13	24	363	40.9887	7.47412
N0C9P3	Beta-fructofuranosidase/sucrose 6 phosphate hydrolase OS=Streptococcus oligofermentans AS 1.3089 GN=I872_08405 PE=4 SV=1 - [N0C9P3_9STRE]	9.48835	11.57	1	4	4	6	484	55.028	5.07178
N0C9Q5	Cof family protein OS=Streptococcus oligofermentans AS 1.3089 GN=I872_08455 PE=4 SV=1 - [N0C9Q5_9STRE]	11.4195	11.97	1	4	4	8	468	52.7426	5.43994
N0C9R0	PTS system mannost-specific transporter subunits IIAB OS=Streptococcus oligofermentans AS 1.3089 GN=I872_08480 PE=4 SV=1 - [N0C9R0_9STRE]	461.986	64.74	1	20	20	286	329	35.2823	5.19873
N0C9R6	Peptide ABC transporter periplasmic protein OS=Streptococcus oligofermentans AS 1.3089 GN=I872_08505 PE=4 SV=1 - [N0C9R6_9STRE]	200.258	56.75	1	32	33	108	652	72.562	5.13525
N0C9S0	FeS assembly protein SufD OS=Streptococcus oligofermentans AS 1.3089 GN=I872_08530 PE=4 SV=1 - [N0C9S0_9STRE]	141.052	37.14	1	8	8	60	420	46.3395	4.79248
N0C9S5	Uncharacterized protein OS=Streptococcus oligofermentans AS 1.3089 GN=I872_08555 PE=4 SV=1 - [N0C9S5_9STRE]	0	7.92	1	3	4	4	631	71.2787	6.50732
N0C9T1	Threonine dehydratase OS=Streptococcus oligofermentans AS 1.3089 GN=I872_08580 PE=4 SV=1 - [N0C9T1_9STRE]	66.2282	44.23	1	13	13	47	416	45.6205	5.5542
N0C9U3	Uncharacterized protein OS=Streptococcus oligofermentans AS 1.3089 GN=I872_08630 PE=4 SV=1 - [N0C9U3_9STRE]	77.8551	39.9	1	6	6	39	198	21.3029	6.354
N0C9W0	30S ribosomal protein S9 OS=Streptococcus oligofermentans AS 1.3089 GN=rpsI PE=3 SV=1 - [N0C9W0_9STRE]	45.361	56.92	1	8	8	89	130	14.2687	10.8433
N0C9X4	Phosphomethylpyrimidine kinase OS=Streptococcus oligofermentans AS 1.3089 GN=I872_08755 PE=4 SV=1 - [N0C9X4_9STRE]	8.8799	44.66	1	7	7	15	253	27.4973	5.08447
N0C9Z0	Signal peptidase I OS=Streptococcus oligofermentans AS 1.3089 GN=I872_08805 PE=3 SV=1 - [N0C9Z0_9STRE]	36.0072	33.33	1	5	5	17	210	24.2197	8.83643
N0CA02	Primosomal protein DnaI OS=Streptococcus oligofermentans AS 1.3089 GN=I872_08855 PE=4 SV=1 - [N0CA02_9STRE]	23.2707	36.79	1	8	8	11	299	34.5177	5.88428
N0CA06	Acetyl-coenzyme A carboxylase carboxyl transferase subunit alpha OS=Streptococcus oligofermentans AS 1.3089 GN=accA PE=3 SV=1 - [N0CA06_9STRE]	58.3574	55.47	1	11	11	44	256	28.2047	6.82959
N0CA16	3-oxoacyl-[acyl-carrier-protein] synthase 2 OS=Streptococcus oligofermentans AS 1.3089 GN=I872_08905 PE=3 SV=1 - [N0CA16_9STRE]	146.721	51.71	1	14	14	61	410	43.7719	5.57959
N0CA22	3-oxoacyl-[acyl-carrier-protein] synthase 3 OS=Streptococcus oligofermentans AS 1.3089 GN=fabH PE=3 SV=1 - [N0CA22_9STRE]	11.4816	37.35	1	8	8	16	324	35.251	5.13525
N0CA36	Aspartate--tRNA(Asp/Asn) ligase OS=Streptococcus oligofermentans AS 1.3089 GN=aspS PE=3 SV=1 - [N0CA36_9STRE]	21.0463	25.78	1	10	10	13	578	66.0927	5.21143
N0CA41	Lipoprotein OS=Streptococcus oligofermentans AS 1.3089 GN=I872_00020 PE=4 SV=1 - [N0CA41_9STRE]	44.1379	60.37	1	10	10	20	164	18.8276	7.98682
N0CA42	UvrABC system protein A OS=Streptococcus oligofermentans AS 1.3089 GN=uvrA PE=3 SV=1 - [N0CA42_9STRE]	169.581	42.3	1	26	26	76	941	103.526	6.3667
N0CA43	Cell division protein DivIC OS=Streptococcus oligofermentans AS 1.3089 GN=I872_00045 PE=4 SV=1 - [N0CA43_9STRE]	6.03824	23.77	1	3	3	3	122	14.8427	9.46631
N0CA48	Single-stranded DNA-binding protein OS=Streptococcus oligofermentans AS 1.3089 GN=I872_09030 PE=4 SV=1 - [N0CA48_9STRE]	182.24	79.88	1	8	8	133	164	18.0188	5.10986
N0CA49	Aromatic amino acid aminotransferase OS=Streptococcus oligofermentans AS 1.3089 GN=I872_00095 PE=3 SV=1 - [N0CA49_9STRE]	30.1253	30.26	1	8	8	23	390	43.2791	4.85596
N0CA51	Phosphoribosylamine--glycine ligase OS=Streptococcus oligofermentans AS 1.3089 GN=purD PE=3 SV=1 - [N0CA51_9STRE]	35.6782	20.67	1	7	7	17	421	45.4032	4.79248
N0CA54	Amino acid recemase OS=Streptococcus oligofermentans AS 1.3089 GN=I872_00145 PE=4 SV=1 - [N0CA54_9STRE]	24.5315	47.39	1	8	8	24	230	25.3422	4.94482
N0CA55	Mevalonate kinase OS=Streptococcus oligofermentans AS 1.3089 GN=I872_09055 PE=3 SV=1 - [N0CA55_9STRE]	5.93022	14.04	1	4	4	5	292	31.5614	5.65576
N0CA62	PTS system transporter subunit IIC OS=Streptococcus oligofermentans AS 1.3089 GN=I872_00195 PE=4 SV=1 - [N0CA62_9STRE]	0	7.24	1	2	2	6	304	32.3841	5.33838
N0CA66	Uncharacterized protein OS=Streptococcus oligofermentans AS 1.3089 GN=I872_00220 PE=4 SV=1 - [N0CA66_9STRE]	87.7988	49.43	1	4	4	43	87	10.1551	8.41162
N0CA67	Phosphoribosylformylglycinamidine cyclo-ligase OS=Streptococcus oligofermentans AS 1.3089 GN=purM PE=3 SV=1 - [N0CA67_9STRE]	18.1019	34.71	1	7	7	15	340	36.4298	4.86865
N0CA71	Aldehyde-alcohol dehydrogenase OS=Streptococcus oligofermentans AS 1.3089 GN=I872_00255 PE=3 SV=1 - [N0CA71_9STRE]	804.194	68.78	1	47	47	387	884	96.8031	6.34131
N0CA75	Glutamine synthetase OS=Streptococcus oligofermentans AS 1.3089 GN=I872_09130 PE=3 SV=1 - [N0CA75_9STRE]	90.0097	36.61	1	14	14	65	448	50.3832	5.08447
N0CA82	Glyceraldehyde-3-phosphate dehydrogenase OS=Streptococcus oligofermentans AS 1.3089 GN=I872_09155 PE=3 SV=1 - [N0CA82_9STRE]	3484.65	84.78	1	26	26	1411	335	35.8034	5.46533
N0CA88	Pur operon repressor OS=Streptococcus oligofermentans AS 1.3089 GN=I872_09180 PE=4 SV=1 - [N0CA88_9STRE]	23.9407	35.79	1	6	6	23	271	29.5046	5.5542
N0CA89	Uncharacterized protein OS=Streptococcus oligofermentans AS 1.3089 GN=I872_00355 PE=4 SV=1 - [N0CA89_9STRE]	0	8.9	2	2	2	2	236	27.9801	4.89404
N0CA97	Putative ribosome biogenesis GTPase RsgA OS=Streptococcus oligofermentans AS 1.3089 GN=rsgA PE=3 SV=1 - [N0CA97_9STRE]	20.3581	17.12	1	3	3	6	292	32.8791	6.32861
N0CAA0	HAD superfamily hydrolase OS=Streptococcus oligofermentans AS 1.3089 GN=I872_00415 PE=4 SV=1 - [N0CAA0_9STRE]	3.05988	14.71	1	3	3	3	204	23.1007	5.10986
N0CAA2	Uncharacterized protein OS=Streptococcus oligofermentans AS 1.3089 GN=I872_09230 PE=4 SV=1 - [N0CAA2_9STRE]	0	32.44	1	7	7	13	262	29.404	4.91943
N0CAB1	Uncharacterized protein OS=Streptococcus oligofermentans AS 1.3089 GN=I872_09255 PE=4 SV=1 - [N0CAB1_9STRE]	22.7272	45.71	1	7	7	17	210	24.1783	5.97314
N0CAB5	50S ribosomal protein L4 OS=Streptococcus oligofermentans AS 1.3089 GN=rplD PE=3 SV=1 - [N0CAB5_9STRE]	582.4	64.25	1	12	12	351	207	22.195	9.94971
N0CAB6	Glutamate--tRNA ligase OS=Streptococcus oligofermentans AS 1.3089 GN=gltX PE=3 SV=1 - [N0CAB6_9STRE]	175.229	58.97	1	25	25	102	485	55.796	5.0083
N0CAC0	30S ribosomal protein S3 OS=Streptococcus oligofermentans AS 1.3089 GN=rpsC PE=3 SV=1 - [N0CAC0_9STRE]	575.171	70.05	1	17	17	493	217	24.0238	9.70068
N0CAC2	Sugar ABC transporter ATP-binding protein OS=Streptococcus oligofermentans AS 1.3089 GN=I872_09305 PE=3 SV=1 - [N0CAC2_9STRE]	114.584	48.46	1	3	9	54	260	28.674	8.51416
N0CAC4	50S ribosomal protein L24 OS=Streptococcus oligofermentans AS 1.3089 GN=rplX PE=3 SV=1 - [N0CAC4_9STRE]	46.9756	63.37	1	9	9	44	101	10.9231	9.86182
N0CAC9	50S ribosomal protein L18 OS=Streptococcus oligofermentans AS 1.3089 GN=rplR PE=3 SV=1 - [N0CAC9_9STRE]	238.565	59.32	1	6	6	75	118	12.8861	10.4038
N0CAD4	Adenylate kinase OS=Streptococcus oligofermentans AS 1.3089 GN=adk PE=3 SV=1 - [N0CAD4_9STRE]	102.171	71.7	1	14	14	97	212	23.6892	5.08447
N0CAE0	DNA-directed RNA polymerase subunit alpha OS=Streptococcus oligofermentans AS 1.3089 GN=rpoA PE=3 SV=1 - [N0CAE0_9STRE]	50.5697	38.78	4	14	14	52	312	34.3988	4.85596
N0CAE9	Uncharacterized protein OS=Streptococcus oligofermentans AS 1.3089 GN=I872_00665 PE=4 SV=1 - [N0CAE9_9STRE]	28.3074	63.3	1	7	7	16	188	20.0605	4.67822
N0CAF4	Membrane carboxypeptidase OS=Streptococcus oligofermentans AS 1.3089 GN=I872_00700 PE=4 SV=1 - [N0CAF4_9STRE]	16.6467	16.29	1	9	9	12	804	86.9352	5.87158
N0CAF8	Dihydrofolate synthetase OS=Streptococcus oligofermentans AS 1.3089 GN=I872_00735 PE=3 SV=1 - [N0CAF8_9STRE]	0	5.35	1	2	2	5	449	50.3486	5.63037
N0CAF9	DNA repair protein radA OS=Streptococcus oligofermentans AS 1.3089 GN=I872_09430 PE=3 SV=1 - [N0CAF9_9STRE]	9.99341	11.59	1	3	3	10	397	43.2147	5.51611
N0CAG4	Ribosomal RNA small subunit methyltransferase E OS=Streptococcus oligofermentans AS 1.3089 GN=I872_09455 PE=3 SV=1 - [N0CAG4_9STRE]	0	11.74	1	3	3	4	247	26.7612	5.2876
N0CAG7	Uncharacterized protein OS=Streptococcus oligofermentans AS 1.3089 GN=I872_09480 PE=4 SV=1 - [N0CAG7_9STRE]	33.8752	28.21	1	4	4	11	156	17.9465	4.13232
N0CAH0	Transcriptional regulator, xre family protein OS=Streptococcus oligofermentans AS 1.3089 GN=I872_09505 PE=4 SV=1 - [N0CAH0_9STRE]	4.52816	18.24	1	2	2	4	170	19.6109	4.62744
N0CAH2	Phenylalanyl-tRNA synthetase subunit beta OS=Streptococcus oligofermentans AS 1.3089 GN=I872_00810 PE=4 SV=1 - [N0CAH2_9STRE]	41.9758	70.67	1	11	11	59	208	22.7526	5.16064
N0CAH3	10 kDa chaperonin OS=Streptococcus oligofermentans AS 1.3089 GN=groES PE=3 SV=1 - [N0CAH3_9STRE]	13.9169	66.67	1	6	6	28	93	9.71528	4.84326
N0CAH6	UTP--glucose-1-phosphate uridylyltransferase OS=Streptococcus oligofermentans AS 1.3089 GN=I872_09555 PE=3 SV=1 - [N0CAH6_9STRE]	78.4576	58.67	1	13	13	76	300	33.1795	6.34131
N0CAH8	Uncharacterized protein OS=Streptococcus oligofermentans AS 1.3089 GN=I872_00835 PE=4 SV=1 - [N0CAH8_9STRE]	28.2287	61.64	1	3	3	18	73	8.27433	8.47021
N0CAI8	Membrane associated protein OS=Streptococcus oligofermentans AS 1.3089 GN=I872_09630 PE=4 SV=1 - [N0CAI8_9STRE]	5.36948	27.05	1	7	7	9	281	32.6322	5.65576
N0CAJ0	Manganese transport protein OS=Streptococcus oligofermentans AS 1.3089 GN=I872_09655 PE=3 SV=1 - [N0CAJ0_9STRE]	47.4682	54.39	1	12	12	73	239	26.6612	8.82178
N0CAJ5	Elongation factor Ts OS=Streptococcus oligofermentans AS 1.3089 GN=tsf PE=3 SV=1 - [N0CAJ5_9STRE]	442.972	78.96	1	22	22	208	347	37.3731	4.86865
N0CAJ8	Phosphoenolpyruvate synthase OS=Streptococcus oligofermentans AS 1.3089 GN=I872_00955 PE=4 SV=1 - [N0CAJ8_9STRE]	14.3807	10.66	1	5	5	8	835	94.8994	5.05908
N0CAJ9	Penicillin-binding protein 2A OS=Streptococcus oligofermentans AS 1.3089 GN=I872_09705 PE=4 SV=1 - [N0CAJ9_9STRE]	44.0777	11.89	1	6	6	14	740	81.1835	5.31299
N0CAK5	Uncharacterized protein OS=Streptococcus oligofermentans AS 1.3089 GN=I872_00980 PE=4 SV=1 - [N0CAK5_9STRE]	3.233	6.15	1	2	2	2	358	41.0908	5.8208
N0CAK9	Nucleotide sugar dehydratase OS=Streptococcus oligofermentans AS 1.3089 GN=I872_09780 PE=4 SV=1 - [N0CAK9_9STRE]	42.8604	28.69	1	7	7	22	352	39.4285	5.63037
N0CAL0	Putative acetyltransferase OS=Streptococcus oligofermentans AS 1.3089 GN=I872_01005 PE=4 SV=1 - [N0CAL0_9STRE]	4.72573	29.81	1	3	4	7	208	23.9982	5.46533
N0CAL3	Extracellular polysaccharide glycosyltransferase OS=Streptococcus oligofermentans AS 1.3089 GN=I872_09805 PE=4 SV=1 - [N0CAL3_9STRE]	19.6107	49.63	1	10	10	35	272	31.5564	8.52881
N0CAL5	Uncharacterized protein OS=Streptococcus oligofermentans AS 1.3089 GN=I872_01030 PE=4 SV=1 - [N0CAL5_9STRE]	0	14.18	1	3	3	6	275	30.9867	4.77979
N0CAL7	Wzh/putative phosphotyrosine-protein phosphatase OS=Streptococcus oligofermentans AS 1.3089 GN=I872_09840 PE=4 SV=1 - [N0CAL7_9STRE]	1.77275	30.45	1	7	7	15	243	28.1943	6.17627
N0CAM4	Anthranilate/para-aminobenzoate synthases component I/ chorismate binding enzyme OS=Streptococcus oligofermentans AS 1.3089 GN=I872_01090 PE=4 SV=1 - [N0CAM4_9STRE]	7.85462	10.12	1	4	4	7	573	65.3806	5.78271
N0CAM6	Dihydrofolate:folylpolyglutamate synthetase OS=Streptococcus oligofermentans AS 1.3089 GN=I872_09890 PE=3 SV=1 - [N0CAM6_9STRE]	0	8.05	1	2	2	3	410	45.8195	5.19873
N0CAN0	Type I restriction-modification system DNA methylase OS=Streptococcus oligofermentans AS 1.3089 GN=I872_01115 PE=4 SV=1 - [N0CAN0_9STRE]	8.45444	13.95	1	4	4	8	380	43.7132	6.11279
N0CAN6	DNA mismatch repair protein MutL OS=Streptococcus oligofermentans AS 1.3089 GN=mutL PE=3 SV=1 - [N0CAN6_9STRE]	47.8865	21.91	1	8	8	26	648	73.3627	5.43994
N0CAN7	SARP family transcriptional regulator OS=Streptococcus oligofermentans AS 1.3089 GN=I872_01150 PE=4 SV=1 - [N0CAN7_9STRE]	5.8731	4.46	1	3	3	3	1009	117.41	5.97314
N0CAN9	Arginine--tRNA ligase OS=Streptococcus oligofermentans AS 1.3089 GN=argS PE=3 SV=1 - [N0CAN9_9STRE]	644.902	68.15	1	41	41	339	562	63.2836	5.36377
N0CAP2	Formate--tetrahydrofolate ligase OS=Streptococcus oligofermentans AS 1.3089 GN=fhs PE=3 SV=1 - [N0CAP2_9STRE]	1.81157	6.46	1	2	2	2	557	59	6.30322
N0CAP4	4-alpha-glucanotransferase OS=Streptococcus oligofermentans AS 1.3089 GN=I872_10025 PE=3 SV=1 - [N0CAP4_9STRE]	84.2358	32.16	1	14	14	52	510	58.991	5.05908
N0CAP8	Maltose operon transcriptional repressor OS=Streptococcus oligofermentans AS 1.3089 GN=I872_10050 PE=4 SV=1 - [N0CAP8_9STRE]	8.72992	11.93	1	3	3	3	327	37.1304	6.72705
N0CAQ7	Chaperone protein DnaK OS=Streptococcus oligofermentans AS 1.3089 GN=dnaK PE=2 SV=1 - [N0CAQ7_9STRE]	674.056	72.09	1	34	34	277	609	64.9414	4.79248
N0CAR2	Metallo-beta-lactamase superfamily hydrolase OS=Streptococcus oligofermentans AS 1.3089 GN=I872_01285 PE=4 SV=1 - [N0CAR2_9STRE]	108.803	53.04	1	19	19	77	560	61.148	5.8208
N0CAS4	Uncharacterized protein OS=Streptococcus oligofermentans AS 1.3089 GN=I872_10210 PE=4 SV=1 - [N0CAS4_9STRE]	2.66181	22.54	1	2	2	3	142	16.5299	5.05908
N0CAT3	Uncharacterized protein OS=Streptococcus oligofermentans AS 1.3089 GN=I872_10260 PE=4 SV=1 - [N0CAT3_9STRE]	0	13.21	1	2	2	2	159	19.3444	4.52588
N0CAU3	Oligoendopeptidase F OS=Streptococcus oligofermentans AS 1.3089 GN=I872_01470 PE=4 SV=1 - [N0CAU3_9STRE]	40.4311	25.25	1	11	11	26	598	68.5204	4.80518
N0CAU8	Cysteine--tRNA ligase OS=Streptococcus oligofermentans AS 1.3089 GN=cysS PE=3 SV=1 - [N0CAU8_9STRE]	31.5167	25.06	1	9	9	25	447	50.6903	5.22412
N0CAU9	Maf-like protein I872_10360 OS=Streptococcus oligofermentans AS 1.3089 GN=I872_10360 PE=3 SV=1 - [N0CAU9_9STRE]	0	19.07	1	3	3	4	215	24.6935	5.38916
N0CAV9	D-alanine--poly(phosphoribitol) ligase subunit 1 OS=Streptococcus oligofermentans AS 1.3089 GN=dltA PE=3 SV=1 - [N0CAV9_9STRE]	64.0764	34.3	1	13	13	48	516	56.8718	4.89404
N0CAW5	Multidrug ABC transporter ATPase OS=Streptococcus oligofermentans AS 1.3089 GN=I872_01580 PE=3 SV=1 - [N0CAW5_9STRE]	7.30771	24.28	1	6	6	27	243	27.1344	5.08447
N0CAX1	Uncharacterized protein OS=Streptococcus oligofermentans AS 1.3089 GN=I872_01605 PE=4 SV=1 - [N0CAX1_9STRE]	472.646	72.21	1	24	24	169	367	39.9087	6.97607
N0CAX6	Phospho-2-dehydro-3-deoxyheptonate aldolase OS=Streptococcus oligofermentans AS 1.3089 GN=I872_01630 PE=3 SV=1 - [N0CAX6_9STRE]	36.0952	31.88	1	5	8	16	345	39.0681	5.50342
N0CAY2	NH(3)-dependent NAD(+) synthetase OS=Streptococcus oligofermentans AS 1.3089 GN=nadE PE=3 SV=1 - [N0CAY2_9STRE]	30.4937	36.13	1	8	8	37	274	30.1455	5.32568
N0CAZ6	Tryptophan--tRNA ligase OS=Streptococcus oligofermentans AS 1.3089 GN=trpS PE=3 SV=1 - [N0CAZ6_9STRE]	11.6406	21.41	1	5	5	16	341	38.3015	5.75732
N0CB01	Zn-dependent peptidase OS=Streptococcus oligofermentans AS 1.3089 GN=I872_10610 PE=3 SV=1 - [N0CB01_9STRE]	36.996	25.06	1	9	9	14	415	47.9868	7.1665
N0CB04	CRISPR-associated protein cas5 OS=Streptococcus oligofermentans AS 1.3089 GN=I872_01730 PE=4 SV=1 - [N0CB04_9STRE]	12.7251	35.12	1	5	5	13	242	27.8698	5.51611
N0CB06	Energy-coupling factor transporter ATP-binding protein EcfA OS=Streptococcus oligofermentans AS 1.3089 GN=cbiO PE=3 SV=1 - [N0CB06_9STRE]	7.14609	27.24	1	5	5	13	279	30.5068	5.03369
N0CB10	Two-component system LytR/AlgR family transcriptional regulator OS=Streptococcus oligofermentans AS 1.3089 GN=I872_10660 PE=4 SV=1 - [N0CB10_9STRE]	2.17115	18.22	1	3	3	4	247	29.107	7.47412
N0CB15	DNA helicase OS=Streptococcus oligofermentans AS 1.3089 GN=I872_01800 PE=4 SV=1 - [N0CB15_9STRE]	69.8021	39.11	1	20	21	41	762	85.9056	5.45264
N0CB19	dTDP-4-dehydrorhamnose reductase OS=Streptococcus oligofermentans AS 1.3089 GN=I872_01825 PE=4 SV=1 - [N0CB19_9STRE]	44.3458	42.96	1	13	13	28	284	32.4379	4.86865
N0CB24	Polysaccharide biosynthesis protein/ rhamnosyltransferase OS=Streptococcus oligofermentans AS 1.3089 GN=I872_01885 PE=4 SV=1 - [N0CB24_9STRE]	6.04436	27.33	1	5	5	15	311	36.2827	6.18896
N0CB32	50S ribosomal protein L20 OS=Streptococcus oligofermentans AS 1.3089 GN=rplT PE=3 SV=1 - [N0CB32_9STRE]	449.66	52.94	1	8	8	217	119	13.6526	10.8286
N0CB36	Uncharacterized protein OS=Streptococcus oligofermentans AS 1.3089 GN=I872_01995 PE=4 SV=1 - [N0CB36_9STRE]	0	11.26	1	2	2	2	302	35.1807	5.16064
N0CB42	Phosphoglycerol transferase alkaline phosphatase superfamily protein OS=Streptococcus oligofermentans AS 1.3089 GN=I872_02045 PE=4 SV=1 - [N0CB42_9STRE]	75.3934	32.06	1	15	15	37	733	82.7303	6.31592
N0CB44	Chorismate synthase OS=Streptococcus oligofermentans AS 1.3089 GN=aroC PE=3 SV=1 - [N0CB44_9STRE]	48.9774	32.47	1	7	7	17	388	42.1969	5.80811
N0CB51	Aspartate aminotransferase OS=Streptococcus oligofermentans AS 1.3089 GN=I872_02125 PE=3 SV=1 - [N0CB51_9STRE]	125.124	46.43	1	12	12	57	392	42.9439	4.83057
N0CB68	ABC transporter ATP-binding protein OS=Streptococcus oligofermentans AS 1.3089 GN=I872_02250 PE=3 SV=1 - [N0CB68_9STRE]	32.4103	45.45	1	11	11	37	297	33.4867	5.71924
N0CB72	Uncharacterized protein OS=Streptococcus oligofermentans AS 1.3089 GN=I872_02285 PE=4 SV=1 - [N0CB72_9STRE]	8.78464	19.16	1	4	4	9	334	38.3606	6.48096
N0CB79	Ribonucleoside-diphosphate reductase OS=Streptococcus oligofermentans AS 1.3089 GN=I872_02335 PE=3 SV=1 - [N0CB79_9STRE]	424.012	50.07	1	31	31	226	719	81.3618	5.42725
N0CB84	NADP-dependent glyceraldehyde-3-phosphate dehydrogenase OS=Streptococcus oligofermentans AS 1.3089 GN=I872_02360 PE=3 SV=1 - [N0CB84_9STRE]	65.8066	38.11	1	9	9	40	328	35.1792	4.99561
N0CB85	S4 domain-containing protein OS=Streptococcus oligofermentans AS 1.3089 GN=I872_00040 PE=4 SV=1 - [N0CB85_9STRE]	0	38.64	1	3	4	6	88	10.1596	9.81787
N0CB89	ATP-dependent zinc metalloprotease FtsH OS=Streptococcus oligofermentans AS 1.3089 GN=ftsH PE=3 SV=1 - [N0CB89_9STRE]	306.11	55.03	1	33	33	144	656	72.0024	5.8208
N0CB92	Uncharacterized protein OS=Streptococcus oligofermentans AS 1.3089 GN=I872_02410 PE=4 SV=1 - [N0CB92_9STRE]	0	23.29	1	4	4	5	249	29.1292	4.69092
N0CB93	Ribose-phosphate pyrophosphokinase OS=Streptococcus oligofermentans AS 1.3089 GN=prs PE=3 SV=1 - [N0CB93_9STRE]	149.9	28.66	1	10	10	90	321	35.4426	6.45557
N0CB95	Phenylalanine--tRNA ligase alpha subunit OS=Streptococcus oligofermentans AS 1.3089 GN=pheS PE=3 SV=1 - [N0CB95_9STRE]	53.2892	38.51	4	12	12	23	348	39.0066	5.59229
N0CBA2	Uncharacterized protein OS=Streptococcus oligofermentans AS 1.3089 GN=I872_02485 PE=4 SV=1 - [N0CBA2_9STRE]	52.9603	43.92	1	9	9	38	148	16.2763	5.04639
N0CBA7	Purine nucleoside phosphorylase DeoD-type OS=Streptococcus oligofermentans AS 1.3089 GN=deoD PE=3 SV=1 - [N0CBA7_9STRE]	72.7746	62.55	1	11	11	92	235	25.98	5.0083
N0CBB4	PTS system transporter subunit IIB OS=Streptococcus oligofermentans AS 1.3089 GN=I872_00190 PE=4 SV=1 - [N0CBB4_9STRE]	24.388	56.33	1	5	5	12	158	17.3514	8.42627
N0CBC3	Acyltransferase OS=Streptococcus oligofermentans AS 1.3089 GN=I872_00250 PE=4 SV=1 - [N0CBC3_9STRE]	12.0737	10.26	1	4	4	5	604	67.7096	7.66455
N0CBC5	Orotate phosphoribosyltransferase OS=Streptococcus oligofermentans AS 1.3089 GN=pyrE PE=3 SV=1 - [N0CBC5_9STRE]	10.6044	47.85	1	6	6	20	209	22.7299	5.68115
N0CBC9	5'-nucleotidase OS=Streptococcus oligofermentans AS 1.3089 GN=I872_02635 PE=3 SV=1 - [N0CBC9_9STRE]	26.7121	24.3	1	14	14	23	749	79.6318	5.43994
N0CBD3	DNA topoisomerase 4 subunit A OS=Streptococcus oligofermentans AS 1.3089 GN=parC PE=3 SV=1 - [N0CBD3_9STRE]	27.7298	25.61	1	18	18	44	816	91.977	5.87158
N0CBD4	ABC transporter substrate-binding protein-sugar transport OS=Streptococcus oligofermentans AS 1.3089 GN=I872_00300 PE=4 SV=1 - [N0CBD4_9STRE]	22.0078	17.77	1	5	5	8	439	48.016	5.41455
N0CBD9	N-acetylneuraminate lyase OS=Streptococcus oligofermentans AS 1.3089 GN=I872_00325 PE=3 SV=1 - [N0CBD9_9STRE]	2.64101	19.02	1	3	3	6	305	33.1783	5.88428
N0CBE5	Uncharacterized protein OS=Streptococcus oligofermentans AS 1.3089 GN=I872_02750 PE=4 SV=1 - [N0CBE5_9STRE]	38.2657	30.41	1	11	11	21	411	47.406	7.37158
N0CBE9	Calcium-transporting ATPase OS=Streptococcus oligofermentans AS 1.3089 GN=I872_02775 PE=3 SV=1 - [N0CBE9_9STRE]	99.2958	35.08	1	23	23	51	898	96.7151	5.03369
N0CBF6	CoA-binding domain-containing protein OS=Streptococcus oligofermentans AS 1.3089 GN=I872_00435 PE=4 SV=1 - [N0CBF6_9STRE]	95.8977	77.24	1	14	14	95	145	16.5025	5.38916
N0CBF8	4-methyl-5(Beta-hydroxyethyl)-thiazole monophosphate synthesis protein OS=Streptococcus oligofermentans AS 1.3089 GN=I872_02825 PE=4 SV=1 - [N0CBF8_9STRE]	10.8937	43.16	1	4	4	10	190	20.6934	4.91943
N0CBG5	50S ribosomal protein L3 OS=Streptococcus oligofermentans AS 1.3089 GN=rplC PE=3 SV=1 - [N0CBG5_9STRE]	783.098	66.35	1	11	11	278	208	22.228	10.1108
N0CBG6	Enolase OS=Streptococcus oligofermentans AS 1.3089 GN=eno PE=3 SV=1 - [N0CBG6_9STRE]	2952.91	85.25	1	32	32	1232	434	46.8706	4.76709
N0CBG8	50S ribosomal protein L22 OS=Streptococcus oligofermentans AS 1.3089 GN=rplV PE=3 SV=1 - [N0CBG8_9STRE]	477.712	69.3	1	7	7	237	114	12.2758	10.7993
N0CBH4	50S ribosomal protein L14 OS=Streptococcus oligofermentans AS 1.3089 GN=rplN PE=3 SV=1 - [N0CBH4_9STRE]	25.8398	42.62	1	8	8	109	122	13.0412	10.3159
N0CBI0	50S ribosomal protein L6 OS=Streptococcus oligofermentans AS 1.3089 GN=rplF PE=3 SV=1 - [N0CBI0_9STRE]	617.179	74.72	1	13	13	325	178	19.4704	9.5249
N0CBI4	Protein translocase subunit SecY OS=Streptococcus oligofermentans AS 1.3089 GN=secY PE=3 SV=1 - [N0CBI4_9STRE]	33.1593	18.58	1	6	6	23	436	47.494	9.72998
N0CBI8	ATP synthase subunit beta OS=Streptococcus oligofermentans AS 1.3089 GN=atpD PE=3 SV=1 - [N0CBI8_9STRE]	501.913	69.66	2	24	24	258	468	50.7653	4.94482
N0CBJ0	30S ribosomal protein S11 OS=Streptococcus oligofermentans AS 1.3089 GN=rpsK PE=3 SV=1 - [N0CBJ0_9STRE]	135.606	44.09	1	5	5	167	127	13.3772	11.4292
N0CBJ1	DNA-entry nuclease OS=Streptococcus oligofermentans AS 1.3089 GN=I872_03050 PE=4 SV=1 - [N0CBJ1_9STRE]	9.39373	34.4	1	6	6	11	282	30.5717	9.5835
N0CBJ3	Dihydrofolate reductase OS=Streptococcus oligofermentans AS 1.3089 GN=I872_03075 PE=3 SV=1 - [N0CBJ3_9STRE]	2.25573	28.24	1	4	4	6	170	19.8923	6.65381
N0CBJ5	Zinc ABC transporter OS=Streptococcus oligofermentans AS 1.3089 GN=I872_00635 PE=3 SV=1 - [N0CBJ5_9STRE]	4.40902	29.24	1	3	3	6	236	27.0246	7.78174
N0CBK0	ABC transporter permease OS=Streptococcus oligofermentans AS 1.3089 GN=I872_03130 PE=3 SV=1 - [N0CBK0_9STRE]	22.2566	23.39	1	7	8	12	590	66.0665	5.47803
N0CBL0	Tyrosine--tRNA ligase OS=Streptococcus oligofermentans AS 1.3089 GN=tyrS PE=3 SV=1 - [N0CBL0_9STRE]	99.5378	43.3	1	16	16	63	418	47.3062	5.65576
N0CBL2	Uncharacterized protein OS=Streptococcus oligofermentans AS 1.3089 GN=I872_03215 PE=4 SV=1 - [N0CBL2_9STRE]	82.1362	54.95	1	8	8	65	202	22.5698	5.14795
N0CBL4	Periplasmic iron transport lipoprotein OS=Streptococcus oligofermentans AS 1.3089 GN=I872_03240 PE=4 SV=1 - [N0CBL4_9STRE]	38.4641	61.38	1	15	15	35	290	32.5187	4.86865
N0CBL8	GMP reductase OS=Streptococcus oligofermentans AS 1.3089 GN=guaC PE=3 SV=1 - [N0CBL8_9STRE]	184.636	48.62	1	13	13	85	327	36.0853	6.34131
N0CBL9	Dihydropteroate synthase OS=Streptococcus oligofermentans AS 1.3089 GN=I872_00730 PE=3 SV=1 - [N0CBL9_9STRE]	5.01825	30.7	1	7	7	8	316	34.1696	5.16064
N0CBM4	Thymidine kinase OS=Streptococcus oligofermentans AS 1.3089 GN=tdk PE=3 SV=1 - [N0CBM4_9STRE]	0	36.84	1	6	6	6	190	21.515	7.82568
N0CBM6	Uncharacterized protein OS=Streptococcus oligofermentans AS 1.3089 GN=I872_03315 PE=4 SV=1 - [N0CBM6_9STRE]	12.6045	13.27	1	3	3	3	324	37.1584	5.09717
N0CBN2	3-phosphoshikimate 1-carboxyvinyltransferase OS=Streptococcus oligofermentans AS 1.3089 GN=aroA PE=3 SV=1 - [N0CBN2_9STRE]	41.3557	29.04	1	10	10	27	427	45.8861	5.88428
N0CBP7	Uncharacterized protein OS=Streptococcus oligofermentans AS 1.3089 GN=I872_03425 PE=4 SV=1 - [N0CBP7_9STRE]	0	14.72	1	3	3	3	299	33.8953	6.58057
N0CBQ1	Alpha-glycerophosphate oxidase OS=Streptococcus oligofermentans AS 1.3089 GN=I872_03450 PE=4 SV=1 - [N0CBQ1_9STRE]	109.28	46.05	1	20	20	61	608	66.7481	5.021
N0CBR0	Uncharacterized protein OS=Streptococcus oligofermentans AS 1.3089 GN=I872_00915 PE=4 SV=1 - [N0CBR0_9STRE]	26.834	24.34	1	8	8	17	378	43.2133	6.69775
N0CBR5	D-aminoacyl-tRNA deacylase OS=Streptococcus oligofermentans AS 1.3089 GN=dtd PE=3 SV=1 - [N0CBR5_9STRE]	16.9412	46.94	1	4	4	10	147	16.3124	5.32568
N0CBR9	Phosphoenolpyruvate synthase OS=Streptococcus oligofermentans AS 1.3089 GN=I872_00975 PE=4 SV=1 - [N0CBR9_9STRE]	3.90275	4.69	1	3	3	3	811	91.9695	5.64307
N0CBS4	Uncharacterized protein OS=Streptococcus oligofermentans AS 1.3089 GN=I872_01000 PE=4 SV=1 - [N0CBS4_9STRE]	7.03926	36.11	1	3	3	4	144	16.7752	8.04541
N0CBS6	Xylanase/chitin deacetylase OS=Streptococcus oligofermentans AS 1.3089 GN=I872_03575 PE=4 SV=1 - [N0CBS6_9STRE]	14.5859	27.74	1	6	6	12	310	34.4926	6.7417
N0CBT7	Uncharacterized protein OS=Streptococcus oligofermentans AS 1.3089 GN=I872_03625 PE=4 SV=1 - [N0CBT7_9STRE]	2.05771	9.23	1	2	2	2	271	30.135	4.62744
N0CBU3	Type I restriction-modification system DNA-methyltransferase OS=Streptococcus oligofermentans AS 1.3089 GN=I872_01110 PE=4 SV=1 - [N0CBU3_9STRE]	46.5847	29.21	1	12	12	25	534	60.3316	4.98291
N0CBU7	Peptidase T OS=Streptococcus oligofermentans AS 1.3089 GN=pepT PE=3 SV=1 - [N0CBU7_9STRE]	128.391	45.21	1	11	12	35	407	44.9641	4.62744
N0CBV6	Bifunctional protein PyrR OS=Streptococcus oligofermentans AS 1.3089 GN=pyrR PE=3 SV=1 - [N0CBV6_9STRE]	0	18.29	1	3	4	8	175	20.0749	6.11279
N0CBW0	Uncharacterized protein OS=Streptococcus oligofermentans AS 1.3089 GN=I872_03770 PE=4 SV=1 - [N0CBW0_9STRE]	57.413	71.43	1	4	4	18	126	13.5502	4.79248
N0CBW6	Pyridine nucleotide-disulfide oxidoreductase OS=Streptococcus oligofermentans AS 1.3089 GN=I872_03795 PE=4 SV=1 - [N0CBW6_9STRE]	346.214	51.83	1	21	22	178	438	47.0567	5.08447
N0CBW7	Protein GrpE OS=Streptococcus oligofermentans AS 1.3089 GN=grpE PE=3 SV=1 - [N0CBW7_9STRE]	0	31.03	1	6	6	20	174	19.8709	4.66553
N0CBX7	tRNA N6-adenosine threonylcarbamoyltransferase OS=Streptococcus oligofermentans AS 1.3089 GN=tsaD PE=3 SV=1 - [N0CBX7_9STRE]	3.44304	33.63	1	8	8	9	336	36.1235	5.16064
N0CBZ0	ATP-dependent protease, ATP-binding subunit OS=Streptococcus oligofermentans AS 1.3089 GN=I872_01355 PE=4 SV=1 - [N0CBZ0_9STRE]	55.3871	42.11	1	20	21	41	703	77.6859	5.2876
N0CBZ3	GNAT family acetyltransferase OS=Streptococcus oligofermentans AS 1.3089 GN=I872_01390 PE=4 SV=1 - [N0CBZ3_9STRE]	0	32.21	1	3	3	4	149	16.9727	9.02686
N0CBZ9	Large conductance mechano-sensitive ion channel OS=Streptococcus oligofermentans AS 1.3089 GN=I872_03995 PE=4 SV=1 - [N0CBZ9_9STRE]	181.905	32.81	1	5	5	49	128	13.9127	4.97021
N0CC00	MutT/nudix family protein OS=Streptococcus oligofermentans AS 1.3089 GN=I872_01415 PE=3 SV=1 - [N0CC00_9STRE]	0	12.21	1	3	3	5	262	30.1176	6.27783
N0CC17	Reductase OS=Streptococcus oligofermentans AS 1.3089 GN=I872_01490 PE=4 SV=1 - [N0CC17_9STRE]	3.86501	16.18	1	2	2	2	173	19.8528	4.89404
N0CC22	Probable DNA-directed RNA polymerase subunit delta OS=Streptococcus oligofermentans AS 1.3089 GN=rpoE PE=3 SV=1 - [N0CC22_9STRE]	18.9899	35.2	2	4	5	17	196	22.8043	3.89111
N0CC24	Two-component response transcriptional regulator OS=Streptococcus oligofermentans AS 1.3089 GN=I872_04145 PE=4 SV=1 - [N0CC24_9STRE]	1.70959	24.11	1	4	4	9	224	25.2831	4.69092
N0CC28	Uridine kinase OS=Streptococcus oligofermentans AS 1.3089 GN=udk PE=3 SV=1 - [N0CC28_9STRE]	12.9629	37.44	1	6	6	14	211	24.4435	5.30029
N0CC35	Diadenosine tetraphosphate (Ap4A) hydrolase OS=Streptococcus oligofermentans AS 1.3089 GN=I872_01575 PE=4 SV=1 - [N0CC35_9STRE]	6.15977	55.15	1	4	4	9	136	15.1296	5.26221
N0CC39	Cell surface protein OS=Streptococcus oligofermentans AS 1.3089 GN=I872_01600 PE=4 SV=1 - [N0CC39_9STRE]	3757.44	74.83	1	114	114	1751	1740	187.391	6.39209
N0CC44	Phospho-2-dehydro-3-deoxyheptonate aldolase OS=Streptococcus oligofermentans AS 1.3089 GN=I872_01625 PE=3 SV=1 - [N0CC44_9STRE]	62.6084	36.15	1	7	10	36	343	38.6647	5.61768
N0CC45	Glycine betaine/L-proline ABC transporter ATP-binding protein OS=Streptococcus oligofermentans AS 1.3089 GN=I872_04280 PE=3 SV=1 - [N0CC45_9STRE]	15.1769	28.93	1	4	4	12	242	26.811	5.17334
N0CC48	Nicotinate phosphoribosyltransferase OS=Streptococcus oligofermentans AS 1.3089 GN=I872_01650 PE=3 SV=1 - [N0CC48_9STRE]	126.595	49.79	1	21	21	108	486	55.1633	5.70654
N0CC85	Lipoate--protein ligase OS=Streptococcus oligofermentans AS 1.3089 GN=I872_04515 PE=4 SV=1 - [N0CC85_9STRE]	30.9715	29.18	1	7	7	27	329	37.6693	5.21143
N0CC87	Uncharacterized protein OS=Streptococcus oligofermentans AS 1.3089 GN=I872_04540 PE=4 SV=1 - [N0CC87_9STRE]	55.4626	37.63	1	12	12	31	388	44.5602	5.08447
N0CC95	Ribosome biogenesis GTPase A OS=Streptococcus oligofermentans AS 1.3089 GN=rbgA PE=3 SV=1 - [N0CC95_9STRE]	0	33.22	1	9	9	16	283	32.1881	9.11475
N0CC96	Cell-wall biogenesis glycosyltransferase OS=Streptococcus oligofermentans AS 1.3089 GN=I872_01845 PE=4 SV=1 - [N0CC96_9STRE]	1.82554	35.71	1	7	7	17	238	26.876	6.55127
N0CCA1	Glycosyltransferase OS=Streptococcus oligofermentans AS 1.3089 GN=I872_01870 PE=4 SV=1 - [N0CCA1_9STRE]	9.85122	13.38	1	5	5	6	411	47.5045	5.87158
N0CCA3	Oxygen-sensitive ribonucleoside-triphosphate reductase OS=Streptococcus oligofermentans AS 1.3089 GN=I872_04640 PE=4 SV=1 - [N0CCA3_9STRE]	26.5031	50	1	4	4	22	112	12.8518	6.94678
N0CCA5	Uncharacterized protein OS=Streptococcus oligofermentans AS 1.3089 GN=I872_01905 PE=4 SV=1 - [N0CCA5_9STRE]	10.7469	5.85	1	4	4	5	838	94.8815	7.00537
N0CCB1	UDP-N-acetylglucosamine 1-carboxyvinyltransferase OS=Streptococcus oligofermentans AS 1.3089 GN=murA PE=3 SV=1 - [N0CCB1_9STRE]	103.562	41.77	1	10	10	39	419	44.7965	5.99854
N0CCB2	Phosphopantothenoylcysteine decarboxylase OS=Streptococcus oligofermentans AS 1.3089 GN=I872_04690 PE=4 SV=1 - [N0CCB2_9STRE]	12.9853	59.56	1	7	7	14	183	19.6794	6.80029
N0CCB5	Uncharacterized protein OS=Streptococcus oligofermentans AS 1.3089 GN=I872_01990 PE=4 SV=1 - [N0CCB5_9STRE]	5.19259	12.02	1	3	3	3	366	43.1286	5.19873
N0CCC0	Pullulanase OS=Streptococcus oligofermentans AS 1.3089 GN=I872_02040 PE=4 SV=1 - [N0CCC0_9STRE]	13.7781	14.25	1	8	8	13	765	87.6948	5.46533
N0CCC2	Uncharacterized protein OS=Streptococcus oligofermentans AS 1.3089 GN=I872_04740 PE=4 SV=1 - [N0CCC2_9STRE]	0	26.88	1	4	4	6	186	22.0945	5.40186
N0CCC4	3-dehydroquinate synthase OS=Streptococcus oligofermentans AS 1.3089 GN=aroB PE=3 SV=1 - [N0CCC4_9STRE]	7.29138	12.11	1	2	2	3	355	38.851	5.65576
N0CCC7	Glutamine amidotransferase, class I OS=Streptococcus oligofermentans AS 1.3089 GN=I872_04765 PE=4 SV=1 - [N0CCC7_9STRE]	2.71027	33.48	1	4	4	6	230	25.8471	5.38916
N0CCC8	Uncharacterized protein OS=Streptococcus oligofermentans AS 1.3089 GN=I872_02090 PE=4 SV=1 - [N0CCC8_9STRE]	35.1302	64.6	1	9	9	24	274	31.9799	5.16064
N0CCD5	Multidrug ABC transporter permease/ATPase OS=Streptococcus oligofermentans AS 1.3089 GN=I872_02145 PE=3 SV=1 - [N0CCD5_9STRE]	3.49656	7.93	1	2	3	3	580	64.4767	9.20264
N0CCD8	Arginine/histidine ABC transporter permease OS=Streptococcus oligofermentans AS 1.3089 GN=I872_02170 PE=4 SV=1 - [N0CCD8_9STRE]	171.738	36.46	1	20	20	83	724	78.6698	7.88428
N0CCE4	NAD(FAD)-dependent dehydrogenase OS=Streptococcus oligofermentans AS 1.3089 GN=I872_04865 PE=4 SV=1 - [N0CCE4_9STRE]	21.2439	29.82	1	12	12	23	550	60.0426	5.22412
N0CCE7	UDP-N-acetylmuramoyl-tripeptide--D-alanyl-D-alanine ligase OS=Streptococcus oligofermentans AS 1.3089 GN=I872_02220 PE=3 SV=1 - [N0CCE7_9STRE]	36.2897	30.2	1	11	11	18	457	50.3129	5.17334
N0CCF2	Uncharacterized protein OS=Streptococcus oligofermentans AS 1.3089 GN=I872_04915 PE=4 SV=1 - [N0CCF2_9STRE]	3.42851	24.07	1	3	3	7	162	18.6504	4.85596
N0CCF5	S1 RNA-binding domain-containing protein OS=Streptococcus oligofermentans AS 1.3089 GN=I872_02270 PE=4 SV=1 - [N0CCF5_9STRE]	20.9246	27.46	1	5	5	15	284	32.2947	6.63916
N0CCF8	Type I restriction-modification system, helicase subunit OS=Streptococcus oligofermentans AS 1.3089 GN=I872_02305 PE=4 SV=1 - [N0CCF8_9STRE]	57.768	23.08	1	19	19	38	1014	118.255	6.16357
N0CCG4	Ser/Thr protein phosphatase family protein OS=Streptococcus oligofermentans AS 1.3089 GN=I872_04990 PE=4 SV=1 - [N0CCG4_9STRE]	5.56403	26.91	1	5	5	9	275	31.83	4.85596
N0CCG5	NADP-dependent glyceraldehyde-3-phosphate dehydrogenase OS=Streptococcus oligofermentans AS 1.3089 GN=I872_02355 PE=4 SV=1 - [N0CCG5_9STRE]	26.5815	45.52	1	4	4	8	134	14.5165	5.59229
N0CCG9	Glycogen synthase OS=Streptococcus oligofermentans AS 1.3089 GN=glgA PE=3 SV=1 - [N0CCG9_9STRE]	42.2895	30.46	1	11	11	53	476	54.4191	5.03369
N0CCH6	ABC transporter substrate-binding protein OS=Streptococcus oligofermentans AS 1.3089 GN=I872_02430 PE=4 SV=1 - [N0CCH6_9STRE]	51.0698	52.84	1	11	11	29	335	35.2565	7.35693
N0CCH9	Uncharacterized protein OS=Streptococcus oligofermentans AS 1.3089 GN=I872_05090 PE=4 SV=1 - [N0CCH9_9STRE]	155.855	44.72	1	26	26	53	814	87.2349	6.0874
N0CCI5	tRNA modification GTPase MnmE OS=Streptococcus oligofermentans AS 1.3089 GN=trmE PE=3 SV=1 - [N0CCI5_9STRE]	28.6411	20.35	1	8	8	15	457	50.7907	4.7417
N0CCJ6	Pseudouridine synthase OS=Streptococcus oligofermentans AS 1.3089 GN=I872_05190 PE=3 SV=1 - [N0CCJ6_9STRE]	13.4855	30.67	1	7	7	8	300	33.1566	7.21045
N0CCJ8	Uncharacterized protein OS=Streptococcus oligofermentans AS 1.3089 GN=I872_02555 PE=4 SV=1 - [N0CCJ8_9STRE]	9.76541	11.44	1	2	2	6	236	26.6286	5.45264
N0CCK0	ABC transporter ATP-binding protein OS=Streptococcus oligofermentans AS 1.3089 GN=I872_05215 PE=4 SV=1 - [N0CCK0_9STRE]	9.07521	9.18	1	4	4	6	621	70.9948	5.05908
N0CCK4	Orotidine 5'-phosphate decarboxylase OS=Streptococcus oligofermentans AS 1.3089 GN=pyrF PE=3 SV=1 - [N0CCK4_9STRE]	2.87162	32.61	1	6	6	9	230	25.6049	5.14795
N0CCK5	Putative peptidoglycan-binding domain-containing protein OS=Streptococcus oligofermentans AS 1.3089 GN=I872_05240 PE=4 SV=1 - [N0CCK5_9STRE]	132.357	41.25	1	16	16	49	463	49.741	7.53271
N0CCK7	Dihydroorotase OS=Streptococcus oligofermentans AS 1.3089 GN=pyrC PE=3 SV=1 - [N0CCK7_9STRE]	18.5849	17.3	1	5	5	8	422	44.985	5.37646
N0CCL4	Uncharacterized protein OS=Streptococcus oligofermentans AS 1.3089 GN=I872_05290 PE=4 SV=1 - [N0CCL4_9STRE]	12.3764	34.5	1	3	3	6	200	21.7166	8.30908
N0CCL9	Uncharacterized protein OS=Streptococcus oligofermentans AS 1.3089 GN=I872_05315 PE=4 SV=1 - [N0CCL9_9STRE]	6.76252	8.67	1	2	2	3	346	39.1916	6.0874
N0CCM6	Uncharacterized protein OS=Streptococcus oligofermentans AS 1.3089 GN=I872_02770 PE=4 SV=1 - [N0CCM6_9STRE]	23.114	35.82	1	4	4	9	134	16.1391	5.5415
N0CCN0	Cell division protein FtsX OS=Streptococcus oligofermentans AS 1.3089 GN=I872_02795 PE=3 SV=1 - [N0CCN0_9STRE]	18.2181	24.03	1	8	8	22	308	34.4512	9.39307
N0CCN1	DNA replication protein DnaD OS=Streptococcus oligofermentans AS 1.3089 GN=I872_05365 PE=4 SV=1 - [N0CCN1_9STRE]	1.89877	16.37	1	3	3	4	226	25.6441	4.85596
N0CCN4	Uncharacterized protein OS=Streptococcus oligofermentans AS 1.3089 GN=I872_05400 PE=4 SV=1 - [N0CCN4_9STRE]	0	13.77	1	3	3	4	363	41.1305	5.89697
N0CCN6	Uncharacterized protein OS=Streptococcus oligofermentans AS 1.3089 GN=I872_02845 PE=4 SV=1 - [N0CCN6_9STRE]	8.90452	31.08	1	5	5	7	222	25.6542	6.12549
N0CCN9	Tellurium resistance protein terD,TerD family OS=Streptococcus oligofermentans AS 1.3089 GN=I872_05425 PE=4 SV=1 - [N0CCN9_9STRE]	78.2298	49.53	1	8	8	48	212	22.3332	4.56396
N0CCP1	Uncharacterized protein OS=Streptococcus oligofermentans AS 1.3089 GN=I872_02870 PE=4 SV=1 - [N0CCP1_9STRE]	4.02267	30.92	1	3	3	8	152	17.2879	8.52881
N0CCP9	Uncharacterized protein OS=Streptococcus oligofermentans AS 1.3089 GN=I872_05475 PE=4 SV=1 - [N0CCP9_9STRE]	35.4542	46.38	1	6	6	23	207	23.5548	4.58936
N0CCR0	F0F1 ATP synthase subunit C OS=Streptococcus oligofermentans AS 1.3089 GN=I872_02995 PE=3 SV=1 - [N0CCR0_9STRE]	0	56.06	1	2	2	5	66	7.20175	6.40479
N0CCR4	2,3-bisphosphoglycerate-dependent phosphoglycerate mutase OS=Streptococcus oligofermentans AS 1.3089 GN=gpmA PE=3 SV=1 - [N0CCR4_9STRE]	886.745	82.61	1	23	23	632	230	26.0903	5.31299
N0CCR6	ATP synthase gamma chain OS=Streptococcus oligofermentans AS 1.3089 GN=atpG PE=3 SV=1 - [N0CCR6_9STRE]	124.248	63.01	1	14	14	65	292	32.5125	5.64307
N0CCS0	DNA-binding protein HU OS=Streptococcus oligofermentans AS 1.3089 GN=I872_05575 PE=3 SV=1 - [N0CCS0_9STRE]	63.7131	76.92	1	8	8	44	91	9.67128	9.74463
N0CCS5	Arginine repressor OS=Streptococcus oligofermentans AS 1.3089 GN=argR PE=3 SV=1 - [N0CCS5_9STRE]	7.70438	30.77	1	3	3	5	143	16.0345	5.99854
N0CCT0	Permease ATP-binding protein OS=Streptococcus oligofermentans AS 1.3089 GN=I872_03125 PE=3 SV=1 - [N0CCT0_9STRE]	54.2682	20.76	1	10	10	16	578	65.2031	5.40186
N0CCT2	Two-component response transcriptional regulator OS=Streptococcus oligofermentans AS 1.3089 GN=I872_03160 PE=4 SV=1 - [N0CCT2_9STRE]	2.86041	19.23	1	3	3	3	234	26.8759	5.19873
N0CCT9	NADPH-dependent fmn reductase domain-containing protein OS=Streptococcus oligofermentans AS 1.3089 GN=I872_03210 PE=4 SV=1 - [N0CCT9_9STRE]	249.911	43.24	1	16	16	122	407	44.9535	5.18604
N0CCU0	Uracil phosphoribosyltransferase OS=Streptococcus oligofermentans AS 1.3089 GN=upp PE=3 SV=1 - [N0CCU0_9STRE]	150.365	86.6	1	13	14	179	209	22.7262	5.61768
N0CCU8	Uncharacterized protein OS=Streptococcus oligofermentans AS 1.3089 GN=I872_05700 PE=4 SV=1 - [N0CCU8_9STRE]	20.6101	25.52	1	8	8	15	431	48.7597	8.83643
N0CCV4	Serine hydroxymethyltransferase OS=Streptococcus oligofermentans AS 1.3089 GN=glyA PE=3 SV=1 - [N0CCV4_9STRE]	177.134	46.43	1	15	15	76	420	45.5214	5.26221
N0CCW3	RNA methyltransferase OS=Streptococcus oligofermentans AS 1.3089 GN=I872_03360 PE=4 SV=1 - [N0CCW3_9STRE]	17.7735	33.33	1	10	10	17	456	51.4029	6.29053
N0CCX0	Uncharacterized protein OS=Streptococcus oligofermentans AS 1.3089 GN=I872_05800 PE=4 SV=1 - [N0CCX0_9STRE]	27.0073	35.66	1	3	3	12	143	15.9701	4.50049
N0CCY0	Glycerol kinase OS=Streptococcus oligofermentans AS 1.3089 GN=glpK PE=3 SV=1 - [N0CCY0_9STRE]	53.3162	28.29	1	8	8	25	502	55.7772	5.03369
N0CCY3	Cytoplasmic alpha-amylase OS=Streptococcus oligofermentans AS 1.3089 GN=I872_03470 PE=4 SV=1 - [N0CCY3_9STRE]	16.4984	8.71	1	3	3	4	482	55.8687	4.69092
N0CCY6	Permease OS=Streptococcus oligofermentans AS 1.3089 GN=I872_05850 PE=4 SV=1 - [N0CCY6_9STRE]	0	11.96	1	2	2	2	301	33.336	8.86572
N0CCZ4	Topology modulation protein OS=Streptococcus oligofermentans AS 1.3089 GN=I872_03520 PE=4 SV=1 - [N0CCZ4_9STRE]	1.61826	14.53	1	2	2	2	172	20.6675	9.31982
N0CCZ8	Deoxyribose-phosphate aldolase OS=Streptococcus oligofermentans AS 1.3089 GN=deoC PE=3 SV=1 - [N0CCZ8_9STRE]	34.5596	50.91	1	8	8	22	220	23.1669	5.31299
N0CCZ9	Uncharacterized protein OS=Streptococcus oligofermentans AS 1.3089 GN=I872_05910 PE=4 SV=1 - [N0CCZ9_9STRE]	0	28.11	1	4	4	4	217	26.1587	6.62451
N0CD09	Spermidine/putrescine import ATP-binding protein PotA OS=Streptococcus oligofermentans AS 1.3089 GN=potA PE=3 SV=1 - [N0CD09_9STRE]	20.7614	19.74	1	7	7	20	385	44.2207	4.70361
N0CD18	Uncharacterized protein OS=Streptococcus oligofermentans AS 1.3089 GN=I872_03645 PE=4 SV=1 - [N0CD18_9STRE]	20.5756	22.22	1	7	8	13	423	49.3171	5.2749
N0CD22	Glycosyl transferase family protein OS=Streptococcus oligofermentans AS 1.3089 GN=I872_03690 PE=4 SV=1 - [N0CD22_9STRE]	16.8476	22.77	1	5	5	11	382	43.9336	4.7417
N0CD34	30S ribosomal interface protein S30EA OS=Streptococcus oligofermentans AS 1.3089 GN=I872_06045 PE=4 SV=1 - [N0CD34_9STRE]	706.764	84.44	1	16	16	467	180	20.6889	5.38916
N0CD40	Uncharacterized protein OS=Streptococcus oligofermentans AS 1.3089 GN=I872_03765 PE=4 SV=1 - [N0CD40_9STRE]	6.7325	24.62	1	5	5	5	325	36.3844	5.021
N0CD44	Ferredoxin--NADP reductase OS=Streptococcus oligofermentans AS 1.3089 GN=I872_03790 PE=3 SV=1 - [N0CD44_9STRE]	40.1891	34.78	1	8	8	21	322	35.2253	6.15088
N0CD46	Uncharacterized protein OS=Streptococcus oligofermentans AS 1.3089 GN=I872_06095 PE=4 SV=1 - [N0CD46_9STRE]	5.85607	11.81	1	3	3	3	271	30.8233	4.71631
N0CD49	Peptide ABC transporter permease OS=Streptococcus oligofermentans AS 1.3089 GN=I872_06120 PE=3 SV=1 - [N0CD49_9STRE]	101.163	34.34	1	16	16	49	498	56.1103	9.34912
N0CD58	Putative lipoprotein OS=Streptococcus oligofermentans AS 1.3089 GN=I872_06170 PE=4 SV=1 - [N0CD58_9STRE]	72.1883	59.44	1	9	9	31	180	20.5845	8.74854
N0CD59	Agglutinin receptor OS=Streptococcus oligofermentans AS 1.3089 GN=I872_03865 PE=4 SV=1 - [N0CD59_9STRE]	0	3.59	1	2	2	2	1227	134.588	7.79639
N0CD70	Peptide methionine sulfoxide reductase OS=Streptococcus oligofermentans AS 1.3089 GN=I872_06220 PE=3 SV=1 - [N0CD70_9STRE]	59.7878	37.3	1	9	9	32	311	35.7765	5.05908
N0CD78	Putative plasmid partition protein OS=Streptococcus oligofermentans AS 1.3089 GN=I872_03965 PE=4 SV=1 - [N0CD78_9STRE]	2.10111	19.4	1	3	3	3	268	30.6097	6.31592
N0CD81	DNA polymerase III subunit delta OS=Streptococcus oligofermentans AS 1.3089 GN=I872_06270 PE=4 SV=1 - [N0CD81_9STRE]	9.12593	21	1	4	4	7	300	34.1616	6.17627
N0CD86	MutT/nudix family protein OS=Streptococcus oligofermentans AS 1.3089 GN=I872_06295 PE=4 SV=1 - [N0CD86_9STRE]	26.3093	36.81	1	7	7	24	182	20.6493	4.61475
N0CD93	Riboflavin biosynthesis protein OS=Streptococcus oligofermentans AS 1.3089 GN=I872_04040 PE=3 SV=1 - [N0CD93_9STRE]	24.1121	47.88	1	11	12	37	307	34.8619	5.31299
N0CD96	Penicillin-binding protein 2X OS=Streptococcus oligofermentans AS 1.3089 GN=I872_06345 PE=4 SV=1 - [N0CD96_9STRE]	25.837	19.56	1	11	11	23	731	80.4057	5.33838
N0CD97	Phosphate transport protein OS=Streptococcus oligofermentans AS 1.3089 GN=I872_04065 PE=4 SV=1 - [N0CD97_9STRE]	7.42117	17.75	1	4	4	5	293	30.9557	4.97021
N0CDA0	Cytoplasmic membrane protein OS=Streptococcus oligofermentans AS 1.3089 GN=I872_06370 PE=4 SV=1 - [N0CDA0_9STRE]	110.88	76.76	1	14	14	71	185	20.6356	5.37646
N0CDA2	Phosphate-specific transport system accessory protein PhoU OS=Streptococcus oligofermentans AS 1.3089 GN=I872_04090 PE=3 SV=1 - [N0CDA2_9STRE]	74.3682	47	1	9	9	67	217	25.184	5.10986
N0CDA6	Uncharacterized protein OS=Streptococcus oligofermentans AS 1.3089 GN=I872_04115 PE=4 SV=1 - [N0CDA6_9STRE]	0	24.43	1	4	4	5	176	19.8719	5.07178
N0CDB0	Probable nicotinate-nucleotide adenylyltransferase OS=Streptococcus oligofermentans AS 1.3089 GN=nadD PE=3 SV=1 - [N0CDB0_9STRE]	4.31026	47.62	1	6	6	11	210	24.3097	5.23682
N0CDB5	DEAD/DEAH box helicase OS=Streptococcus oligofermentans AS 1.3089 GN=I872_04165 PE=4 SV=1 - [N0CDB5_9STRE]	22.1784	17.96	1	4	5	10	362	41.199	7.12256
N0CDC6	Uncharacterized protein OS=Streptococcus oligofermentans AS 1.3089 GN=I872_04225 PE=4 SV=1 - [N0CDC6_9STRE]	6.406	12.5	1	2	2	4	232	26.9618	5.17334
N0CDD2	Putative periplasmic solute-binding transport protein OS=Streptococcus oligofermentans AS 1.3089 GN=I872_06545 PE=3 SV=1 - [N0CDD2_9STRE]	33.353	54.86	1	12	12	24	288	31.4553	5.8208
N0CDD8	Uncharacterized protein OS=Streptococcus oligofermentans AS 1.3089 GN=I872_06570 PE=4 SV=1 - [N0CDD8_9STRE]	6.16094	6.98	1	2	2	2	387	45.0922	5.42725
N0CDD9	Transcriptional regulator OS=Streptococcus oligofermentans AS 1.3089 GN=I872_04300 PE=4 SV=1 - [N0CDD9_9STRE]	0	16.29	1	3	3	4	221	24.8869	5.47803
N0CDE3	Na/Pi-cotransporter family protein OS=Streptococcus oligofermentans AS 1.3089 GN=I872_06595 PE=4 SV=1 - [N0CDE3_9STRE]	17.8477	11.79	1	5	5	19	543	59.4354	5.68115
N0CDE7	Uncharacterized protein OS=Streptococcus oligofermentans AS 1.3089 GN=I872_06620 PE=4 SV=1 - [N0CDE7_9STRE]	56.9613	38.35	1	14	14	30	485	52.4547	5.13525
N0CDF1	Zeta toxin OS=Streptococcus oligofermentans AS 1.3089 GN=I872_04360 PE=4 SV=1 - [N0CDF1_9STRE]	0	14.9	1	3	3	4	255	29.2	6.25244
N0CDF3	Penicillin-binding protein 1A OS=Streptococcus oligofermentans AS 1.3089 GN=I872_06645 PE=4 SV=1 - [N0CDF3_9STRE]	216.555	50.97	1	26	26	106	718	79.0403	5.021
N0CDG7	GTPase Obg OS=Streptococcus oligofermentans AS 1.3089 GN=obgE PE=3 SV=1 - [N0CDG7_9STRE]	37.5373	38.94	1	10	10	26	434	47.9664	5.17334
N0CDH4	Signal recognition particle protein OS=Streptococcus oligofermentans AS 1.3089 GN=ffh PE=3 SV=1 - [N0CDH4_9STRE]	120.246	49.43	1	20	20	79	522	57.5709	8.82178
N0CDH6	Mur ligase family protein OS=Streptococcus oligofermentans AS 1.3089 GN=I872_06730 PE=4 SV=1 - [N0CDH6_9STRE]	35.5167	28.41	1	8	8	22	447	49.5707	7.38623
N0CDI1	Acetoin dehydrogenase, E1 component subunit alpha OS=Streptococcus oligofermentans AS 1.3089 GN=I872_04535 PE=4 SV=1 - [N0CDI1_9STRE]	80.7326	43.79	1	10	10	66	322	35.0316	5.8335
N0CDI4	Uncharacterized protein OS=Streptococcus oligofermentans AS 1.3089 GN=I872_06755 PE=4 SV=1 - [N0CDI4_9STRE]	0	25.25	1	3	3	4	202	23.4067	5.30029
N0CDJ2	CoA-transferase subunit B OS=Streptococcus oligofermentans AS 1.3089 GN=I872_04610 PE=4 SV=1 - [N0CDJ2_9STRE]	2.99656	12.44	1	2	2	2	217	22.6999	4.77979
N0CDJ3	ATP-dependent helicase/deoxyribonuclease subunit B OS=Streptococcus oligofermentans AS 1.3089 GN=rexB PE=3 SV=1 - [N0CDJ3_9STRE]	21.688	16.89	1	13	13	16	1095	125.224	5.22412
N0CDK0	Aspartate-semialdehyde dehydrogenase OS=Streptococcus oligofermentans AS 1.3089 GN=asd PE=3 SV=1 - [N0CDK0_9STRE]	185.31	45.81	1	11	11	69	358	38.8998	5.09717
N0CDK5	Phosphopantothenate--cysteine ligase OS=Streptococcus oligofermentans AS 1.3089 GN=I872_04685 PE=4 SV=1 - [N0CDK5_9STRE]	4.00468	28.26	1	6	6	9	230	25.056	5.43994
N0CDL1	GTP pyrophosphokinase OS=Streptococcus oligofermentans AS 1.3089 GN=I872_04735 PE=4 SV=1 - [N0CDL1_9STRE]	16.1955	31.39	1	5	5	20	223	26.2224	5.32568
N0CDL4	Redox-sensing transcriptional repressor Rex OS=Streptococcus oligofermentans AS 1.3089 GN=rex PE=3 SV=1 - [N0CDL4_9STRE]	5.93672	53.49	1	9	9	24	215	24.2056	8.99756
N0CDM4	DEAD/DEAH box helicase OS=Streptococcus oligofermentans AS 1.3089 GN=I872_06880 PE=3 SV=1 - [N0CDM4_9STRE]	58.237	42.44	1	17	17	47	516	57.4985	9.48096
N0CDM7	L-lactate dehydrogenase OS=Streptococcus oligofermentans AS 1.3089 GN=ldh PE=3 SV=1 - [N0CDM7_9STRE]	481.927	51.83	1	18	18	316	328	35.2063	5.31299
N0CDN3	50S ribosomal protein L21 OS=Streptococcus oligofermentans AS 1.3089 GN=rplU PE=3 SV=1 - [N0CDN3_9STRE]	169.225	58.65	1	5	5	159	104	11.1912	9.81787
N0CDN9	Catabolite control protein A OS=Streptococcus oligofermentans AS 1.3089 GN=I872_06905 PE=4 SV=1 - [N0CDN9_9STRE]	134.053	83.23	1	19	19	111	334	37.0613	6.21436
N0CDP9	Cys-tRNA(Pro)/Cys-tRNA(Cys) deacylase OS=Streptococcus oligofermentans AS 1.3089 GN=I872_06930 PE=3 SV=1 - [N0CDP9_9STRE]	15.0112	55.7	1	6	6	15	158	17.4975	9.0415
N0CDQ3	Membrane-fusion protein / periplasmic component of efflux system OS=Streptococcus oligofermentans AS 1.3089 GN=I872_06955 PE=4 SV=1 - [N0CDQ3_9STRE]	37.7341	32.9	1	9	9	22	383	40.7198	5.14795
N0CDR2	Ferrochelatase OS=Streptococcus oligofermentans AS 1.3089 GN=hemH PE=3 SV=1 - [N0CDR2_9STRE]	8.8874	7.97	1	2	2	3	364	42.6845	5.021
N0CDR6	Ribosome maturation factor RimM OS=Streptococcus oligofermentans AS 1.3089 GN=rimM PE=3 SV=1 - [N0CDR6_9STRE]	5.8262	56.4	1	7	7	26	172	19.8413	4.85596
N0CDR9	Uncharacterized protein OS=Streptococcus oligofermentans AS 1.3089 GN=I872_07055 PE=4 SV=1 - [N0CDR9_9STRE]	49.0556	45.98	1	5	5	24	174	19.771	4.85596
N0CDS3	Acetyltransferase OS=Streptococcus oligofermentans AS 1.3089 GN=I872_07080 PE=4 SV=1 - [N0CDS3_9STRE]	21.6055	44.97	1	6	6	15	189	21.8821	6.30322
N0CDS4	Uncharacterized protein OS=Streptococcus oligofermentans AS 1.3089 GN=I872_05160 PE=4 SV=1 - [N0CDS4_9STRE]	8.18443	22.41	1	6	6	10	290	30.4301	9.26123
N0CDS8	Elongation factor 4 OS=Streptococcus oligofermentans AS 1.3089 GN=lepA PE=3 SV=1 - [N0CDS8_9STRE]	100.302	46.13	1	22	22	61	607	67.5431	5.0083
N0CDT1	Uncharacterized protein OS=Streptococcus oligofermentans AS 1.3089 GN=I872_07130 PE=4 SV=1 - [N0CDT1_9STRE]	2.483	22.91	1	5	5	13	227	25.4843	5.05908
N0CDT7	Uncharacterized protein OS=Streptococcus oligofermentans AS 1.3089 GN=I872_05235 PE=4 SV=1 - [N0CDT7_9STRE]	44.73	66.13	1	5	5	48	124	14.6482	4.43701
N0CDT9	Carbamate kinase OS=Streptococcus oligofermentans AS 1.3089 GN=I872_07180 PE=3 SV=1 - [N0CDT9_9STRE]	46.119	47.62	1	13	13	48	315	33.4996	4.88135
N0CDU1	Uncharacterized protein OS=Streptococcus oligofermentans AS 1.3089 GN=I872_05260 PE=4 SV=1 - [N0CDU1_9STRE]	0	6.5	1	3	3	3	323	36.8934	8.104
N0CDU7	Glycosyltransferase stabilizing protein Gtf2 OS=Streptococcus oligofermentans AS 1.3089 GN=gtf2 PE=3 SV=1 - [N0CDU7_9STRE]	8.27035	23.76	1	8	8	13	442	51.0519	6.48096
N0CDV0	Protein translocase subunit SecA OS=Streptococcus oligofermentans AS 1.3089 GN=secA PE=3 SV=1 - [N0CDV0_9STRE]	7.97526	15.09	1	9	9	14	795	90.6501	8.89502
N0CDV4	Glycosyl transferase family protein OS=Streptococcus oligofermentans AS 1.3089 GN=I872_07280 PE=4 SV=1 - [N0CDV4_9STRE]	7.4924	15.97	1	6	6	8	407	47.4635	4.93213
N0CDW4	Stress protein OS=Streptococcus oligofermentans AS 1.3089 GN=I872_05420 PE=4 SV=1 - [N0CDW4_9STRE]	89.9535	63.2	1	11	11	63	231	25.4158	5.69385
N0CDX1	Ribonuclease Z OS=Streptococcus oligofermentans AS 1.3089 GN=rnz PE=3 SV=1 - [N0CDX1_9STRE]	27.4114	33.33	1	8	8	19	309	34.3048	6.91748
N0CDX2	Non-heme iron-containing ferritin OS=Streptococcus oligofermentans AS 1.3089 GN=I872_07415 PE=3 SV=1 - [N0CDX2_9STRE]	553.615	90.64	1	13	13	193	171	19.3366	4.70361
N0CDY0	Methyltransferase OS=Streptococcus oligofermentans AS 1.3089 GN=I872_07490 PE=4 SV=1 - [N0CDY0_9STRE]	2.09736	24.58	1	4	4	7	179	19.7704	6.23975
N0CDY1	Uncharacterized protein OS=Streptococcus oligofermentans AS 1.3089 GN=I872_05520 PE=4 SV=1 - [N0CDY1_9STRE]	0	7.88	1	2	2	3	444	51.7059	6.55127
N0CDY5	Tyrosine recombinase XerD-like OS=Streptococcus oligofermentans AS 1.3089 GN=xerD PE=3 SV=1 - [N0CDY5_9STRE]	0	16.05	1	2	2	3	243	27.971	8.86572
N0CDY6	XRE family transcriptional regulator OS=Streptococcus oligofermentans AS 1.3089 GN=I872_05545 PE=4 SV=1 - [N0CDY6_9STRE]	9.41953	31.1	1	8	8	25	299	33.9145	7.38623
N0CDY8	Uncharacterized protein OS=Streptococcus oligofermentans AS 1.3089 GN=I872_07540 PE=4 SV=1 - [N0CDY8_9STRE]	4.0923	30.49	1	2	2	4	82	9.33618	10.4917
N0CDY9	Uncharacterized protein OS=Streptococcus oligofermentans AS 1.3089 GN=I872_05570 PE=4 SV=1 - [N0CDY9_9STRE]	4.65492	30.9	1	5	5	6	233	26.024	7.95752
N0CDZ4	DNA repair protein RecN OS=Streptococcus oligofermentans AS 1.3089 GN=I872_05595 PE=3 SV=1 - [N0CDZ4_9STRE]	14.5456	26.27	1	8	8	11	552	62.387	4.95752
N0CDZ9	Exodeoxyribonuclease 7 large subunit OS=Streptococcus oligofermentans AS 1.3089 GN=xseA PE=3 SV=1 - [N0CDZ9_9STRE]	4.5096	21.08	1	6	6	7	446	50.8041	9.0708
N0CE02	Bifunctional protein FolD OS=Streptococcus oligofermentans AS 1.3089 GN=folD PE=3 SV=1 - [N0CE02_9STRE]	0	12.63	1	2	2	2	285	31.0515	6.55127
N0CE04	Branched-chain amino acid ABC transporter ATP-binding protein OS=Streptococcus oligofermentans AS 1.3089 GN=I872_05645 PE=3 SV=1 - [N0CE04_9STRE]	16.2227	18.11	1	5	5	15	254	28.2421	5.66846
N0CE05	Methyltransferase OS=Streptococcus oligofermentans AS 1.3089 GN=I872_07675 PE=4 SV=1 - [N0CE05_9STRE]	0	24.73	1	3	3	8	182	20.2825	5.24951
N0CE09	Uncharacterized protein OS=Streptococcus oligofermentans AS 1.3089 GN=I872_07700 PE=4 SV=1 - [N0CE09_9STRE]	0	11.48	1	2	2	2	305	36.242	5.49072
N0CE11	ATP-dependent Clp protease proteolytic subunit OS=Streptococcus oligofermentans AS 1.3089 GN=clpP PE=3 SV=1 - [N0CE11_9STRE]	166.475	48.47	1	7	7	105	196	21.4056	4.88135
N0CE23	Flotillin family protein OS=Streptococcus oligofermentans AS 1.3089 GN=I872_07800 PE=4 SV=1 - [N0CE23_9STRE]	183.597	62.01	1	25	25	117	487	54.2243	4.98291
N0CE27	Membrane protein insertase YidC OS=Streptococcus oligofermentans AS 1.3089 GN=yidC PE=3 SV=1 - [N0CE27_9STRE]	65.4862	26.47	1	6	6	34	306	34.0221	9.86182
N0CE31	Phosphoglycerate mutase OS=Streptococcus oligofermentans AS 1.3089 GN=I872_07850 PE=4 SV=1 - [N0CE31_9STRE]	19.1285	23.91	1	3	4	14	230	25.318	5.37646
N0CE36	Uncharacterized protein OS=Streptococcus oligofermentans AS 1.3089 GN=I872_05795 PE=4 SV=1 - [N0CE36_9STRE]	0	13.85	1	2	2	8	130	13.5434	7.73779
N0CE58	Translation initiation factor IF-2 OS=Streptococcus oligofermentans AS 1.3089 GN=infB PE=3 SV=1 - [N0CE58_9STRE]	342.767	47.7	1	38	38	186	933	103.207	8.77783
N0CE60	50S ribosomal protein L11 OS=Streptococcus oligofermentans AS 1.3089 GN=rplK PE=3 SV=1 - [N0CE60_9STRE]	376.625	61.7	1	8	8	131	141	14.8209	9.70068
N0CE62	Serine/threonine protein kinase OS=Streptococcus oligofermentans AS 1.3089 GN=I872_08050 PE=3 SV=1 - [N0CE62_9STRE]	131.695	39.33	1	18	18	83	623	68.0062	7.38623
N0CE67	DNA-directed RNA polymerase subunit omega OS=Streptococcus oligofermentans AS 1.3089 GN=rpoZ PE=3 SV=1 - [N0CE67_9STRE]	39.9192	57.69	1	4	4	18	104	11.9844	6.59521
N0CE73	Aminodeoxychorismate lyase OS=Streptococcus oligofermentans AS 1.3089 GN=I872_06015 PE=4 SV=1 - [N0CE73_9STRE]	149.958	40.58	1	18	18	63	589	64.8017	4.94482
N0CE78	Snf2 family protein OS=Streptococcus oligofermentans AS 1.3089 GN=I872_06040 PE=4 SV=1 - [N0CE78_9STRE]	12.9201	16.06	1	13	13	16	1040	119.525	5.45264
N0CE84	Cysteine synthase OS=Streptococcus oligofermentans AS 1.3089 GN=I872_06065 PE=3 SV=1 - [N0CE84_9STRE]	85.4601	53.07	1	12	12	62	309	32.3639	5.04639
N0CE92	Peptide ABC transporter permease OS=Streptococcus oligofermentans AS 1.3089 GN=I872_06115 PE=3 SV=1 - [N0CE92_9STRE]	27.3505	12.99	1	5	5	17	308	34.6424	9.49561
N0CE94	Cobalt ABC transporter ATPase OS=Streptococcus oligofermentans AS 1.3089 GN=I872_08250 PE=3 SV=1 - [N0CE94_9STRE]	2.41048	8.73	1	4	4	6	561	62.6016	5.03369
N0CE97	Pseudouridine synthase OS=Streptococcus oligofermentans AS 1.3089 GN=I872_06140 PE=3 SV=1 - [N0CE97_9STRE]	0	23.97	1	4	4	5	242	27.3024	6.69775
N0CEA0	DNA polymerase III PolC-type OS=Streptococcus oligofermentans AS 1.3089 GN=polC PE=3 SV=1 - [N0CEA0_9STRE]	79.6592	21.33	1	20	20	42	1519	171.063	5.2876
N0CEA6	Zinc metalloprotease OS=Streptococcus oligofermentans AS 1.3089 GN=I872_06190 PE=4 SV=1 - [N0CEA6_9STRE]	15.1445	24.34	1	9	9	13	419	46.4006	6.34131
N0CEB0	Methionine ABC transporter permease OS=Streptococcus oligofermentans AS 1.3089 GN=I872_08350 PE=3 SV=1 - [N0CEB0_9STRE]	0	8.26	1	2	2	8	230	24.7197	9.0415
N0CEB5	Metal-dependent amidase/aminoacylase/carboxypeptidase OS=Streptococcus oligofermentans AS 1.3089 GN=I872_08375 PE=4 SV=1 - [N0CEB5_9STRE]	4.38422	6.08	1	2	2	2	378	41.3722	5.10986
N0CEB8	PTS system transporter subunit IIC OS=Streptococcus oligofermentans AS 1.3089 GN=I872_08400 PE=4 SV=1 - [N0CEB8_9STRE]	32.0077	21.94	1	10	10	17	670	70.7692	5.38916
N0CEC3	Type II secretory pathway, pullulanase PulA glycosidase OS=Streptococcus oligofermentans AS 1.3089 GN=I872_08425 PE=4 SV=1 - [N0CEC3_9STRE]	0	6.67	1	4	5	7	1274	141.468	5.85889
N0CEC8	X-Pro aminopeptidase OS=Streptococcus oligofermentans AS 1.3089 GN=I872_08450 PE=3 SV=1 - [N0CEC8_9STRE]	51.1934	42.78	1	14	14	42	353	39.1879	4.93213
N0CED2	Thioredoxin reductase OS=Streptococcus oligofermentans AS 1.3089 GN=I872_06315 PE=3 SV=1 - [N0CED2_9STRE]	75.4771	51.49	1	12	13	50	303	33.3397	4.88135
N0CED3	Glycine--tRNA ligase alpha subunit OS=Streptococcus oligofermentans AS 1.3089 GN=glyQ PE=3 SV=1 - [N0CED3_9STRE]	39.4643	32.13	1	8	8	29	305	34.9713	4.90674
N0CED7	Phospho-N-acetylmuramoyl-pentapeptide-transferase OS=Streptococcus oligofermentans AS 1.3089 GN=mraY PE=3 SV=1 - [N0CED7_9STRE]	3.28536	5.5	1	2	2	2	327	35.9674	8.76318
N0CED9	Serine--tRNA ligase OS=Streptococcus oligofermentans AS 1.3089 GN=serS PE=3 SV=1 - [N0CED9_9STRE]	93.8601	64.47	1	22	22	54	425	48.0953	5.09717
N0CEE1	Protease HtpX homolog OS=Streptococcus oligofermentans AS 1.3089 GN=htpX PE=3 SV=1 - [N0CEE1_9STRE]	7.79257	33.22	1	5	5	26	298	32.6188	6.55127
N0CEE4	Cysteine desulfurase OS=Streptococcus oligofermentans AS 1.3089 GN=I872_08525 PE=4 SV=1 - [N0CEE4_9STRE]	69.3032	32.68	1	9	9	27	410	45.3009	5.18604
N0CEE7	Undecaprenyl-diphosphatase OS=Streptococcus oligofermentans AS 1.3089 GN=uppP PE=3 SV=1 - [N0CEE7_9STRE]	2.01448	9.64	1	2	2	6	280	31.2172	8.92432
N0CEE8	Uncharacterized protein OS=Streptococcus oligofermentans AS 1.3089 GN=I872_06390 PE=4 SV=1 - [N0CEE8_9STRE]	17.0286	37.5	1	3	3	9	128	15.1224	4.57666
N0CEF1	Uncharacterized protein OS=Streptococcus oligofermentans AS 1.3089 GN=I872_06415 PE=4 SV=1 - [N0CEF1_9STRE]	29.0032	36.18	1	5	5	19	199	22.6915	5.14795
N0CEF2	Uncharacterized protein OS=Streptococcus oligofermentans AS 1.3089 GN=I872_08575 PE=4 SV=1 - [N0CEF2_9STRE]	74.8252	47.49	1	14	14	62	299	33.8198	5.46533
N0CEH1	LytR family transcriptional regulator OS=Streptococcus oligofermentans AS 1.3089 GN=I872_06515 PE=4 SV=1 - [N0CEH1_9STRE]	4.50806	14.93	1	3	4	5	402	43.5877	5.05908
N0CEH6	RNA methyltransferase OS=Streptococcus oligofermentans AS 1.3089 GN=I872_08725 PE=4 SV=1 - [N0CEH6_9STRE]	6.68731	64.2	1	11	11	25	243	26.375	8.27979
N0CEH7	Uncharacterized protein OS=Streptococcus oligofermentans AS 1.3089 GN=I872_06540 PE=4 SV=1 - [N0CEH7_9STRE]	6.18414	35.56	1	7	7	17	270	30.7766	5.07178
N0CEJ0	N-acetylglucosamine-6-phosphate deacetylase OS=Streptococcus oligofermentans AS 1.3089 GN=I872_06590 PE=3 SV=1 - [N0CEJ0_9STRE]	6.10703	6.7	1	2	2	4	388	42.119	5.13525
N0CEJ1	ABC transporter ATP-binding protein OS=Streptococcus oligofermentans AS 1.3089 GN=I872_08775 PE=3 SV=1 - [N0CEJ1_9STRE]	15.5193	33.19	1	5	5	15	226	24.9361	6.21436
N0CEJ7	Uncharacterized protein OS=Streptococcus oligofermentans AS 1.3089 GN=I872_06615 PE=4 SV=1 - [N0CEJ7_9STRE]	161.794	26.04	1	20	20	93	1006	105.139	6.0874
N0CEJ8	Ribonuclease HIII OS=Streptococcus oligofermentans AS 1.3089 GN=rnhC PE=3 SV=1 - [N0CEJ8_9STRE]	3.88046	15.65	1	3	3	4	294	32.5582	8.96826
N0CEK3	Holliday junction resolvase RecU OS=Streptococcus oligofermentans AS 1.3089 GN=recU PE=3 SV=1 - [N0CEK3_9STRE]	0	35.82	1	6	6	8	201	23.1871	9.59814
N0CEL1	NADPH-flavin oxidoreductase OS=Streptococcus oligofermentans AS 1.3089 GN=I872_08850 PE=4 SV=1 - [N0CEL1_9STRE]	44.6119	39.5	1	9	9	31	238	26.5396	5.50342
N0CEL4	Alkyl hydroperoxide reductase AhpD OS=Streptococcus oligofermentans AS 1.3089 GN=I872_08875 PE=4 SV=1 - [N0CEL4_9STRE]	16.9879	29.12	1	4	4	16	182	19.631	4.83057
N0CEM4	Uncharacterized protein OS=Streptococcus oligofermentans AS 1.3089 GN=I872_06725 PE=4 SV=1 - [N0CEM4_9STRE]	10.5103	22.46	1	5	5	8	285	31.44	8.00146
N0CEM8	Threonine--tRNA ligase OS=Streptococcus oligofermentans AS 1.3089 GN=thrS PE=3 SV=1 - [N0CEM8_9STRE]	453.966	57.32	1	25	26	209	649	74.7696	5.45264
N0CEN4	ATP-dependent helicase/nuclease subunit A OS=Streptococcus oligofermentans AS 1.3089 GN=addA PE=3 SV=1 - [N0CEN4_9STRE]	6.69166	9.57	1	8	8	18	1223	140.287	5.30029
N0CEP3	Universal stress protein OS=Streptococcus oligofermentans AS 1.3089 GN=I872_09000 PE=3 SV=1 - [N0CEP3_9STRE]	107.129	65.56	1	10	10	90	151	16.9019	5.24951
N0CEP7	Uncharacterized protein OS=Streptococcus oligofermentans AS 1.3089 GN=I872_06825 PE=4 SV=1 - [N0CEP7_9STRE]	0	20.56	1	2	2	2	248	27.8875	6.53662
N0CEP9	30S ribosomal protein S18 OS=Streptococcus oligofermentans AS 1.3089 GN=rpsR PE=3 SV=1 - [N0CEP9_9STRE]	40.8717	39.24	1	4	4	28	79	9.19801	10.7993
N0CEQ4	Diphosphomevalonate decarboxylase OS=Streptococcus oligofermentans AS 1.3089 GN=I872_09050 PE=4 SV=1 - [N0CEQ4_9STRE]	10.7709	14.92	1	3	3	5	315	35.1842	4.94482
N0CEQ5	Galactose-6-phosphate isomerase subunit LacA OS=Streptococcus oligofermentans AS 1.3089 GN=lacA PE=3 SV=1 - [N0CEQ5_9STRE]	7.92976	18.44	1	2	2	7	141	15.2917	5.17334
N0CEQ9	Xaa-Pro dipeptidyl-peptidase OS=Streptococcus oligofermentans AS 1.3089 GN=pepX PE=3 SV=1 - [N0CEQ9_9STRE]	43.9217	29.53	1	19	19	39	762	87.6655	5.2876
N0CER3	Lactose specific PTS system transcriptional repressor OS=Streptococcus oligofermentans AS 1.3089 GN=I872_06875 PE=4 SV=1 - [N0CER3_9STRE]	17.8976	36.29	1	8	8	24	248	27.7445	6.81494
N0CER8	Phosphoribosylglycinamide formyltransferase OS=Streptococcus oligofermentans AS 1.3089 GN=purN PE=4 SV=1 - [N0CER8_9STRE]	0	34.97	1	4	4	6	183	20.4774	4.83057
N0CES3	Phosphoribosylaminoimidazole-succinocarboxamide synthase OS=Streptococcus oligofermentans AS 1.3089 GN=purC PE=3 SV=1 - [N0CES3_9STRE]	15.2748	46.38	1	10	10	38	235	26.9748	4.89404
N0CES7	DNA-directed DNA polymerase OS=Streptococcus oligofermentans AS 1.3089 GN=dnaE PE=4 SV=1 - [N0CES7_9STRE]	20.5427	12.36	1	8	8	18	1036	118.861	5.97314
N0CET7	Uncharacterized protein OS=Streptococcus oligofermentans AS 1.3089 GN=I872_09175 PE=4 SV=1 - [N0CET7_9STRE]	7.60821	29.27	1	3	3	4	205	21.9491	5.16064
N0CEU2	Macrolide export ATP-binding/permease protein MacB OS=Streptococcus oligofermentans AS 1.3089 GN=macB PE=3 SV=1 - [N0CEU2_9STRE]	43.3492	48.71	1	9	9	32	232	25.5865	6.60986
N0CEU5	Ribulose-phosphate 3-epimerase OS=Streptococcus oligofermentans AS 1.3089 GN=I872_09200 PE=3 SV=1 - [N0CEU5_9STRE]	28.9903	49.77	1	8	8	22	219	23.637	5.84619
N0CEU7	Biotin synthase OS=Streptococcus oligofermentans AS 1.3089 GN=I872_06975 PE=4 SV=1 - [N0CEU7_9STRE]	0	15.22	1	2	2	4	184	19.3848	9.65674
N0CEV2	Tellurite resistance protein TehB OS=Streptococcus oligofermentans AS 1.3089 GN=I872_07000 PE=4 SV=1 - [N0CEV2_9STRE]	7.21067	32.4	1	6	6	12	287	33.0365	5.05908
N0CEW2	Endoribonuclease YbeY OS=Streptococcus oligofermentans AS 1.3089 GN=ybeY PE=3 SV=1 - [N0CEW2_9STRE]	4.21289	30.91	1	4	4	5	165	19.1471	4.25928
N0CEW9	Foldase protein PrsA OS=Streptococcus oligofermentans AS 1.3089 GN=prsA PE=3 SV=1 - [N0CEW9_9STRE]	91.3873	41.62	1	17	17	48	358	39.5059	5.5415
N0CEX1	DD-carboxypeptidase OS=Streptococcus oligofermentans AS 1.3089 GN=I872_07150 PE=3 SV=1 - [N0CEX1_9STRE]	45.7675	28.64	1	9	9	20	447	49.9536	8.67529
N0CEX6	Arginine-ornithine antiporter OS=Streptococcus oligofermentans AS 1.3089 GN=I872_07175 PE=4 SV=1 - [N0CEX6_9STRE]	146.033	16.07	1	6	6	62	504	54.364	6.81494
N0CEY4	DNA polymerase III subunit delta OS=Streptococcus oligofermentans AS 1.3089 GN=holA PE=4 SV=1 - [N0CEY4_9STRE]	1.61071	8.12	1	2	2	2	345	39.5439	5.23682
N0CEZ5	Zinc-containing alcohol dehydrogenase OS=Streptococcus oligofermentans AS 1.3089 GN=I872_09375 PE=3 SV=1 - [N0CEZ5_9STRE]	21.1833	33.04	1	8	8	14	345	36.7823	5.36377
N0CF00	Uncharacterized protein OS=Streptococcus oligofermentans AS 1.3089 GN=I872_07325 PE=4 SV=1 - [N0CF00_9STRE]	0	9.96	1	2	2	2	261	30.0819	8.60205
N0CF02	Cell division protein ftsA OS=Streptococcus oligofermentans AS 1.3089 GN=I872_07350 PE=3 SV=1 - [N0CF02_9STRE]	400.114	67.4	1	22	22	169	457	49.855	5.09717
N0CF07	GTP-binding protein TypA OS=Streptococcus oligofermentans AS 1.3089 GN=I872_07375 PE=4 SV=1 - [N0CF07_9STRE]	245.719	47.8	1	23	23	143	615	68.5512	4.93213
N0CF17	Tryptophan synthase beta chain OS=Streptococcus oligofermentans AS 1.3089 GN=trpB PE=3 SV=1 - [N0CF17_9STRE]	61.4953	28.5	1	8	8	26	393	42.5395	5.2876
N0CF27	Uncharacterized protein OS=Streptococcus oligofermentans AS 1.3089 GN=I872_09475 PE=4 SV=1 - [N0CF27_9STRE]	0	6.29	1	3	3	4	668	79.2325	5.18604
N0CF29	Glutamate racemase OS=Streptococcus oligofermentans AS 1.3089 GN=murI PE=3 SV=1 - [N0CF29_9STRE]	1.9779	34.85	1	7	7	9	264	29.3184	7.09326
N0CF34	60 kDa chaperonin OS=Streptococcus oligofermentans AS 1.3089 GN=groEL PE=3 SV=1 - [N0CF34_9STRE]	875.926	72.41	2	41	41	396	540	56.7347	4.79248
N0CF35	Flavoprotein oxygenase-like protein OS=Streptococcus oligofermentans AS 1.3089 GN=I872_07560 PE=4 SV=1 - [N0CF35_9STRE]	1.99454	33.85	1	5	5	7	192	22.0061	7.09326
N0CF37	Glycerol-3-phosphate dehydrogenase [NAD(P)+] OS=Streptococcus oligofermentans AS 1.3089 GN=gpsA PE=3 SV=1 - [N0CF37_9STRE]	162.224	62.72	1	13	13	87	338	36.8881	5.89697
N0CF41	2,3,4,5-tetrahydropyridine-2,6-dicarboxylate N-acetyltransferase OS=Streptococcus oligofermentans AS 1.3089 GN=dapH PE=3 SV=1 - [N0CF41_9STRE]	49.614	51.72	1	6	6	53	232	24.225	5.17334
N0CF42	UPF0374 protein I872_07620 OS=Streptococcus oligofermentans AS 1.3089 GN=I872_07620 PE=3 SV=1 - [N0CF42_9STRE]	1.75585	29.38	1	4	4	5	177	21.3378	6.69775
N0CF46	Glucose-6-phosphate isomerase OS=Streptococcus oligofermentans AS 1.3089 GN=pgi PE=3 SV=1 - [N0CF46_9STRE]	898.081	57.46	1	26	26	323	449	49.8914	5.04639
N0CF47	CBS domain-containing protein OS=Streptococcus oligofermentans AS 1.3089 GN=I872_07645 PE=4 SV=1 - [N0CF47_9STRE]	234.099	56.42	1	12	12	147	218	24.2239	5.36377
N0CF50	Glutathione biosynthesis bifunctional protein GshAB OS=Streptococcus oligofermentans AS 1.3089 GN=gshAB PE=3 SV=1 - [N0CF50_9STRE]	18.2432	17.2	1	10	10	19	750	84.0086	5.09717
N0CF59	Uncharacterized protein OS=Streptococcus oligofermentans AS 1.3089 GN=I872_07720 PE=4 SV=1 - [N0CF59_9STRE]	0	30.43	2	3	4	4	161	19.2204	4.77979
N0CF63	Uncharacterized protein OS=Streptococcus oligofermentans AS 1.3089 GN=I872_07745 PE=4 SV=1 - [N0CF63_9STRE]	3.65768	27.36	1	5	5	13	201	23.1809	4.70361
N0CF73	6-phosphogluconate dehydrogenase, decarboxylating OS=Streptococcus oligofermentans AS 1.3089 GN=I872_07795 PE=3 SV=1 - [N0CF73_9STRE]	659.139	64.35	1	29	29	346	474	52.4995	5.18604
N0CF78	Glycosyltransferase OS=Streptococcus oligofermentans AS 1.3089 GN=I872_09800 PE=4 SV=1 - [N0CF78_9STRE]	9.84428	21.7	1	7	7	12	318	37.2413	7.21045
N0CF84	MPA1 family polysaccharide export protein OS=Streptococcus oligofermentans AS 1.3089 GN=I872_09835 PE=4 SV=1 - [N0CF84_9STRE]	98.597	44.16	1	7	7	62	231	25.1147	5.47803
N0CF86	Phosphoglycerate mutase OS=Streptococcus oligofermentans AS 1.3089 GN=I872_07845 PE=4 SV=1 - [N0CF86_9STRE]	14.1212	31	1	4	5	19	229	25.2826	5.31299
N0CF92	Uncharacterized protein OS=Streptococcus oligofermentans AS 1.3089 GN=I872_09885 PE=4 SV=1 - [N0CF92_9STRE]	8.58125	45.45	1	4	4	6	165	17.3213	4.56396
N0CF96	Uncharacterized protein OS=Streptococcus oligofermentans AS 1.3089 GN=I872_09920 PE=4 SV=1 - [N0CF96_9STRE]	56.369	56.91	1	10	10	31	188	21.3701	5.19873
N0CF98	Acetyltransferase OS=Streptococcus oligofermentans AS 1.3089 GN=I872_09945 PE=4 SV=1 - [N0CF98_9STRE]	6.08089	19.46	1	3	3	7	185	21.0688	5.31299
N0CFA8	Arginine repressor OS=Streptococcus oligofermentans AS 1.3089 GN=argR PE=3 SV=1 - [N0CFA8_9STRE]	19.3153	21.23	1	2	2	7	146	16.2935	5.41455
N0CFB0	Alpha-1,4 glucan phosphorylase OS=Streptococcus oligofermentans AS 1.3089 GN=I872_10020 PE=3 SV=1 - [N0CFB0_9STRE]	738.285	50.86	1	31	31	278	753	85.1607	5.2876
N0CFC0	Ribosome maturation factor RimP OS=Streptococcus oligofermentans AS 1.3089 GN=rimP PE=3 SV=1 - [N0CFC0_9STRE]	24.984	20.12	1	3	3	17	164	18.3526	4.88135
N0CFC4	Primosome assembly protein PriA OS=Streptococcus oligofermentans AS 1.3089 GN=I872_08070 PE=4 SV=1 - [N0CFC4_9STRE]	14.3994	14.23	1	6	7	10	801	90.5547	6.7417
N0CFD0	Uncharacterized protein OS=Streptococcus oligofermentans AS 1.3089 GN=I872_10170 PE=4 SV=1 - [N0CFD0_9STRE]	11.2717	34.84	1	4	4	5	155	18.2271	4.98291
N0CFD5	Uncharacterized protein OS=Streptococcus oligofermentans AS 1.3089 GN=I872_10195 PE=4 SV=1 - [N0CFD5_9STRE]	2.57352	27.86	1	3	3	3	140	16.6657	5.13525
N0CFE7	Histidine--tRNA ligase OS=Streptococcus oligofermentans AS 1.3089 GN=hisS PE=3 SV=1 - [N0CFE7_9STRE]	127.048	55.87	1	18	18	81	426	47.8122	5.21143
N0CFE8	Uncharacterized protein OS=Streptococcus oligofermentans AS 1.3089 GN=I872_08220 PE=4 SV=1 - [N0CFE8_9STRE]	26.887	27.9	1	9	9	13	405	46.1842	4.80518
N0CFG0	6-phospho-beta-glucosidase OS=Streptococcus oligofermentans AS 1.3089 GN=I872_10355 PE=3 SV=1 - [N0CFG0_9STRE]	43.1106	33.08	1	15	15	49	390	44.8696	5.46533
N0CFG6	Uncharacterized protein OS=Streptococcus oligofermentans AS 1.3089 GN=I872_10405 PE=4 SV=1 - [N0CFG6_9STRE]	10.0581	12.08	1	3	3	9	414	48.7977	9.65674
N0CFH5	L-cystine ABC transporter substrate-binding component OS=Streptococcus oligofermentans AS 1.3089 GN=I872_08370 PE=4 SV=1 - [N0CFH5_9STRE]	70.1588	54.51	1	15	15	58	277	30.7828	5.64307
N0CFH9	Fructokinase OS=Streptococcus oligofermentans AS 1.3089 GN=I872_08395 PE=4 SV=1 - [N0CFH9_9STRE]	59.5687	53.85	1	9	9	38	299	32.2803	6.06201
N0CFI1	30S ribosomal protein S4 OS=Streptococcus oligofermentans AS 1.3089 GN=rpsD PE=3 SV=1 - [N0CFI1_9STRE]	422.924	76.85	1	21	21	326	203	23.0144	10.1548
N0CFI5	Uncharacterized protein OS=Streptococcus oligofermentans AS 1.3089 GN=I872_10530 PE=4 SV=1 - [N0CFI5_9STRE]	3.98184	30.95	1	4	4	5	210	24.3695	4.60205
N0CFI9	Elongation factor P OS=Streptococcus oligofermentans AS 1.3089 GN=efp PE=3 SV=1 - [N0CFI9_9STRE]	237.939	64.52	1	9	9	129	186	20.6115	4.91943
N0CFJ0	tRNA uridine 5-carboxymethylaminomethyl modification enzyme MnmG OS=Streptococcus oligofermentans AS 1.3089 GN=mnmG PE=3 SV=1 - [N0CFJ0_9STRE]	44.0794	24.57	1	12	12	34	635	70.7855	5.98584
N0CFJ3	ABC transporter ATP-binding protein OS=Streptococcus oligofermentans AS 1.3089 GN=I872_10580 PE=3 SV=1 - [N0CFJ3_9STRE]	127.872	47.78	1	21	21	79	540	60.8721	4.93213
N0CFJ4	Glycine--tRNA ligase beta subunit OS=Streptococcus oligofermentans AS 1.3089 GN=glyS PE=3 SV=1 - [N0CFJ4_9STRE]	273.103	50.66	1	29	29	162	679	75.6251	4.89404
N0CFJ6	Uncharacterized protein OS=Streptococcus oligofermentans AS 1.3089 GN=I872_10605 PE=4 SV=1 - [N0CFJ6_9STRE]	0	30.77	1	2	2	2	91	10.7198	9.93506
N0CFK2	Energy-coupling factor transporter ATP-binding protein EcfA OS=Streptococcus oligofermentans AS 1.3089 GN=cbiO PE=3 SV=1 - [N0CFK2_9STRE]	2.89219	16.36	1	3	3	5	275	30.949	4.85596
N0CFK4	NifU family protein OS=Streptococcus oligofermentans AS 1.3089 GN=I872_08520 PE=4 SV=1 - [N0CFK4_9STRE]	0	24.83	1	2	2	2	145	15.7609	5.78271
N0CFK7	L-serine dehydratase beta subunit OS=Streptococcus oligofermentans AS 1.3089 GN=I872_10655 PE=4 SV=1 - [N0CFK7_9STRE]	1.72919	26.91	1	3	3	3	223	24.3136	6.96143
N0CFL0	Adapter protein MecA OS=Streptococcus oligofermentans AS 1.3089 GN=mecA PE=3 SV=1 - [N0CFL0_9STRE]	16.3725	51.61	1	8	8	22	248	28.8253	4.28467
N0CFL1	Chromosome partitioning protein ParB OS=Streptococcus oligofermentans AS 1.3089 GN=I872_10680 PE=4 SV=1 - [N0CFL1_9STRE]	0	12.25	1	3	3	4	253	29.3278	8.98291
N0CFL4	Uncharacterized protein OS=Streptococcus oligofermentans AS 1.3089 GN=I872_08570 PE=4 SV=1 - [N0CFL4_9STRE]	5.16212	35.21	1	3	3	15	71	8.14824	9.0415
N0CFL9	Acetolactate synthase OS=Streptococcus oligofermentans AS 1.3089 GN=I872_08595 PE=3 SV=1 - [N0CFL9_9STRE]	110.154	43.64	1	14	14	67	566	61.6667	5.56689
N0CFQ2	UPF0340 protein I872_08745 OS=Streptococcus oligofermentans AS 1.3089 GN=I872_08745 PE=3 SV=1 - [N0CFQ2_9STRE]	0	18.72	1	3	3	4	187	20.2818	6.63916
N0CFR6	Pyruvate formate-lyase OS=Streptococcus oligofermentans AS 1.3089 GN=I872_08820 PE=4 SV=1 - [N0CFR6_9STRE]	468.429	62.39	1	33	33	235	771	87.2983	5.19873
N0CFS2	GTPase Der OS=Streptococcus oligofermentans AS 1.3089 GN=der PE=3 SV=1 - [N0CFS2_9STRE]	55.4246	29.59	1	12	12	45	436	48.9024	5.57959
N0CFT2	3-hydroxyacyl-[acyl-carrier-protein] dehydratase FabZ OS=Streptococcus oligofermentans AS 1.3089 GN=fabZ PE=3 SV=1 - [N0CFT2_9STRE]	0	37.14	1	6	6	22	140	15.3912	7.40088
N0CFT7	Enoyl-acyl carrier protein(ACP) reductase OS=Streptococcus oligofermentans AS 1.3089 GN=I872_08920 PE=4 SV=1 - [N0CFT7_9STRE]	219.11	56.17	1	13	13	145	324	34.1939	5.74463
N0CFU2	Aspartokinase OS=Streptococcus oligofermentans AS 1.3089 GN=I872_08945 PE=3 SV=1 - [N0CFU2_9STRE]	61.1039	33.85	1	13	13	38	455	50.312	6.11279
N0CFU6	Glutamyl-tRNA(Gln) amidotransferase subunit A OS=Streptococcus oligofermentans AS 1.3089 GN=gatA PE=3 SV=1 - [N0CFU6_9STRE]	201.732	54.92	1	19	19	92	488	52.3257	5.14795
N0CFU8	Aminotransferase AlaT OS=Streptococcus oligofermentans AS 1.3089 GN=I872_08995 PE=4 SV=1 - [N0CFU8_9STRE]	111.617	45.79	1	14	14	60	404	45.7272	5.61768
N0CFV3	Acetyltransferase OS=Streptococcus oligofermentans AS 1.3089 GN=I872_09020 PE=4 SV=1 - [N0CFV3_9STRE]	2.08019	14.79	1	2	2	6	169	18.9558	6.56592
N0CFW3	Glycerol uptake facilitator/aquaporin protein OS=Streptococcus oligofermentans AS 1.3089 GN=I872_09070 PE=3 SV=1 - [N0CFW3_9STRE]	232.496	16.44	1	4	4	67	298	31.5616	9.0415
N0CFW8	Uncharacterized protein OS=Streptococcus oligofermentans AS 1.3089 GN=I872_09095 PE=4 SV=1 - [N0CFW8_9STRE]	0	32.77	1	5	5	9	235	26.6805	4.94482
N0CFX9	Phosphoglycerate kinase OS=Streptococcus oligofermentans AS 1.3089 GN=pgk PE=3 SV=1 - [N0CFX9_9STRE]	862.415	78.95	1	29	29	399	399	42.0081	4.99561
N0CFY5	30S ribosomal protein S12 OS=Streptococcus oligofermentans AS 1.3089 GN=rpsL PE=3 SV=1 - [N0CFY5_9STRE]	6.45121	25.55	1	4	4	9	137	15.1215	11.5317
N0CFZ0	Thiamine pyrophosphokinase OS=Streptococcus oligofermentans AS 1.3089 GN=I872_09195 PE=4 SV=1 - [N0CFZ0_9STRE]	9.38822	48.1	1	5	5	7	210	23.528	4.83057
N0CFZ6	Ribonuclease M5 OS=Streptococcus oligofermentans AS 1.3089 GN=rnmV PE=3 SV=1 - [N0CFZ6_9STRE]	0	28.93	1	5	5	6	197	22.7788	6.81494
N0CG58	Uncharacterized protein OS=Streptococcus oligofermentans AS 1.3089 GN=I872_09420 PE=4 SV=1 - [N0CG58_9STRE]	15.2607	43.29	1	4	4	15	164	18.1051	5.05908
N0CG70	ABC transporter ATP-binding protein/permease OS=Streptococcus oligofermentans AS 1.3089 GN=I872_09545 PE=3 SV=1 - [N0CG70_9STRE]	21.8221	13.56	1	5	5	9	568	63.2975	8.08936
N0CG74	N-acetyldiaminopimelate deacetylase OS=Streptococcus oligofermentans AS 1.3089 GN=I872_09570 PE=3 SV=1 - [N0CG74_9STRE]	11.8807	13.26	1	4	4	7	377	41.7711	4.90674
N0CG76	Uncharacterized protein OS=Streptococcus oligofermentans AS 1.3089 GN=I872_09595 PE=4 SV=1 - [N0CG76_9STRE]	14.3912	31.97	1	7	7	10	294	33.2596	5.70654
N0CG81	Adenylosuccinate synthetase OS=Streptococcus oligofermentans AS 1.3089 GN=purA PE=3 SV=1 - [N0CG81_9STRE]	199.11	60.47	1	24	24	127	430	47.6445	5.57959
N0CG84	Metal ABC transporter substrate-binding lipoprotein OS=Streptococcus oligofermentans AS 1.3089 GN=I872_09645 PE=3 SV=1 - [N0CG84_9STRE]	243.962	58.06	1	17	17	150	310	34.8057	5.42725
N0CG88	Leucine--tRNA ligase OS=Streptococcus oligofermentans AS 1.3089 GN=leuS PE=3 SV=1 - [N0CG88_9STRE]	319.915	51.26	1	31	31	131	833	94.0527	5.13525
N0CG95	Adenine-specific DNA methylase OS=Streptococcus oligofermentans AS 1.3089 GN=I872_09720 PE=4 SV=1 - [N0CG95_9STRE]	13.2723	36.14	1	7	7	15	321	36.5788	5.17334
N0CGA5	LPS biosynthesis protein OS=Streptococcus oligofermentans AS 1.3089 GN=I872_09795 PE=4 SV=1 - [N0CGA5_9STRE]	30.2933	35.18	1	11	11	32	307	36.3773	8.38232
N0CGB0	Putative autophosphorylating protein tyrosine kinase OS=Streptococcus oligofermentans AS 1.3089 GN=I872_09830 PE=4 SV=1 - [N0CGB0_9STRE]	66.5873	81.03	1	15	15	83	232	25.6013	8.30908
N0CGB3	Acetyl transferase OS=Streptococcus oligofermentans AS 1.3089 GN=I872_09855 PE=4 SV=1 - [N0CGB3_9STRE]	16.2044	37.57	1	6	6	10	181	20.6835	5.23682
N0CGB8	Phosphatidylserine/phosphatidylglycerophosphate/ cardiolipin synthase-like protein OS=Streptococcus oligofermentans AS 1.3089 GN=I872_09880 PE=4 SV=1 - [N0CGB8_9STRE]	0	8.41	1	3	3	3	511	59.1017	6.06201
N0CGC2	Uncharacterized protein OS=Streptococcus oligofermentans AS 1.3089 GN=I872_09915 PE=4 SV=1 - [N0CGC2_9STRE]	163.523	56.76	1	9	9	60	185	20.1393	5.75732
N0CGD4	DNA mismatch repair protein MutS OS=Streptococcus oligofermentans AS 1.3089 GN=mutS PE=3 SV=1 - [N0CGD4_9STRE]	16.9398	13.19	1	8	8	18	849	94.7657	5.2749
N0CGD7	Uncharacterized protein OS=Streptococcus oligofermentans AS 1.3089 GN=I872_10015 PE=4 SV=1 - [N0CGD7_9STRE]	23.772	16.86	1	4	4	15	172	18.744	6.7417
N0CGE5	Aspartate--tRNA ligase OS=Streptococcus oligofermentans AS 1.3089 GN=aspS PE=3 SV=1 - [N0CGE5_9STRE]	140.778	39.9	1	21	21	78	584	65.8278	5.12256
N0CGG0	Uncharacterized protein OS=Streptococcus oligofermentans AS 1.3089 GN=I872_10165 PE=4 SV=1 - [N0CGG0_9STRE]	34.3942	40.14	1	6	6	24	294	33.1701	4.99561
N0CGH0	Uncharacterized protein OS=Streptococcus oligofermentans AS 1.3089 GN=I872_10250 PE=4 SV=1 - [N0CGH0_9STRE]	2.1422	15.23	1	4	4	6	243	29.1216	4.83057
N0CGH3	Uncharacterized protein OS=Streptococcus oligofermentans AS 1.3089 GN=I872_10275 PE=4 SV=1 - [N0CGH3_9STRE]	156.035	62.11	1	24	24	94	285	31.915	5.23682
N0CGI7	Uncharacterized protein OS=Streptococcus oligofermentans AS 1.3089 GN=I872_10350 PE=4 SV=1 - [N0CGI7_9STRE]	0	2.19	1	2	2	2	961	101.055	4.06885
N0CGJ8	D-alanine--poly(phosphoribitol) ligase subunit 2 OS=Streptococcus oligofermentans AS 1.3089 GN=dltC PE=3 SV=1 - [N0CGJ8_9STRE]	1.86698	31.65	1	2	2	2	79	8.99032	4.00537
N0CGL5	Uncharacterized protein OS=Streptococcus oligofermentans AS 1.3089 GN=I872_10475 PE=4 SV=1 - [N0CGL5_9STRE]	0	13.16	1	2	2	3	228	26.1077	9.05615
N0CGN4	Uncharacterized protein OS=Streptococcus oligofermentans AS 1.3089 GN=I872_10550 PE=4 SV=1 - [N0CGN4_9STRE]	23.7467	29.8	1	13	13	21	661	73.4612	5.14795
N0CGN8	Copper ABC transporter permease OS=Streptococcus oligofermentans AS 1.3089 GN=I872_10575 PE=4 SV=1 - [N0CGN8_9STRE]	0	3.01	1	2	2	2	864	99.8228	8.98291
N0CGP9	CDP-diacylglycerol--glycerol-3-phosphate 3-phosphatidyltransferase OS=Streptococcus oligofermentans AS 1.3089 GN=I872_10625 PE=3 SV=1 - [N0CGP9_9STRE]	0	11.17	1	3	3	7	179	20	9.33447
N0CGQ3	L-serine dehydratase, iron-sulfur-dependent subunit alpha OS=Streptococcus oligofermentans AS 1.3089 GN=I872_10650 PE=4 SV=1 - [N0CGQ3_9STRE]	5.59705	11.72	1	2	2	4	290	30.0422	4.84326
N0CGQ7	DegP protein OS=Streptococcus oligofermentans AS 1.3089 GN=I872_10675 PE=4 SV=1 - [N0CGQ7_9STRE]	248.755	37.76	1	10	10	76	392	41.3104	5.79541

## Sheet: Dataset 2B
Dataset 2B. Redox proteomics identified cysteine-containing proteins in 40 mL-grown S. oligofermentans wild-type strain
Sequence	# PSMs	# Proteins	# Protein Groups	Protein Group Accessions	Modifications	ΔCn	q-Value	PEP	XCorr	Charge	MH+ [Da]	ΔM [ppm]	RT [min]	# Missed Cleavages
DKYEDTNKHLFGcDFPNADYAK	1	1	1	H2EQA5	C13(SO3H)	0	0	7.463e-06	3.87814	2	2639.15	4.15977	45.3093	2
DKYEDTNKHLFGcDFPNADYAK	12	1	1	H2EQA5	C13(Carboxymethyl:13C(2))	0	0	1.963e-10	7.53942	2	2651.17	3.08538	44.5094	2
YEDTNKHLFGcDFPNADYAK	1	1	1	H2EQA5	C11(Carboxymethyl:13C(2))	0	0	3.262e-08	4.41756	2	2408.05	2.21923	45.0643	1
NLcNLFKER	2	1	1	N0C1F3	C3(Carboxymethyl)	0	0.001	0.01391	0.546334	2	1194.6	1.37464	56.4779	1
LIcASNENNVLTDFFK	8	1	1	N0C1K4	C3(Carboxymethyl:13C(2))	0	0	2.143e-07	4.53477	2	1887.9	-2.67456	78.032	0
SLDDFDQDLQTVVLEHQAQNSYTTcmWYNLVHSK	1	1	1	N0C1Y7	C25(Carboxymethyl:13C(2)); M26(Oxidation)	0	0	2.471e-11	5.415	3	4104.85	-0.590488	94.4052	0
YHQSLASAQEPGNYLIcR	1	1	1	N0C1Z2	C17(Carboxymethyl:13C(2))	0	0	1.458e-07	3.39323	2	2110	1.10084	59.9953	0
YHQSLASAQEPGNYLIcR	2	1	1	N0C1Z2	C17(Carboxymethyl)	0	0	8.152e-11	3.90022	2	2107.99	0.347244	60.2389	0
cIYEIGTR	1	1	1	N0C1Z2	C1(Carboxymethyl)	0	0.002	0.03801	0.298333	2	1012.48	1.40027	38.3561	0
IATPGLIDcHTHLVYGGSR	1	1	1	N0C228	C9(Carboxymethyl:13C(2))	0	0	8.022e-07	5.6811	2	2070.01	-10.7833	43.8708	0
IATPGLIDcHTHLVYGGSR	1	1	1	N0C228	C9(Carboxymethyl)	0	0	1.794e-09	3.05151	3	2068.01	-8.23438	43.9638	0
ELGGLcVIGTER	2	1	1	N0C2B2	C6(Carboxymethyl)	0	0	0.0002121	1.08965	2	1304.66	2.70309	49.9871	0
IYGVVGSGDTFYDEFcK	6	1	1	N0C2C8	C16(Carboxymethyl:13C(2))	0	0	1.162e-08	2.71265	2	1959.86	1.67055	74.4428	0
FYEGDVVcIIGPSGSGK	4	1	1	N0C2L0	C8(Carboxymethyl:13C(2))	0	0	4.466e-10	3.21553	2	1787.85	1.57987	64.8267	0
LPYVGcNILSSSVAmDK	2	1	1	N0C2L7	C6(Carboxymethyl:13C(2)); M15(Oxidation)	0	0	4.309e-06	5.55292	2	1872.89	-3.24056	61.2745	0
ALTEcATmEEVLELEKEYLDFD	2	1	1	N0C2N7	C5(Carboxymethyl:13C(2)); M8(Oxidation)	0	0	4.156e-07	3.65395	2	2667.19	2.82291	97.2338	1
ALTEcATMEEVLELEKEYLDFD	1	1	1	N0C2N7	C5(Carboxymethyl:13C(2))	0	0	7.089e-08	4.30428	2	2651.2	3.77663	101.783	1
VSmPGGcTIGSRPIDLHLK	2	1	1	N0C312	M3(Oxidation); C7(Carboxymethyl:13C(2))	0	0	4.084e-06	3.66946	2	2057.02	-10.3058	39.2573	0
FWASWcGPcKR	3	1	1	N0C342	C6(Carboxymethyl:13C(2)); C9(Carboxymethyl)	0	0	6.625e-05	0.912072	2	1458.62	0.571854	59.1712	1
LSQISGQHPAQLKDQVcSPAGSTIVGVASLEENAFR	1	1	1	N0C3C9	C17(Carboxymethyl:13C(2))	0	0	1.505e-12	6.21418	3	3797.91	2.53746	86.0411	1
VIALDPAKDcPASR	2	1	1	N0C3E9	C10(Carboxymethyl:13C(2))	0	0	4.203e-05	3.21056	2	1515.76	-9.82153	27.6122	1
VmVIcPANPK	1	1	1	N0C3N9	M2(Oxidation); C5(Carboxymethyl)	0	0	0.000284	1.50124	2	1145.57	1.16187	26.6272	0
LHPLVcEAYNADFDGDQmAIHVPLSEEAQAEAR	4	1	1	N0C3Q3	C6(Carboxymethyl:13C(2)); M18(Oxidation)	0	0	6.414e-20	7.22263	3	3715.69	0.582234	74.6827	0
LHPLVcEAYNADFDGDQmAIHVPLSEEAQAEAR	1	1	1	N0C3Q3	C6(Carboxymethyl); M18(Oxidation)	0	0	1.791e-12	6.18716	3	3713.68	-1.32498	75.062	0
EGLFDEVIFGPTKDWEcAcGK	5	1	1	N0C3Q3	C17(Carboxymethyl:13C(2)); C19(Carboxymethyl)	0	0	1.238e-09	6.90146	2	2462.08	0.751213	93.7463	1
GGTDAGAAHLQSGGVPSTTIGVcAR	3	1	1	N0C3R7	C23(Carboxymethyl:13C(2))	0	0	5.093e-13	6.79441	2	2343.1	-11.3273	37.6513	0
GGTDAGAAHLQSGGVPSTTIGVcAR	2	1	1	N0C3R7	C23(Carboxymethyl)	0	0	1.547e-10	6.16731	2	2341.11	-5.44649	38.0761	0
FAPEVFLAVDcSPAGDIYGGQGAIGDGTLIR	1	1	1	N0C3R7	C11(Carboxymethyl:13C(2))	0	0	2.618e-07	4.09829	3	3169.54	0.0578273	94.5959	0
cAGEDVPmPYAQNLENAmIPTVESIKDAIR	2	1	1	N0C3V2	C1(Carboxymethyl:13C(2)); M8(Oxidation); M18(Oxidation)	0	0	6.149e-05	2.63205	3	3367.58	0.925532	80.7294	1
cAAGNGVGSAAQHSQSLESWFTHIPGLK	2	1	1	N0C3V2	C1(Carboxymethyl:13C(2))	0	0	3.572e-10	5.28863	3	2913.35	-10.7614	75.6265	0
DAIKPNLVQTIYGTPAFVHGGPFANIAHGcNSVLATSTALR	6	1	1	N0C3X1	C30(Carboxymethyl:13C(2))	0	0	1.015e-19	7.64187	3	4282.22	5.80768	94.6837	0
VLSHPASVDSIPScENQEDFVSmGTTAAR	1	1	1	N0C400	C14(Carboxymethyl); M23(Oxidation)	0	0	4.707e-06	3.70451	3	3122.43	7.11674	45.6962	0
IYGKPIDEYKGNcTAAK	3	1	1	N0C405	C13(Carboxymethyl:13C(2))	0	0	1.609e-09	4.32433	3	1930.94	-2.69274	19.8118	1
LLDADNNEQEIcR	5	1	1	N0C493	C12(Carboxymethyl:13C(2))	0	0	3.336e-07	3.38394	2	1592.71	0.902175	32.3364	0
cYFSPTLFSSEAETAEETLAR	2	1	1	N0C4C4	C1(Carboxymethyl:13C(2))	0	0	3.131e-07	5.67013	2	2412.07	-5.96236	86.3881	0
IcDDLSDKYSVVK	1	1	1	N0C4G4	C2(Carboxymethyl:13C(2))	0	0	0.0001667	3.08838	2	1544.73	-10.1236	33.9472	1
TLDGGLScQYEHQFVITK	2	1	1	N0C4I2	C8(Carboxymethyl:13C(2))	0	0	6.574e-08	4.72799	2	2098.99	-7.91947	51.2297	0
VLcADLLAPEGYGEIIGGSmREEDYDALVAK	6	1	1	N0C4K7	C3(Carboxymethyl:13C(2)); M20(Oxidation)	0	0	2.189e-08	3.55536	3	3373.62	3.494	82.32	1
VVTEAELVRVETPDcK	3	1	1	N0C4P3	C15(Carboxymethyl:13C(2))	0	0	1.108e-11	2.85522	2	1847.94	1.63558	39.3518	1
IVVGEVLScEDVPETHLHLcQVNVGEEEPR	2	1	1	N0C4Q4	C9(Carboxymethyl:13C(2)); C20(Carboxymethyl:13C(2))	0	0	9.152e-08	3.94617	3	3449.61	-7.13196	78.1509	0
LGPKcDDIDFVAPYIK	1	1	1	N0C4V3	C5(Carboxymethyl)	0	0	1.024e-07	2.62668	2	1851.92	-0.172312	64.2036	1
AIFANGmLPIIccGESLETYEAGK	1	1	1	N0C4V7	M7(Oxidation); C12(Carboxymethyl:13C(2)); C13(Carboxymethyl:13C(2))	0	0	1.222e-07	2.84919	2	2666.2	-6.62402	89.6837	0
AIFANGmLPIIccGESLETYEAGK	41	1	1	N0C4V7	M7(Oxidation); C12(Carboxymethyl); C13(Carboxymethyl:13C(2))	0	0	2.47e-07	3.74843	2	2664.19	-7.86758	88.742	0
AIFANGmLPIIccGESLETYEAGK	1	1	1	N0C4V7	M7(Oxidation); C12(Carboxymethyl); C13(Carboxymethyl)	0	0	3.841e-10	3.74542	2	2662.21	0.332789	86.6019	0
SASQDDAQKmcKVVR	1	1	1	N0C4V7	M10(Oxidation); C11(Carboxymethyl:13C(2))	0	0	0.009817	2.99172	2	1741.8	-5.23212	20.268	2
VAAQNcYFENAGAFTGETSPQVLK	31	1	1	N0C4V7	C6(Carboxymethyl:13C(2))	0	0	1.095e-08	6.4877	2	2605.22	3.30878	65.4644	0
AIFANGMLPIIccGESLETYEAGK	14	1	1	N0C4V7	C12(Carboxymethyl:13C(2)); C13(Carboxymethyl)	0	0	1.194e-05	4.97948	2	2648.2	-6.332	95.7859	0
AIFANGMLPIIccGESLETYEAGK	2	1	1	N0C4V7	C12(Carboxymethyl); C13(Carboxymethyl)	0	0	0.000509	3.94862	2	2646.19	-9.24451	91.0474	0
cmYIDEPEILDAAIAK	1	1	1	N0C4W2	C1(Carboxymethyl:13C(2)); M2(Oxidation)	0	0	3.253e-08	3.28463	2	1870.87	0.156592	74.3026	0
LATYAcAAGAGAR	2	1	1	N0C4Z7	C6(Carboxymethyl:13C(2))	0	0	1.931e-05	2.99811	2	1255.6	-4.7228	21.9973	0
KQETSIPGVYAVGDcATVYDNARK	3	1	1	N0C539	C15(Carboxymethyl:13C(2))	0	0	3.756e-17	8.17162	3	2645.26	-8.51396	42.8243	2
KQETSIPGVYAVGDcATVYDNAR	8	1	1	N0C539	C15(Carboxymethyl:13C(2))	0	0	3.667e-11	6.15447	2	2517.17	-4.21385	49.3494	1
QETSIPGVYAVGDcATVYDNAR	1	1	1	N0C539	C14(Carboxymethyl)	0	0	3.528e-09	4.84848	2	2387.08	-2.45104	56.8519	0
ISGAVGNFANIPPFVEEYVcEK	12	1	1	N0C552	C20(Carboxymethyl:13C(2))	0	0	2.465e-07	6.41702	2	2443.16	-5.9315	86.891	0
QTIIVDDVTQHANYIScDSR	2	1	1	N0C559	C17(Carboxymethyl:13C(2))	0	0	3.94e-07	2.9603	2	2338.1	2.73996	55.2157	0
SAIEAcLASPWDYFDENLER	3	1	1	N0C579	C6(Carboxymethyl:13C(2))	0	0	2.747e-09	5.51503	2	2389.06	1.23206	95.0586	0
IGGFPWNmIEGENcLVHVASSGK	1	1	1	N0C583	M8(Oxidation); C14(Carboxymethyl:13C(2))	0	0	4.791e-11	4.45915	3	2521.16	-6.8082	70.9563	0
GVDmFDcVLPTR	2	1	1	N0C5A4	M4(Oxidation); C7(Carboxymethyl)	0	0	0.005717	2.64306	2	1426.62	-7.69562	50.5396	0
ISPDcIQLVSDTSR	1	1	1	N0C5C9	C5(Carboxymethyl)	0	0	9.686e-06	2.87585	2	1591.75	-8.46668	48.9159	0
mcPIETPEGPNIGLINNLSSYGHLNK	6	1	1	N0C5F3	M1(Oxidation); C2(Carboxymethyl:13C(2))	0	0	5.227e-12	6.73359	3	2887.39	0.539937	74.2048	0
QVVAVATAcIPFLENDDSNR	3	1	1	N0C5F3	C9(Carboxymethyl:13C(2))	0	0	6.021e-11	5.36034	2	2222.06	-1.4275	78.9533	0
LATcLSNmYHDQINGIK	1	1	1	N0C5H0	C4(Carboxymethyl:13C(2)); M8(Oxidation)	0	0	4.627e-06	2.622	2	1996.94	0.176596	38.6032	0
VNVNTEcQIAFANATRK	16	1	1	N0C5Q4	C7(SO3H)	0	0	3.546e-08	4.27229	2	1926.93	0.766301	40.8583	1
VNVNTEcQIAFANATR	11	1	1	N0C5Q4	C7(SO3H)	0	0	0.003601	3.01643	2	1798.83	-6.64424	44.989	0
VNVNTEcQIAFANATRK	1	1	1	N0C5Q4	C7(SO2H)	0	0	0.0003397	3.41584	2	1910.94	0.391992	41.3285	1
VNVNTEcQIAFANATR	5	1	1	N0C5Q4	C7(SO2H)	0	0	0.0001317	2.79158	2	1782.85	1.72068	47.8575	0
VNVNTEcQIAFANATR	30	1	1	N0C5Q4	C7(Carboxymethyl:13C(2))	0	0	1.402e-08	4.51465	2	1810.86	-1.26958	55.3069	0
SAGTLPANAALcK	3	1	1	N0C5Z5	C12(Carboxymethyl)	0	0	0.002581	0.519518	2	1274.64	0.428976	33.3161	0
GSSDDKGPTmAcYYGLK	5	1	1	N0C625	M10(Oxidation); C12(Carboxymethyl:13C(2))	0	0	2.977e-06	5.42992	2	1868.77	-11.1762	26.7615	1
EAcYAGTAALDYAK	1	1	1	N0C668	C3(Carboxymethyl:13C(2))	0	0	0.0004419	2.83057	2	1506.66	-4.43173	38.5201	0
GFIVGcPVAFELGVGFAPVR	6	1	1	N0C688	C6(Carboxymethyl:13C(2))	0	0	2.102e-10	4.3271	2	2095.1	2.13114	102.012	0
QcLVQAIQLKR	1	1	1	N0C692	C2(Carboxymethyl)	0	0	2.414e-05	2.64314	2	1357.75	-7.6109	36.9328	1
NLLTYQIcHPGKK	4	1	1	N0C6C8	C8(Carboxymethyl:13C(2))	0	0	1.668e-05	2.96078	2	1574.83	1.42297	37.5002	1
FNQENAIATGLAcLR	4	1	1	N0C6H7	C13(Carboxymethyl:13C(2))	0	0	1.452e-07	4.4772	2	1680.82	-3.1845	58.2587	0
KVLSIVPSIDTGVcSTQTR	6	1	1	N0C6P5	C14(Carboxymethyl)	0	0	3.341e-06	2.59451	2	2062.1	6.17505	68.7015	1
VLSIVPSIDTGVcSTQTRR	1	1	1	N0C6P5	C13(SO3H)	0	0	1.378e-05	3.88884	2	2080.08	3.16247	61.7349	1
VLSIVPSIDTGVcSTQTR	17	1	1	N0C6P5	C13(Carboxymethyl)	0	0	3.628e-07	3.61302	2	1933.99	1.97607	65.6024	0
TGTSADcPFASIENPDKK	5	1	1	N0C7K1	C7(Carboxymethyl:13C(2))	0	0	6.779e-08	4.57574	2	1940.89	2.83599	36.3189	1
TGTSADcPFASIENPDK	1	1	1	N0C7K1	C7(Carboxymethyl:13C(2))	0	0	5.97e-09	3.3373	2	1812.79	1.41988	43.5663	0
ATASYHEGSVWTYAGNYDIALPcATQNEINGEAAKR	1	1	1	N0C7M9	C23(Carboxymethyl:13C(2))	0	0	7.202e-06	3.68969	3	3931.79	-6.38867	113.618	1
YLFSDcAININPDSEALAEIAINSAVTAK	14	1	1	N0C7N6	C6(Carboxymethyl:13C(2))	0	0	2.211e-11	4.06948	2	3113.53	1.09977	101.627	0
ATISNcSNNYGPYQHIEK	4	1	1	N0C7Y3	C6(Carboxymethyl:13C(2))	0	0	3.085e-08	4.88976	2	2098.95	1.98464	26.8217	0
LIEAAQDLDmVcGmTGDGVNDSPALK	5	1	1	N0C803	M10(Oxidation); C12(Carboxymethyl:13C(2)); M14(Oxidation)	0	0	7.968e-10	6.3333	2	2755.24	-0.078248	58.8812	0
LIEAAQDLDmVcGMTGDGVNDSPALK	8	1	1	N0C803	M10(Oxidation); C12(Carboxymethyl:13C(2))	0	0	2.856e-08	5.31473	2	2739.25	2.61041	66.5112	0
LIEAAQDLDMVcGmTGDGVNDSPALK	1	1	1	N0C803	C12(Carboxymethyl); M14(Oxidation)	0	0	0.0009217	2.60862	2	2737.22	-4.92586	59.3581	0
GAPEFILDDcHFYLDKDGNK	6	1	1	N0C803	C10(Carboxymethyl:13C(2))	0	0	3.067e-09	5.92756	2	2357.07	-0.269289	67.7861	1
GAPEFILDDcHFYLDK	5	1	1	N0C803	C10(Carboxymethyl:13C(2))	0	0	1.639e-07	3.08606	2	1942.88	-0.494236	73.6678	0
TVIPQEcVESYIAWTK	5	1	1	N0C8D5	C7(Carboxymethyl:13C(2))	0	0	3.232e-05	2.52811	2	1926.95	1.67219	71.6068	0
VVAHSVQDAALADGEGcLSVDR	6	1	1	N0C8F3	C17(SO3H)	0	0	2.421e-10	4.50047	2	2260.05	0.40965	49.3454	0
VVAHSVQDAALADGEGcLSVDR	1	1	1	N0C8F3	C17(Carboxymethyl)	0	0	1.27e-10	2.64594	2	2270.07	-0.235076	54.5493	0
KATINVEFFPVLcGSAFK	5	1	1	N0C8I0	C13(Carboxymethyl)	0	0	5.095e-12	4.11925	2	2029.05	2.2378	97.3202	1
FWQAADQFYcEDAWPLLK	3	1	1	N0C8U7	C10(Carboxymethyl:13C(2))	0	0	1.234e-07	3.82882	2	2291.04	2.53379	92.5996	0
TScQTAVAPQTFPLNK	4	1	1	N0C8W6	C3(Carboxymethyl)	0	0	9.828e-07	2.78112	2	1763.86	-0.346854	46.262	0
SIQTATAQISQIIANVASSQYGGcSADRIDEVLAPYAELNYQK	1	1	1	N0C8X8	C24(Carboxymethyl:13C(2))	0	0	7.581e-10	6.36989	4	4647.28	-0.017354	102.873	1
cYKcNFEGDFTPTER	2	1	1	N0C8X8	C1(Carboxymethyl); C4(Carboxymethyl)	0	0	9.976e-06	2.94897	2	1925.77	3.23521	41.9831	1
VQIVPLFETIEDLDNScDTIEK	2	1	1	N0C907	C17(Carboxymethyl:13C(2))	0	0	8.491e-08	2.66571	2	2581.24	-4.66272	95.3837	0
DYSSLPEEEKcQVLLK	2	1	1	N0C907	C11(Carboxymethyl:13C(2))	0	0	6.024e-05	2.63452	2	1940.95	1.51694	46.6734	1
LEGLTLVYcGDGR	17	1	1	N0C941	C9(Carboxymethyl:13C(2))	0	0	2.901e-05	3.85595	2	1455.68	-15.2278	54.896	0
KADNEDLIFLHcLPAFHDTNTVYGKDVAEK	8	1	1	N0C941	C12(Carboxymethyl:13C(2))	0	0	2.478e-08	5.79571	4	3463.65	-6.93737	73.7481	2
KADNEDLIFLHcLPAFHDTNTVYGK	22	1	1	N0C941	C12(Carboxymethyl:13C(2))	0	0	4.348e-23	10.2319	3	2921.39	-3.42222	76.0135	1
KADNEDLIFLHcLPAFHDTNTVYGK	1	1	1	N0C941	C12(Carboxymethyl)	0	0	5.501e-12	7.11349	3	2919.39	-2.46418	76.1253	1
ADNEDLIFLHcLPAFHDTNTVYGK	8	1	1	N0C941	C11(Carboxymethyl:13C(2))	0	0	6.617e-12	6.29623	3	2793.31	-1.26324	75.254	0
EmPEEFTMEcTAK	1	1	1	N0C980	M2(Oxidation); C10(Carboxymethyl:13C(2))	0	0	0.003905	2.87295	2	1621.62	-11.3498	33.0149	0
LHIGSAYTTIAcDVLAR	6	1	1	N0C9K6	C12(Carboxymethyl:13C(2))	0	0	3.111e-08	2.76151	2	1863.97	6.32727	72.339	0
AIINPEDLIEPIEGFPQTAVScFAR	1	1	1	N0C9L1	C22(Carboxymethyl:13C(2))	0	0	8.508e-11	4.61734	2	2790.41	4.3064	98.6043	0
ISVDINHVDPVVIGKDWFDGTPcER	1	1	1	N0C9M1	C23(Carboxymethyl:13C(2))	0	0	4.343e-14	8.50426	3	2871.37	-6.73582	79.009	1
VTNYGcNSIGNILQHGVILEK	2	1	1	N0C9S0	C6(Carboxymethyl:13C(2))	0	0	1.19e-08	5.72919	2	2332.17	-7.49803	65.4853	0
VTNYGcNSIGNILQHGVILEK	5	1	1	N0C9S0	C6(Carboxymethyl)	0	0	6.183e-08	5.17585	2	2330.16	-9.02539	65.7736	0
SINTAcASSNDAIGDAFR	6	1	1	N0CA16	C6(Carboxymethyl)	0	0	2.28e-06	5.00818	2	1870.81	-6.92414	43.6145	0
TYmNELTcAAcHGYR	1	1	1	N0CA42	M3(Oxidation); C8(Carboxymethyl:13C(2)); C11(Carboxymethyl:13C(2))	0	0	3.634e-08	3.71797	2	1868.74	-0.533584	33.9328	0
IAEPVGVVcGITPTTNPTSTAIFK	1	1	1	N0CA71	C9(SO3H)	0	0	2.282e-09	2.95662	2	2464.27	2.43212	77.6966	0
NSIQYLQTcEDIER	2	1	1	N0CA71	C9(Carboxymethyl:13C(2))	0	0	0.00717	2.85505	2	1771.79	-12.4203	53.5673	0
IAEPVGVVcGITPTTNPTSTAIFK	1	1	1	N0CA71	C9(Carboxymethyl:13C(2))	0	0	4.032e-10	5.89752	2	2476.28	-5.90695	70.1976	0
NSIQYLQTcEDIER	2	1	1	N0CA71	C9(Carboxymethyl)	0	0	2.378e-06	3.41978	2	1769.8	1.15148	43.7909	0
IAEPVGVVcGITPTTNPTSTAIFK	5	1	1	N0CA71	C9(Carboxymethyl)	0	0	3.763e-08	4.74139	2	2474.28	-0.634356	71.3902	0
AAYScGKPALGVGAGNVPAYIEK	2	1	1	N0CA71	C5(SO3H)	0	0	3.476e-07	4.22163	2	2284.13	1.20795	50.4726	0
NLFAcEHVVNNmR	2	1	1	N0CA71	C5(Carboxymethyl:13C(2)); M12(Oxidation)	0	0	8.51e-06	3.04826	2	1622.73	0.880623	33.636	0
AAYScGKPALGVGAGNVPAYIEK	2	1	1	N0CA71	C5(Carboxymethyl:13C(2))	0	0	1.172e-10	6.03726	2	2296.13	-9.16121	45.5798	0
IIWNSPSTFGGIGDVYNAFIPSLTLGcGSYGR	2	1	1	N0CA71	C27(Carboxymethyl:13C(2))	0	0	7.676e-14	3.61175	2	3422.68	5.02691	100.654	0
DSLHEIALLAYEDQcSPANPR	1	1	1	N0CA71	C15(Carboxymethyl:13C(2))	0	0	1.77e-07	4.51437	3	2402.12	-1.3316	69.7114	0
VPEGTNILAAEcAEVGPNEPLTR	1	1	1	N0CA71	C12(SO2H)	0	0	1.35e-05	2.77702	2	2412.18	3.24974	62.6571	0
VPEGTNILAAEcAEVGPNEPLTR	1	1	1	N0CA71	C12(Carboxymethyl:13C(2))	0	0	1.963e-11	5.65229	2	2440.19	-1.28802	60.0804	0
TIVFNTNHDVLDGTETVISGAScTTNcLAPmAK	24	1	1	N0CA82	C23(SO3H); C27(Carboxymethyl:13C(2)); M31(Oxidation)	0	0	1.216e-07	6.1761	2	3547.61	-1.54333	71.7748	0
TIVFNTNHDVLDGTETVISGAScTTNcLAPMAK	4	1	1	N0CA82	C23(SO3H); C27(Carboxymethyl:13C(2))	0	0	6.46e-09	5.57386	2	3531.6	-6.10105	77.6593	0
TIVFNTNHDVLDGTETVISGAScTTNcLAPmAK	15	1	1	N0CA82	C23(SO3H); C27(Carboxymethyl); M31(Oxidation)	0	0	2.763e-11	7.24807	3	3545.59	-6.11091	71.6737	0
TIVFNTNHDVLDGTETVISGAScTTNcLAPMAK	3	1	1	N0CA82	C23(SO3H); C27(Carboxymethyl)	0	0	1.622e-07	4.97987	2	3529.63	5.48024	80.0745	0
TIVFNTNHDVLDGTETVISGAScTTNcLAPmAK	24	1	1	N0CA82	C23(Carboxymethyl:13C(2)); C27(Carboxymethyl:13C(2)); M31(Oxidation)	0	0	1.045e-10	7.36766	3	3559.61	-8.72372	71.0033	0
TIVFNTNHDVLDGTETVISGAScTTNcLAPMAK	11	1	1	N0CA82	C23(Carboxymethyl:13C(2)); C27(Carboxymethyl:13C(2))	0	0	7.696e-10	6.67363	3	3543.63	-4.65193	76.1778	0
TIVFNTNHDVLDGTETVISGAScTTNcLAPmAK	47	1	1	N0CA82	C23(Carboxymethyl:13C(2)); C27(Carboxymethyl); M31(Oxidation)	0	0	6.668e-14	7.18599	2	3557.6	-10.3901	69.3376	0
TIVFNTNHDVLDGTETVISGAScTTNcLAPMAK	15	1	1	N0CA82	C23(Carboxymethyl:13C(2)); C27(Carboxymethyl)	0	0	1.572e-06	6.21562	3	3541.6	-11.6181	79.2647	0
TIVFNTNHDVLDGTETVISGAScTTNcLAPmAK	5	1	1	N0CA82	C23(Carboxymethyl); C27(Carboxymethyl); M31(Oxidation)	0	0	4.87e-10	7.44139	3	3555.6	-7.46546	70.746	0
TIVFNTNHDVLDGTETVISGAScTTNcLAPMAK	1	1	1	N0CA82	C23(Carboxymethyl); C27(Carboxymethyl)	0	0	4.875e-10	4.6951	3	3539.64	0.44466	84.8988	0
TcTHTHEPAcAVKPAVEDER	2	1	1	N0CA97	C2(Carboxymethyl:13C(2)); C10(Carboxymethyl:13C(2))	0	0	1.053e-13	7.55631	3	2314	-10.104	18.2902	0
EGLEYcTYDWVAR	1	1	1	N0CAL3	C6(Carboxymethyl)	0	0	1.496e-05	2.50395	2	1662.71	1.46623	65.2504	0
DTFIEPNELKDYPAGEVLImcTGSQGEPmAALSR	1	1	1	N0CAR2	M20(Oxidation); C21(Carboxymethyl:13C(2)); M29(Oxidation)	0	0	1.419e-07	4.50143	3	3774.76	2.71233	78.918	1
DTFIEPNELKDYPAGEVLIMcTGSQGEPmAALSR	1	1	1	N0CAR2	C21(Carboxymethyl:13C(2)); M29(Oxidation)	0	0	1.474e-08	4.81232	3	3758.75	-0.415155	82.1351	1
SVEPLGQEYcQEVAR	1	1	1	N0CAU3	C10(Carboxymethyl:13C(2))	0	0	6.689e-06	3.27578	2	1767.82	2.13692	39.6253	0
mYVcGPTVYNYIHVGNAR	2	1	1	N0CAU8	M1(Oxidation); C4(Carboxymethyl:13C(2))	0	0	6.58e-09	3.18112	2	2132.99	4.55348	51.2964	0
AAGHDDIVmDRcIKR	1	1	1	N0CBF6	M9(Oxidation); C12(SO3H)	0	0	0.0001496	2.52412	2	1763.82	1.54249	19.0341	2
VADVTmQAPcGIYQIQSDKGR	1	1	1	N0CBS4	M6(Oxidation); C10(Carboxymethyl:13C(2))	0	0	3.915e-07	2.69313	3	2356.12	-0.753373	44.0936	1
ATcFLSDINDFVPFNEVYK	1	1	1	N0CBW0	C3(Carboxymethyl)	0	0	1.063e-08	3.057	2	2280.05	0.653782	97.4084	0
GYANIVVGEPFPESDVEPLFcLATSR	1	1	1	N0CC87	C21(Carboxymethyl:13C(2))	0	0	3.045e-11	5.24215	2	2870.38	-1.36792	97.032	0
FGEATVGLPGGcDLGPRPIDLHLK	4	1	1	N0CCB1	C12(SO3H)	0	0	8.297e-08	4.96518	2	2510.26	-5.49189	67.772	0
FGEATVGLPGGcDLGPRPIDLHLK	1	1	1	N0CCB1	C12(Carboxymethyl)	0	0	1.74e-07	4.94482	3	2520.28	-3.99597	66.1845	0
EATADDFLcVTPGIRPAGAEIGDQK	1	1	1	N0CCK4	C9(Carboxymethyl:13C(2))	0	0	6.424e-08	2.87162	2	2634.27	3.78563	70.564	0
SGLDQVcDVLVEGKK	1	1	1	N0CCK7	C7(Carboxymethyl)	0	0	6.619e-05	4.48301	2	1647.81	-8.54777	48.1227	1
NKYDmPDDTTcR	1	1	1	N0CCN6	M5(Oxidation); C11(Carboxymethyl:13C(2))	0	0	0.0004748	3.03901	2	1534.6	-3.30876	20.2738	1
IIcAITIDQAIAR	8	1	1	N0CCN9	C3(Carboxymethyl:13C(2))	0	0	1.071e-07	3.20101	2	1460.8	-0.693784	69.4135	0
LAENNILAcQNLGNmLNLNLVPGSAAVVKR	2	1	1	N0CCS5	C9(Carboxymethyl:13C(2)); M15(Oxidation)	0	0	3.745e-08	3.97831	3	3225.71	1.81048	89.6916	1
VcTVIGFPLGANTPELK	4	1	1	N0CCZ8	C2(Carboxymethyl)	0	0	2.027e-06	3.50258	2	1816.95	0.214384	79.8132	0
NPTGYcHINVK	1	1	1	N0CD70	C6(Carboxymethyl:13C(2))	0	0	0.0036	3.27804	2	1305.6	-9.39993	19.6359	0
YEDcADADLVVITAGAPQKPGETR	7	1	1	N0CDM7	C4(SO3H)	0	0	2.05e-08	4.90794	2	2567.19	0.498527	61.1602	0
YEDcADADLVVITAGAPQKPGETR	43	1	1	N0CDM7	C4(Carboxymethyl:13C(2))	0	0	9.358e-10	5.62649	2	2579.22	-1.53534	63.0237	0
LVEEPSEFEHEEVEELARPcLTmLNR	9	1	1	N0CDT7	C20(Carboxymethyl:13C(2)); M23(Oxidation)	0	0	5.9e-05	2.72706	3	3175.49	1.52073	81.5903	0
LVEEPSEFEHEEVEELARPcLTMLNR	4	1	1	N0CDT7	C20(Carboxymethyl:13C(2))	0	0	0.0002886	3.16902	3	3159.49	1.38717	92.9406	0
IEDDLLITETGcEVLTLAPK	3	1	1	N0CEC8	C12(Carboxymethyl:13C(2))	0	0	7.993e-06	2.78687	2	2233.13	-6.12959	111.619	0
cLDEHLVHPAYDYVLK	3	1	1	N0CED3	C1(Carboxymethyl:13C(2))	0	0	5.882e-07	5.17049	2	1974.94	-8.37632	51.5717	0
cSHTFNLLDAR	4	1	1	N0CED3	C1(Carboxymethyl:13C(2))	0	0	0.004092	2.7387	2	1336.63	5.17857	38.7823	0
cLDEHLVHPAYDYVLK	1	1	1	N0CED3	C1(Carboxymethyl)	0	0	2.599e-07	4.77915	2	1972.93	-7.21121	51.7734	0
EISScSNTEDFQAR	2	1	1	N0CED9	C5(Carboxymethyl:13C(2))	0	0	0.003915	4.02403	2	1646.67	-8.86831	24.2429	0
AGHHcAQPLLSYLQVPATVR	1	1	1	N0CEE4	C5(Carboxymethyl:13C(2))	0	0	1.122e-05	3.41949	3	2221.13	-5.90093	66.6306	0
AGHHcAQPLLSYLQVPATVR	3	1	1	N0CEE4	C5(Carboxymethyl)	0	0	1.843e-06	4.4318	2	2219.13	-5.87445	66.9402	0
mVFDcHLmVSNPEHHIEDFAR	2	1	1	N0CEU5	M1(Oxidation); C5(Carboxymethyl); M8(Oxidation)	0	0	1.98e-05	2.53676	2	2617.13	-0.357697	75.8892	0
APEDGKPcVTYIGPDGAGHYVK	8	1	1	N0CF73	C8(Carboxymethyl:13C(2))	0	0	3.775e-11	6.20919	2	2334.06	-14.5556	33.7205	0
SANKTEDVIAcHPEKK	1	1	1	N0CF73	C11(Carboxymethyl)	0	0	0.000457	4.50509	2	1827.88	-3.91155	17.8363	2
SANKTEDVIAcHPEK	1	1	1	N0CF73	C11(Carboxymethyl)	0	0	0.0002855	4.45686	2	1699.79	-6.07393	18.1642	1
VIERPSLcGHSQVK	2	1	1	N0CF78	C8(Carboxymethyl)	0	0	1.417e-05	4.29802	2	1610.82	-9.78423	18.7986	0
IREWcFGSFDGGYDGELFmGVmPR	1	1	1	N0CF86	C5(SO3H); M19(Oxidation); M22(Oxidation)	0	0	4.12e-07	3.14673	2	2849.19	-2.59052	93.8512	1
QIADcSNEELYLALLNYTK	5	1	1	N0CFB0	C5(Carboxymethyl:13C(2))	0	0	1.775e-08	4.34248	2	2261.09	0.81074	89.4781	0
NVETcLAQPVLLR	2	1	1	N0CFG0	C5(Carboxymethyl)	0	0	7.356e-06	2.65524	2	1513.8	-5.8003	55.6842	0
YcEAVLTHFKEK	1	1	1	N0CFG0	C2(Carboxymethyl:13C(2))	0	0	0.003077	2.76402	2	1527.73	-7.47366	28.6845	1
ANmGFGIcGFANTVDTLSAIK	2	1	1	N0CFR6	M3(Oxidation); C8(SO3H)	0	0	5.307e-07	3.25223	2	2194.01	-1.40836	93.966	0
ANmGFGIcGFANTVDTLSAIK	9	1	1	N0CFR6	M3(Oxidation); C8(Carboxymethyl:13C(2))	0	0	6.889e-08	5.34794	2	2206.04	-0.234462	88.2044	0
LcSNVLAQQVVQTSLGGHQSVDELLLPGGR	3	1	1	N0CFU8	C2(Carboxymethyl:13C(2))	0	0	3.874e-12	6.53749	3	3178.62	-8.57672	82.7155	0
cKPIYEELPGWSEDITGVR	2	1	1	N0CG81	C1(Carboxymethyl)	0	0	9.251e-07	4.54128	2	2250.06	-6.75199	72.4004	0
NTDLSQGLcETDEENLFVITSGQASPNPTALLQSER	2	1	1	N0CGB0	C9(Carboxymethyl:13C(2))	0	0	2.728e-07	3.17455	3	3937.86	2.30247	92.8829	0
VLITcDEDNEASRR	1	1	1	N0CGB3	C5(Carboxymethyl:13C(2))	0	0	7.663e-06	2.66015	2	1680.78	1.32084	24.2828	1
LIVPHTLcDVENPSTEIEFAGEK	10	2	2	Q09EQ8;N0CEI1	C8(Carboxymethyl:13C(2))	0	0	2.938e-09	6.35896	2	2601.24	-8.36669	65.8167	0

## Sheet: Dataset 2C
Dataset 2C. Redox proteomics identified proteins in 10 mL-grown S. oligofermentans wild-type strain
Accession	Description	Score	Coverage	# Proteins	# Unique Peptides	# Peptides	# PSMs	# AAs	MW [kDa]	calc. pI
B1PUC6	L-amino acid oxidase OS=Streptococcus oligofermentans PE=1 SV=1 - [B1PUC6_9STRE]	16.3214	19.18	1	6	6	10	391	42.6522	7.40088
B6CEH7	Elongation factor Tu (Fragment) OS=Streptococcus oligofermentans GN=tuf PE=4 SV=1 - [B6CEH7_9STRE]	1406.39	77.08	1	4	24	746	253	28.3554	4.61475
H2EQA5	Pyruvate oxidase OS=Streptococcus oligofermentans GN=pox PE=3 SV=1 - [H2EQA5_9STRE]	4131.09	68.7	1	45	45	1124	591	65.208	5.17334
N0C1E2	DNA polymerase III subunit beta OS=Streptococcus oligofermentans AS 1.3089 GN=I872_00010 PE=4 SV=1 - [N0C1E2_9STRE]	205.749	44.44	1	14	14	95	378	41.9521	5.2876
N0C1E7	Transcription-repair-coupling factor OS=Streptococcus oligofermentans AS 1.3089 GN=mfd PE=3 SV=1 - [N0C1E7_9STRE]	7.55493	6.79	1	6	6	7	1163	134.238	5.84619
N0C1F3	Hypoxanthine phosphoribosyltransferase OS=Streptococcus oligofermentans AS 1.3089 GN=I872_00060 PE=4 SV=1 - [N0C1F3_9STRE]	212.108	80	1	15	15	128	180	20.1835	4.89404
N0C1F8	Secreted antigen GbpB/SagA peptidoglycan hydrolase PcsB protein OS=Streptococcus oligofermentans AS 1.3089 GN=I872_00085 PE=4 SV=1 - [N0C1F8_9STRE]	77.5579	30.13	1	8	8	25	395	41.5769	5.04639
N0C1I7	Uncharacterized protein OS=Streptococcus oligofermentans AS 1.3089 GN=I872_00245 PE=4 SV=1 - [N0C1I7_9STRE]	1.68009	19.71	1	2	3	4	137	15.1497	9.15869
N0C1K4	Threonine synthase OS=Streptococcus oligofermentans AS 1.3089 GN=I872_00345 PE=4 SV=1 - [N0C1K4_9STRE]	444.515	63.16	1	22	22	159	494	53.7842	5.05908
N0C1L5	Uncharacterized protein OS=Streptococcus oligofermentans AS 1.3089 GN=I872_00405 PE=4 SV=1 - [N0C1L5_9STRE]	3.95504	8.7	1	2	2	4	161	19.2724	4.58936
N0C1M0	DNA polymerase OS=Streptococcus oligofermentans AS 1.3089 GN=I872_00430 PE=3 SV=1 - [N0C1M0_9STRE]	312.94	50.45	1	36	36	171	880	99.6747	5.16064
N0C1N0	30S ribosomal protein S10 OS=Streptococcus oligofermentans AS 1.3089 GN=rpsJ PE=3 SV=1 - [N0C1N0_9STRE]	137.847	57.84	1	10	10	80	102	11.5744	9.92041
N0C1N5	30S ribosomal protein S19 OS=Streptococcus oligofermentans AS 1.3089 GN=rpsS PE=3 SV=1 - [N0C1N5_9STRE]	99.1662	60.22	1	8	8	71	93	10.7437	9.99365
N0C1P1	30S ribosomal protein S17 OS=Streptococcus oligofermentans AS 1.3089 GN=rpsQ PE=3 SV=1 - [N0C1P1_9STRE]	58.4269	58.14	1	7	7	137	86	10.0204	9.92041
N0C1P8	30S ribosomal protein S8 OS=Streptococcus oligofermentans AS 1.3089 GN=rpsH PE=3 SV=1 - [N0C1P8_9STRE]	391.452	42.42	1	9	9	150	132	14.7191	9.49561
N0C1Q5	50S ribosomal protein L15 OS=Streptococcus oligofermentans AS 1.3089 GN=rplO PE=3 SV=1 - [N0C1Q5_9STRE]	315.841	37.67	1	3	3	68	146	15.4475	10.4624
N0C1Q9	30S ribosomal protein S13 OS=Streptococcus oligofermentans AS 1.3089 GN=rpsM PE=3 SV=1 - [N0C1Q9_9STRE]	65.0929	69.42	1	11	11	72	121	13.4115	10.521
N0C1R6	Multiple antibiotic resistance operon transcription repressor MarR OS=Streptococcus oligofermentans AS 1.3089 GN=I872_00630 PE=4 SV=1 - [N0C1R6_9STRE]	7.84254	34.01	1	3	3	4	147	16.6476	6.43018
N0C1S0	Copper-translocating P-type ATPase OS=Streptococcus oligofermentans AS 1.3089 GN=I872_00655 PE=3 SV=1 - [N0C1S0_9STRE]	5.91701	11.42	1	5	5	5	753	80.2472	5.36377
N0C1S5	Cation transport ATPase OS=Streptococcus oligofermentans AS 1.3089 GN=I872_00690 PE=3 SV=1 - [N0C1S5_9STRE]	48.2629	26.49	1	16	16	34	687	77.4443	5.37646
N0C1V2	Uncharacterized protein OS=Streptococcus oligofermentans AS 1.3089 GN=I872_00825 PE=4 SV=1 - [N0C1V2_9STRE]	7.28492	25.9	1	2	2	3	139	15.5855	4.93213
N0C1W0	Uncharacterized protein OS=Streptococcus oligofermentans AS 1.3089 GN=I872_00850 PE=4 SV=1 - [N0C1W0_9STRE]	0	12.65	1	2	3	4	245	25.4085	10.1548
N0C1X6	GTP diphosphokinase OS=Streptococcus oligofermentans AS 1.3089 GN=I872_00935 PE=3 SV=1 - [N0C1X6_9STRE]	107.913	30.99	1	21	21	48	739	83.9555	8.60205
N0C1Y2	Prenyltransferase OS=Streptococcus oligofermentans AS 1.3089 GN=ubiA PE=4 SV=1 - [N0C1Y2_9STRE]	0	7.02	1	2	2	2	299	35.3539	9.11475
N0C1Y7	Uncharacterized protein OS=Streptococcus oligofermentans AS 1.3089 GN=I872_00995 PE=4 SV=1 - [N0C1Y7_9STRE]	13.6783	22.7	1	3	3	10	185	21.3526	4.89404
N0C1Z2	Metal-dependent transcriptional regulator OS=Streptococcus oligofermentans AS 1.3089 GN=I872_01020 PE=4 SV=1 - [N0C1Z2_9STRE]	34.6231	54.88	1	9	9	18	215	24.9957	5.33838
N0C210	Type I restriction enzyme OS=Streptococcus oligofermentans AS 1.3089 GN=I872_01105 PE=4 SV=1 - [N0C210_9STRE]	26.2307	20.88	1	18	18	25	1020	119.176	6.02393
N0C215	5-methyltetrahydropteroyltriglutamate--homocysteine methyltransferase OS=Streptococcus oligofermentans AS 1.3089 GN=metE PE=3 SV=1 - [N0C215_9STRE]	16.2497	12.4	1	7	7	14	750	84.6388	5.08447
N0C228	Imidazolonepropionase OS=Streptococcus oligofermentans AS 1.3089 GN=hutI PE=3 SV=1 - [N0C228_9STRE]	11.8682	17.58	1	6	6	7	421	46.2504	5.09717
N0C232	Mechanosensitive ion channel protein OS=Streptococcus oligofermentans AS 1.3089 GN=I872_01225 PE=4 SV=1 - [N0C232_9STRE]	20.1197	18.97	1	4	4	14	290	32.1701	6.80029
N0C239	Heat-inducible transcription repressor HrcA OS=Streptococcus oligofermentans AS 1.3089 GN=hrcA PE=3 SV=1 - [N0C239_9STRE]	4.40971	21.51	1	6	6	6	344	39.3733	5.03369
N0C256	Glutamine--fructose-6-phosphate aminotransferase [isomerizing] OS=Streptococcus oligofermentans AS 1.3089 GN=glmS PE=3 SV=1 - [N0C256_9STRE]	1104.69	72.14	1	36	36	459	603	65.5697	5.35107
N0C263	Transcriptional repressor CtsR OS=Streptococcus oligofermentans AS 1.3089 GN=I872_01375 PE=4 SV=1 - [N0C263_9STRE]	26.1426	33.55	1	3	3	8	152	17.0901	8.96826
N0C268	Nicotinamide mononucleotide transporter OS=Streptococcus oligofermentans AS 1.3089 GN=I872_01410 PE=4 SV=1 - [N0C268_9STRE]	4.99604	16.61	1	4	4	5	271	31.013	9.26123
N0C2A5	tRNA (guanine-N(7)-)-methyltransferase OS=Streptococcus oligofermentans AS 1.3089 GN=trmB PE=3 SV=1 - [N0C2A5_9STRE]	83.2298	53.3	1	9	9	44	212	24.3195	7.13721
N0C2B2	Protein translocase subunit SecA OS=Streptococcus oligofermentans AS 1.3089 GN=secA PE=3 SV=1 - [N0C2B2_9STRE]	710.107	72.35	1	51	52	325	839	95.0001	5.37646
N0C2B6	ATP-dependent DNA helicase RecG OS=Streptococcus oligofermentans AS 1.3089 GN=I872_01645 PE=4 SV=1 - [N0C2B6_9STRE]	20.2006	15.8	1	8	8	10	671	75.1845	6.30322
N0C2C8	Flavodoxin OS=Streptococcus oligofermentans AS 1.3089 GN=I872_01695 PE=4 SV=1 - [N0C2C8_9STRE]	53.4759	56.46	1	6	6	22	147	15.7984	3.90381
N0C2E4	50S ribosomal protein L19 OS=Streptococcus oligofermentans AS 1.3089 GN=rplS PE=3 SV=1 - [N0C2E4_9STRE]	159.673	70.43	1	13	13	254	115	13.0593	10.9312
N0C2F3	CRISPR-associated protein csd2 OS=Streptococcus oligofermentans AS 1.3089 GN=I872_01755 PE=4 SV=1 - [N0C2F3_9STRE]	70.9139	68.9	1	20	20	48	283	31.8571	5.60498
N0C2G5	Cell-wall biogenesis glycosyltransferase OS=Streptococcus oligofermentans AS 1.3089 GN=I872_01840 PE=4 SV=1 - [N0C2G5_9STRE]	18.9711	17.96	1	4	4	7	323	37.7367	8.74854
N0C2G8	Uncharacterized protein OS=Streptococcus oligofermentans AS 1.3089 GN=I872_01865 PE=4 SV=1 - [N0C2G8_9STRE]	5.42245	6.21	1	2	2	2	435	49.8812	9.61279
N0C2H3	Lipopolysaccharide biosynthesis protein OS=Streptococcus oligofermentans AS 1.3089 GN=I872_01900 PE=4 SV=1 - [N0C2H3_9STRE]	5.78615	8.94	1	5	5	10	548	64.8079	5.32568
N0C2H6	Translation initiation factor IF-3 OS=Streptococcus oligofermentans AS 1.3089 GN=infC PE=3 SV=1 - [N0C2H6_9STRE]	244.455	63.07	1	9	9	90	176	20.1039	9.74463
N0C2I1	S-adenosylmethionine synthase OS=Streptococcus oligofermentans AS 1.3089 GN=metK PE=3 SV=1 - [N0C2I1_9STRE]	161.142	43.18	1	16	16	83	396	42.9941	5.41455
N0C2I9	Multiple antibiotic resistance operon transcription repressor MarR OS=Streptococcus oligofermentans AS 1.3089 GN=I872_02010 PE=4 SV=1 - [N0C2I9_9STRE]	0	10.07	1	2	2	3	149	17.3273	8.27979
N0C2J2	Lipid kinase OS=Streptococcus oligofermentans AS 1.3089 GN=I872_02035 PE=4 SV=1 - [N0C2J2_9STRE]	30.2194	41.38	1	10	10	21	319	34.8433	5.47803
N0C2J7	Shikimate dehydrogenase (NADP(+)) OS=Streptococcus oligofermentans AS 1.3089 GN=aroE PE=3 SV=1 - [N0C2J7_9STRE]	6.92493	23.59	1	4	5	7	284	31.2614	7.41553
N0C2L0	Glutamine ABC transporter ATP-binding protein OS=Streptococcus oligofermentans AS 1.3089 GN=I872_02165 PE=3 SV=1 - [N0C2L0_9STRE]	231.64	60.16	1	9	9	87	246	27.2058	5.37646
N0C2L7	D-alanine--D-alanine ligase OS=Streptococcus oligofermentans AS 1.3089 GN=ddl PE=3 SV=1 - [N0C2L7_9STRE]	96.6441	52.01	1	16	16	51	348	38.8207	4.70361
N0C2M2	Peptide chain release factor 3 OS=Streptococcus oligofermentans AS 1.3089 GN=prfC PE=3 SV=1 - [N0C2M2_9STRE]	147.766	44.36	1	19	20	59	514	58.4243	5.23682
N0C2M5	Ribosome-recycling factor OS=Streptococcus oligofermentans AS 1.3089 GN=frr PE=3 SV=1 - [N0C2M5_9STRE]	287.587	74.05	1	19	19	115	185	20.691	6.03662
N0C2N0	Anticodon nuclease OS=Streptococcus oligofermentans AS 1.3089 GN=I872_02300 PE=4 SV=1 - [N0C2N0_9STRE]	11.3364	14.18	1	3	4	7	409	48.3479	5.05908
N0C2N4	Uncharacterized protein OS=Streptococcus oligofermentans AS 1.3089 GN=I872_02325 PE=4 SV=1 - [N0C2N4_9STRE]	4.99341	11.67	1	2	2	2	180	21.2836	8.80713
N0C2N7	Phosphoenolpyruvate-protein phosphotransferase OS=Streptococcus oligofermentans AS 1.3089 GN=I872_02350 PE=3 SV=1 - [N0C2N7_9STRE]	1636.58	80.76	1	38	38	655	577	63.1979	4.7417
N0C2P2	Glycogen biosynthesis protein,glucose-1-phosphate adenylyltransferase OS=Streptococcus oligofermentans AS 1.3089 GN=I872_02375 PE=4 SV=1 - [N0C2P2_9STRE]	136.558	44.85	1	16	16	81	379	42.3278	7.12256
N0C2P8	Uncharacterized protein OS=Streptococcus oligofermentans AS 1.3089 GN=I872_02400 PE=4 SV=1 - [N0C2P8_9STRE]	11.5906	12.71	1	4	4	6	409	47.0412	4.15771
N0C2Q4	Uncharacterized protein OS=Streptococcus oligofermentans AS 1.3089 GN=I872_02450 PE=4 SV=1 - [N0C2Q4_9STRE]	12.3666	25.42	1	6	6	9	240	27.4802	5.14795
N0C2R3	Purine nucleoside phosphorylase OS=Streptococcus oligofermentans AS 1.3089 GN=I872_02500 PE=3 SV=1 - [N0C2R3_9STRE]	214.403	47.41	1	10	10	88	270	28.7869	5.46533
N0C2S1	Uncharacterized protein OS=Streptococcus oligofermentans AS 1.3089 GN=I872_02550 PE=4 SV=1 - [N0C2S1_9STRE]	3.97833	20.47	1	3	3	4	171	19.8922	9.31982
N0C2S6	LysR family transcriptional regulator OS=Streptococcus oligofermentans AS 1.3089 GN=I872_02575 PE=4 SV=1 - [N0C2S6_9STRE]	17.9983	29.8	1	7	7	18	302	34.838	5.52881
N0C2T3	Dihydroorotate dehydrogenase OS=Streptococcus oligofermentans AS 1.3089 GN=pyrD PE=3 SV=1 - [N0C2T3_9STRE]	9.08007	23.08	1	4	4	6	312	32.9561	5.47803
N0C2U0	Aminoglycoside adenylyltransferase OS=Streptococcus oligofermentans AS 1.3089 GN=I872_02650 PE=4 SV=1 - [N0C2U0_9STRE]	10.4537	8.71	1	2	2	3	264	30.6973	5.17334
N0C2U6	30S ribosomal protein S1 OS=Streptococcus oligofermentans AS 1.3089 GN=rpsA PE=4 SV=1 - [N0C2U6_9STRE]	1207.31	78.5	1	35	35	661	400	43.8931	5.05908
N0C2V8	Uncharacterized protein OS=Streptococcus oligofermentans AS 1.3089 GN=I872_02765 PE=4 SV=1 - [N0C2V8_9STRE]	110.383	46.42	1	15	15	49	433	50.6235	6.65381
N0C2W4	Cell-division ATP-binding protein FtsE OS=Streptococcus oligofermentans AS 1.3089 GN=I872_02790 PE=3 SV=1 - [N0C2W4_9STRE]	329.116	76.32	1	16	16	137	228	25.6177	9.5249
N0C2X2	Septation ring formation regulator EzrA OS=Streptococcus oligofermentans AS 1.3089 GN=ezrA PE=3 SV=1 - [N0C2X2_9STRE]	381.888	56.62	1	29	29	177	574	66.3749	4.76709
N0C2Z0	Uncharacterized protein OS=Streptococcus oligofermentans AS 1.3089 GN=I872_02940 PE=4 SV=1 - [N0C2Z0_9STRE]	8.26625	18.18	1	2	2	5	121	14.4716	9.0708
N0C307	ATP synthase subunit alpha OS=Streptococcus oligofermentans AS 1.3089 GN=atpA PE=3 SV=1 - [N0C307_9STRE]	497.485	44.31	3	22	22	253	501	54.4433	5.0083
N0C312	UDP-N-acetylglucosamine 1-carboxyvinyltransferase OS=Streptococcus oligofermentans AS 1.3089 GN=murA PE=3 SV=1 - [N0C312_9STRE]	159.334	48.59	1	14	14	93	426	46.1879	5.98584
N0C317	Thymidylate synthase OS=Streptococcus oligofermentans AS 1.3089 GN=thyA PE=3 SV=1 - [N0C317_9STRE]	41.7341	30.11	1	7	7	28	279	32.5414	6.04932
N0C327	50S ribosomal protein L7/L12 OS=Streptococcus oligofermentans AS 1.3089 GN=rplL PE=3 SV=1 - [N0C327_9STRE]	158.5	93.39	1	13	13	97	121	12.3316	4.48779
N0C332	Branched-chain amino acid transport system II carrier protein OS=Streptococcus oligofermentans AS 1.3089 GN=I872_03145 PE=4 SV=1 - [N0C332_9STRE]	0	3.61	1	2	2	2	443	47.1239	9.18799
N0C342	Thioredoxin family protein OS=Streptococcus oligofermentans AS 1.3089 GN=I872_03205 PE=4 SV=1 - [N0C342_9STRE]	62.4754	65.03	1	10	10	40	183	20.2513	5.75732
N0C362	Uncharacterized protein OS=Streptococcus oligofermentans AS 1.3089 GN=I872_03305 PE=4 SV=1 - [N0C362_9STRE]	0	7.65	1	2	2	4	196	21.6413	5.021
N0C368	DNA polymerase III subunits gamma and tau OS=Streptococcus oligofermentans AS 1.3089 GN=I872_03330 PE=4 SV=1 - [N0C368_9STRE]	62.9395	27.44	1	11	11	21	554	61.2485	5.12256
N0C372	LytR family transcriptional regulator OS=Streptococcus oligofermentans AS 1.3089 GN=I872_03355 PE=4 SV=1 - [N0C372_9STRE]	31.8344	20.77	1	6	7	13	491	55.64	8.39697
N0C377	Uncharacterized protein OS=Streptococcus oligofermentans AS 1.3089 GN=I872_03380 PE=4 SV=1 - [N0C377_9STRE]	0	6.15	1	2	3	3	553	66.6848	6.62451
N0C385	Alpha-amylase OS=Streptococcus oligofermentans AS 1.3089 GN=I872_03415 PE=4 SV=1 - [N0C385_9STRE]	0	5.78	1	3	3	3	588	68.3207	5.45264
N0C391	Uncharacterized protein OS=Streptococcus oligofermentans AS 1.3089 GN=I872_03440 PE=4 SV=1 - [N0C391_9STRE]	1.67815	8.21	1	2	2	3	475	55.8055	6.21436
N0C3A9	Pyrimidine-nucleoside phosphorylase OS=Streptococcus oligofermentans AS 1.3089 GN=I872_03540 PE=4 SV=1 - [N0C3A9_9STRE]	23.0647	8.24	1	2	2	6	425	45.7949	4.85596
N0C3B3	ABC transporter permease OS=Streptococcus oligofermentans AS 1.3089 GN=I872_03565 PE=4 SV=1 - [N0C3B3_9STRE]	49.775	12.91	1	6	6	21	364	38.5698	9.80322
N0C3B8	UDP-N-acetylenolpyruvoylglucosamine reductase OS=Streptococcus oligofermentans AS 1.3089 GN=murB PE=3 SV=1 - [N0C3B8_9STRE]	66.5292	60.9	1	13	13	43	312	34.3697	6.53662
N0C3C6	Chromosomal replication initiator protein DnaA OS=Streptococcus oligofermentans AS 1.3089 GN=dnaA PE=3 SV=1 - [N0C3C6_9STRE]	64.851	37.92	1	12	12	45	451	51.1639	5.93506
N0C3C9	Pyrroline-5-carboxylate reductase OS=Streptococcus oligofermentans AS 1.3089 GN=I872_03640 PE=4 SV=1 - [N0C3C9_9STRE]	61.4268	48.12	1	10	10	35	266	28.4549	5.22412
N0C3D0	Peptidyl-tRNA hydrolase OS=Streptococcus oligofermentans AS 1.3089 GN=pth PE=3 SV=1 - [N0C3D0_9STRE]	23.4306	33.33	1	5	5	18	189	21.383	7.1958
N0C3D6	Cell wall surface anchor family protein OS=Streptococcus oligofermentans AS 1.3089 GN=I872_03685 PE=4 SV=1 - [N0C3D6_9STRE]	22.7311	17.88	1	4	4	6	576	57.2462	4.98291
N0C3E1	ABC transporter OS=Streptococcus oligofermentans AS 1.3089 GN=I872_03710 PE=3 SV=1 - [N0C3E1_9STRE]	10.0908	8.08	1	3	3	7	582	65.4225	6.49365
N0C3E5	Phosphate acyltransferase OS=Streptococcus oligofermentans AS 1.3089 GN=plsX PE=3 SV=1 - [N0C3E5_9STRE]	72.1732	54.49	1	12	13	55	334	35.3757	6.72705
N0C3E6	PhnA protein OS=Streptococcus oligofermentans AS 1.3089 GN=I872_03735 PE=4 SV=1 - [N0C3E6_9STRE]	4.00247	16.07	1	2	2	2	112	12.1291	5.09717
N0C3E9	N5-carboxyaminoimidazole ribonucleotide synthase OS=Streptococcus oligofermentans AS 1.3089 GN=I872_00130 PE=3 SV=1 - [N0C3E9_9STRE]	37.2706	33.06	1	8	8	14	363	39.2049	5.09717
N0C3F4	Uncharacterized protein OS=Streptococcus oligofermentans AS 1.3089 GN=I872_00155 PE=4 SV=1 - [N0C3F4_9STRE]	16.5855	33.7	1	2	2	13	92	10.8822	4.04346
N0C3F7	Putative sporulation transcription regulator WhiA OS=Streptococcus oligofermentans AS 1.3089 GN=whiA PE=3 SV=1 - [N0C3F7_9STRE]	12.1833	17.16	1	3	3	8	303	33.9569	6.66846
N0C3G0	GntR family transcriptional regulator OS=Streptococcus oligofermentans AS 1.3089 GN=I872_00180 PE=4 SV=1 - [N0C3G0_9STRE]	275.366	65.97	1	16	17	145	238	28.2935	7.13721
N0C3H1	Low molecular weight phosphotyrosine protein phosphatase OS=Streptococcus oligofermentans AS 1.3089 GN=I872_00240 PE=4 SV=1 - [N0C3H1_9STRE]	2.20174	22.14	1	3	3	7	140	16.0569	5.52881
N0C3J3	Acetyltransferase OS=Streptococcus oligofermentans AS 1.3089 GN=I872_00340 PE=4 SV=1 - [N0C3J3_9STRE]	118.396	61.9	1	13	13	71	231	26.8386	6.15088
N0C3J6	30S ribosomal protein S21 OS=Streptococcus oligofermentans AS 1.3089 GN=rpsU PE=3 SV=1 - [N0C3J6_9STRE]	1.91386	36.21	1	4	5	9	58	6.96594	11.2974
N0C3K1	Uncharacterized protein OS=Streptococcus oligofermentans AS 1.3089 GN=I872_04010 PE=4 SV=1 - [N0C3K1_9STRE]	8.45853	47.32	1	5	5	8	112	12.7935	4.48779
N0C3K6	UDP-glucose 4-epimerase OS=Streptococcus oligofermentans AS 1.3089 GN=I872_04035 PE=3 SV=1 - [N0C3K6_9STRE]	219.032	71.47	1	18	18	98	333	36.4974	5.33838
N0C3K7	Uncharacterized protein OS=Streptococcus oligofermentans AS 1.3089 GN=I872_00425 PE=4 SV=1 - [N0C3K7_9STRE]	5.23529	3.08	1	3	4	9	1398	164.877	5.31299
N0C3L0	NOL1/NOP2/sun family protein OS=Streptococcus oligofermentans AS 1.3089 GN=I872_04060 PE=4 SV=1 - [N0C3L0_9STRE]	5.74193	8.7	1	2	2	2	437	48.8342	7.1665
N0C3L4	Phosphate import ATP-binding protein PstB OS=Streptococcus oligofermentans AS 1.3089 GN=pstB PE=3 SV=1 - [N0C3L4_9STRE]	72.3268	64.29	1	13	13	37	252	27.7883	5.74463
N0C3L6	Phosphoribulokinase / Uridine kinase family OS=Streptococcus oligofermentans AS 1.3089 GN=I872_00475 PE=4 SV=1 - [N0C3L6_9STRE]	2.37163	23.58	1	3	3	5	212	23.9052	5.63037
N0C3L8	Uncharacterized protein OS=Streptococcus oligofermentans AS 1.3089 GN=I872_04110 PE=4 SV=1 - [N0C3L8_9STRE]	1.89241	10.29	2	2	2	4	175	19.651	5.60498
N0C3M1	50S ribosomal protein L2 OS=Streptococcus oligofermentans AS 1.3089 GN=rplB PE=3 SV=1 - [N0C3M1_9STRE]	1298.21	73.29	1	24	25	500	277	29.9072	10.6821
N0C3M2	Aminopeptidase N OS=Streptococcus oligofermentans AS 1.3089 GN=I872_04135 PE=4 SV=1 - [N0C3M2_9STRE]	1087.23	76.15	1	50	50	421	847	95.1463	4.98291
N0C3M5	50S ribosomal protein L29 OS=Streptococcus oligofermentans AS 1.3089 GN=rpmC PE=3 SV=1 - [N0C3M5_9STRE]	24.5457	33.82	1	2	2	9	68	8.01046	9.56885
N0C3M7	Peptidoglycan N-acetylglucosamine deacetylase A OS=Streptococcus oligofermentans AS 1.3089 GN=I872_04160 PE=4 SV=1 - [N0C3M7_9STRE]	77.9551	32.04	1	13	13	31	465	53.4015	6.68311
N0C3M9	30S ribosomal protein S14 type Z OS=Streptococcus oligofermentans AS 1.3089 GN=rpsZ PE=3 SV=1 - [N0C3M9_9STRE]	7.10383	42.62	1	4	4	15	61	7.08072	10.3452
N0C3N4	50S ribosomal protein L30 OS=Streptococcus oligofermentans AS 1.3089 GN=rpmD PE=3 SV=1 - [N0C3N4_9STRE]	41.3884	50	1	2	2	22	60	6.42064	10.2866
N0C3P3	Uncharacterized protein OS=Streptococcus oligofermentans AS 1.3089 GN=I872_00625 PE=4 SV=1 - [N0C3P3_9STRE]	6.38556	16.32	1	4	5	6	429	50.1282	5.30029
N0C3P9	Uncharacterized protein OS=Streptococcus oligofermentans AS 1.3089 GN=I872_00685 PE=4 SV=1 - [N0C3P9_9STRE]	42.2383	63.04	1	5	5	23	92	10.0114	8.80713
N0C3Q3	DNA-directed RNA polymerase subunit beta' OS=Streptococcus oligofermentans AS 1.3089 GN=rpoC PE=3 SV=1 - [N0C3Q3_9STRE]	967.33	73.64	1	83	83	558	1214	135.545	6.96143
N0C3Q8	Bifunctional folate synthesis protein OS=Streptococcus oligofermentans AS 1.3089 GN=I872_00745 PE=4 SV=1 - [N0C3Q8_9STRE]	33.2023	19.63	1	4	4	12	270	30.7122	5.13525
N0C3R7	Glutamyl aminopeptidase OS=Streptococcus oligofermentans AS 1.3089 GN=I872_00795 PE=4 SV=1 - [N0C3R7_9STRE]	233.361	51.13	1	13	13	101	354	37.8211	5.41455
N0C3S0	DNA-binding helix-turn-helix protein OS=Streptococcus oligofermentans AS 1.3089 GN=I872_04355 PE=4 SV=1 - [N0C3S0_9STRE]	0	26.58	1	5	5	6	158	18.0542	4.81787
N0C3S1	Uncharacterized protein OS=Streptococcus oligofermentans AS 1.3089 GN=I872_00820 PE=4 SV=1 - [N0C3S1_9STRE]	10.9801	34.69	1	2	2	4	98	10.7701	4.42432
N0C3S6	Uncharacterized protein OS=Streptococcus oligofermentans AS 1.3089 GN=I872_00845 PE=4 SV=1 - [N0C3S6_9STRE]	5.54576	27.36	2	5	5	7	212	23.277	6.59521
N0C3U7	Cell wall bound protein OS=Streptococcus oligofermentans AS 1.3089 GN=I872_00930 PE=4 SV=1 - [N0C3U7_9STRE]	137.773	36.76	1	22	23	64	914	102.071	5.84619
N0C3U8	ATP-binding transport protein OS=Streptococcus oligofermentans AS 1.3089 GN=I872_04505 PE=3 SV=1 - [N0C3U8_9STRE]	6.5037	10.48	1	3	3	3	210	23.7387	6.94678
N0C3V2	Acetoin dehydrogenase OS=Streptococcus oligofermentans AS 1.3089 GN=I872_04530 PE=4 SV=1 - [N0C3V2_9STRE]	219.369	53.03	1	19	19	123	330	35.7531	4.97021
N0C3V4	Methylenetetrahydrofolate--tRNA-(uracil-5-)-methyltransferase TrmFO OS=Streptococcus oligofermentans AS 1.3089 GN=trmFO PE=3 SV=1 - [N0C3V4_9STRE]	98.0456	38.96	1	15	15	48	444	49.2459	5.5542
N0C3V8	Maltose O-acetyltransferase OS=Streptococcus oligofermentans AS 1.3089 GN=I872_04580 PE=4 SV=1 - [N0C3V8_9STRE]	6.68468	13.9	1	2	2	3	187	20.5663	5.33838
N0C3V9	Putative transcriptional regulator OS=Streptococcus oligofermentans AS 1.3089 GN=I872_04605 PE=4 SV=1 - [N0C3V9_9STRE]	1.83557	8.03	1	2	2	5	299	34.7998	6.43018
N0C3W0	Uncharacterized protein OS=Streptococcus oligofermentans AS 1.3089 GN=I872_00990 PE=4 SV=1 - [N0C3W0_9STRE]	39.1239	63.64	1	3	3	19	55	6.4923	5.23682
N0C3W4	3-hydroxybutyryl-CoA dehydrogenase OS=Streptococcus oligofermentans AS 1.3089 GN=I872_04630 PE=4 SV=1 - [N0C3W4_9STRE]	29.682	16.67	1	3	3	11	282	30.5712	5.73193
N0C3W7	4-hydroxy-tetrahydrodipicolinate synthase OS=Streptococcus oligofermentans AS 1.3089 GN=dapA PE=3 SV=1 - [N0C3W7_9STRE]	42.077	32.48	1	8	8	18	311	33.9843	4.98291
N0C3X1	Formate--tetrahydrofolate ligase OS=Streptococcus oligofermentans AS 1.3089 GN=fhs PE=3 SV=1 - [N0C3X1_9STRE]	499.233	66.55	1	26	26	249	556	59.6944	5.45264
N0C3X5	Uncharacterized protein OS=Streptococcus oligofermentans AS 1.3089 GN=I872_04705 PE=4 SV=1 - [N0C3X5_9STRE]	38.4109	65.22	1	5	5	22	115	12.7023	5.22412
N0C3X9	NAD kinase OS=Streptococcus oligofermentans AS 1.3089 GN=nadK PE=3 SV=1 - [N0C3X9_9STRE]	48.5933	46.69	1	10	10	26	272	30.9272	9.21729
N0C3Y0	Histidine kinase A OS=Streptococcus oligofermentans AS 1.3089 GN=I872_01075 PE=4 SV=1 - [N0C3Y0_9STRE]	14.0012	21.99	1	7	7	13	291	33.4106	5.75732
N0C3Y3	Uncharacterized protein OS=Streptococcus oligofermentans AS 1.3089 GN=I872_04755 PE=4 SV=1 - [N0C3Y3_9STRE]	11.9842	43.48	1	5	5	16	115	13.2089	8.11865
N0C3Y6	Permease OS=Streptococcus oligofermentans AS 1.3089 GN=I872_01100 PE=4 SV=1 - [N0C3Y6_9STRE]	16.8925	12.91	1	4	4	6	364	39.4649	9.17334
N0C3Z2	Helix-turn-helix domain-containing protein OS=Streptococcus oligofermentans AS 1.3089 GN=I872_01135 PE=4 SV=1 - [N0C3Z2_9STRE]	0	7.76	1	2	4	5	361	41.4384	5.68115
N0C3Z6	DNA gyrase subunit A OS=Streptococcus oligofermentans AS 1.3089 GN=gyrA PE=3 SV=1 - [N0C3Z6_9STRE]	186.505	49.51	1	41	41	101	816	90.9903	6.1001
N0C400	Histidine ammonia-lyase OS=Streptococcus oligofermentans AS 1.3089 GN=hutH PE=3 SV=1 - [N0C400_9STRE]	35.177	13.84	1	6	6	11	513	55.5129	5.63037
N0C403	Uncharacterized protein OS=Streptococcus oligofermentans AS 1.3089 GN=I872_04880 PE=4 SV=1 - [N0C403_9STRE]	30.539	57.89	1	3	3	14	114	12.7211	4.17041
N0C405	Urocanate hydratase OS=Streptococcus oligofermentans AS 1.3089 GN=hutU PE=3 SV=1 - [N0C405_9STRE]	3.97617	11.83	1	6	6	7	676	75.4556	5.46533
N0C411	Nitroreductase OS=Streptococcus oligofermentans AS 1.3089 GN=I872_04930 PE=4 SV=1 - [N0C411_9STRE]	494.46	90.55	1	18	18	215	201	22.773	6.82959
N0C420	Uncharacterized protein OS=Streptococcus oligofermentans AS 1.3089 GN=I872_01245 PE=4 SV=1 - [N0C420_9STRE]	5.75665	28.96	1	4	4	12	183	21.1597	8.52881
N0C431	Glycoprotein endopeptidase OS=Streptococcus oligofermentans AS 1.3089 GN=I872_01295 PE=4 SV=1 - [N0C431_9STRE]	41.8652	28.95	1	4	4	17	228	24.7921	5.24951
N0C435	UvrABC system protein C OS=Streptococcus oligofermentans AS 1.3089 GN=uvrC PE=3 SV=1 - [N0C435_9STRE]	2.47245	8.85	1	4	4	4	610	69.7827	8.89502
N0C436	Methyltransferase OS=Streptococcus oligofermentans AS 1.3089 GN=I872_01320 PE=4 SV=1 - [N0C436_9STRE]	59.0586	62.9	1	13	13	33	248	27.8812	8.73389
N0C439	tRNA (guanine-N(1)-)-methyltransferase OS=Streptococcus oligofermentans AS 1.3089 GN=trmD PE=3 SV=1 - [N0C439_9STRE]	25.5503	37.45	1	7	7	14	243	27.8999	4.90674
N0C442	30S ribosomal protein S15 OS=Streptococcus oligofermentans AS 1.3089 GN=rpsO PE=3 SV=1 - [N0C442_9STRE]	34.1677	35.96	1	8	8	49	89	10.5147	10.1841
N0C451	Uncharacterized protein OS=Streptococcus oligofermentans AS 1.3089 GN=I872_05180 PE=4 SV=1 - [N0C451_9STRE]	50.3017	21.5	1	3	3	18	214	23.6937	5.30029
N0C453	ATPase/kinase OS=Streptococcus oligofermentans AS 1.3089 GN=I872_01405 PE=4 SV=1 - [N0C453_9STRE]	0	5.68	1	2	2	2	352	40.6895	5.68115
N0C457	Uncharacterized protein OS=Streptococcus oligofermentans AS 1.3089 GN=I872_05230 PE=4 SV=1 - [N0C457_9STRE]	52.584	29.43	1	6	6	22	282	30.7179	4.70361
N0C461	33 kDa chaperonin OS=Streptococcus oligofermentans AS 1.3089 GN=hslO PE=3 SV=1 - [N0C461_9STRE]	78.7278	44.48	1	11	11	48	290	31.62	4.81787
N0C463	Fructose operon transcriptional repressor OS=Streptococcus oligofermentans AS 1.3089 GN=I872_05255 PE=4 SV=1 - [N0C463_9STRE]	103.443	43.72	1	13	13	49	247	27.4876	6.7124
N0C467	Coproporphyrinogen III oxidase OS=Streptococcus oligofermentans AS 1.3089 GN=I872_05280 PE=4 SV=1 - [N0C467_9STRE]	35.9659	21.54	1	6	6	15	376	42.9428	5.36377
N0C472	Glucose-1-phosphate thymidylyltransferase OS=Streptococcus oligofermentans AS 1.3089 GN=I872_05305 PE=3 SV=1 - [N0C472_9STRE]	537.775	92.04	1	23	23	239	289	32.1364	4.95752
N0C473	Serine acetyltransferase OS=Streptococcus oligofermentans AS 1.3089 GN=I872_01480 PE=3 SV=1 - [N0C473_9STRE]	16.224	34.63	1	5	5	8	205	22.5049	7.21045
N0C476	Bcl-2 family protein OS=Streptococcus oligofermentans AS 1.3089 GN=I872_05330 PE=4 SV=1 - [N0C476_9STRE]	29.5271	46.29	1	9	9	18	229	25.6827	5.96045
N0C480	Transporter OS=Streptococcus oligofermentans AS 1.3089 GN=I872_01505 PE=4 SV=1 - [N0C480_9STRE]	4.3233	6.02	1	3	3	4	615	67.6385	9.59814
N0C487	Single-stranded-DNA-specific exonuclease RecJ OS=Streptococcus oligofermentans AS 1.3089 GN=I872_05380 PE=4 SV=1 - [N0C487_9STRE]	76.3886	30.18	1	18	18	43	739	82.6787	4.80518
N0C493	Stress response protein, TerZ-and CABP1 OS=Streptococcus oligofermentans AS 1.3089 GN=I872_05415 PE=4 SV=1 - [N0C493_9STRE]	62.126	35.18	1	5	5	26	199	21.5587	4.66553
N0C495	Thioredoxin OS=Streptococcus oligofermentans AS 1.3089 GN=I872_01565 PE=3 SV=1 - [N0C495_9STRE]	114.964	71.15	1	6	7	64	104	11.5769	4.70361
N0C499	Citrate lyase subunit beta OS=Streptococcus oligofermentans AS 1.3089 GN=I872_05440 PE=4 SV=1 - [N0C499_9STRE]	0	6.78	1	3	3	3	354	40.2353	5.5542
N0C4A2	Uncharacterized protein OS=Streptococcus oligofermentans AS 1.3089 GN=I872_01590 PE=4 SV=1 - [N0C4A2_9STRE]	55.0139	64.02	1	14	15	54	264	30.7829	9.29053
N0C4B8	Alanine racemase OS=Streptococcus oligofermentans AS 1.3089 GN=alr PE=3 SV=1 - [N0C4B8_9STRE]	19.4445	25.82	1	6	6	27	368	39.6419	6.17627
N0C4B9	DegV family protein OS=Streptococcus oligofermentans AS 1.3089 GN=I872_05540 PE=4 SV=1 - [N0C4B9_9STRE]	77.0922	31.43	1	7	8	57	280	30.5187	5.2876
N0C4C4	Chlorohydrolase OS=Streptococcus oligofermentans AS 1.3089 GN=I872_05565 PE=4 SV=1 - [N0C4C4_9STRE]	24.8807	30.26	1	7	7	15	423	46.8185	4.86865
N0C4D1	Uncharacterized protein OS=Streptococcus oligofermentans AS 1.3089 GN=I872_01690 PE=4 SV=1 - [N0C4D1_9STRE]	10.4859	18.65	1	5	5	8	311	35.0951	6.03662
N0C4D9	Branched-chain amino acid ABC transporter ATP-binding protein OS=Streptococcus oligofermentans AS 1.3089 GN=I872_05640 PE=3 SV=1 - [N0C4D9_9STRE]	83.9256	57.69	1	12	12	47	234	25.4135	6.60986
N0C4E3	Uncharacterized protein OS=Streptococcus oligofermentans AS 1.3089 GN=I872_05665 PE=4 SV=1 - [N0C4E3_9STRE]	0	46.07	1	2	3	3	89	10.5615	9.17334
N0C4E8	Cof family protein OS=Streptococcus oligofermentans AS 1.3089 GN=I872_05690 PE=4 SV=1 - [N0C4E8_9STRE]	30.4479	32.7	1	7	7	18	263	29.5509	4.80518
N0C4F3	Ribonuclease 3 OS=Streptococcus oligofermentans AS 1.3089 GN=rnc PE=3 SV=1 - [N0C4F3_9STRE]	16.1944	19.74	1	5	5	7	228	25.6481	4.99561
N0C4F8	Proline dipeptidase OS=Streptococcus oligofermentans AS 1.3089 GN=I872_05740 PE=4 SV=1 - [N0C4F8_9STRE]	80.9919	27.78	1	6	6	33	360	40.5322	4.80518
N0C4G4	Glycosyltransferase OS=Streptococcus oligofermentans AS 1.3089 GN=I872_01835 PE=4 SV=1 - [N0C4G4_9STRE]	18.6477	30.86	1	9	9	15	324	37.4761	7.00537
N0C4G7	Glycosyltransferase OS=Streptococcus oligofermentans AS 1.3089 GN=I872_01860 PE=4 SV=1 - [N0C4G7_9STRE]	67.7353	39.1	1	28	28	42	977	113.924	5.2749
N0C4H2	Sugar ABC transporter ATPase OS=Streptococcus oligofermentans AS 1.3089 GN=I872_01895 PE=3 SV=1 - [N0C4H2_9STRE]	74.366	43.53	1	17	17	39	402	44.9397	5.09717
N0C4H3	Cytidylate kinase OS=Streptococcus oligofermentans AS 1.3089 GN=cmk PE=3 SV=1 - [N0C4H3_9STRE]	27.7256	45.33	1	7	7	23	225	24.886	5.08447
N0C4H5	HPr kinase/phosphorylase OS=Streptococcus oligofermentans AS 1.3089 GN=hprK PE=3 SV=1 - [N0C4H5_9STRE]	127.61	64.95	1	19	19	94	311	35.0783	5.98584
N0C4H8	Uncharacterized protein OS=Streptococcus oligofermentans AS 1.3089 GN=I872_01955 PE=4 SV=1 - [N0C4H8_9STRE]	2.39987	12.75	1	2	2	5	204	23.2923	4.93213
N0C4I0	Transcriptional accessory ribonuclease (YqgFc, S1) OS=Streptococcus oligofermentans AS 1.3089 GN=I872_05840 PE=4 SV=1 - [N0C4I0_9STRE]	125.003	41.27	1	23	23	60	710	78.5601	5.5542
N0C4I2	Methionine aminopeptidase OS=Streptococcus oligofermentans AS 1.3089 GN=map PE=3 SV=1 - [N0C4I2_9STRE]	114.522	49.82	1	7	7	47	285	31.5665	4.89404
N0C4I6	Cation (Mg/Ni uptake) transport ATPase OS=Streptococcus oligofermentans AS 1.3089 GN=I872_05875 PE=3 SV=1 - [N0C4I6_9STRE]	20.4234	11.17	1	6	6	11	886	98.4546	4.70361
N0C4I7	Uncharacterized protein OS=Streptococcus oligofermentans AS 1.3089 GN=I872_02005 PE=4 SV=1 - [N0C4I7_9STRE]	0	10.58	1	2	2	6	274	31.9782	9.42236
N0C4J1	DNA ligase OS=Streptococcus oligofermentans AS 1.3089 GN=ligA PE=3 SV=1 - [N0C4J1_9STRE]	147.032	41.87	1	20	20	64	652	72.0275	5.23682
N0C4J4	3-dehydroquinate dehydratase OS=Streptococcus oligofermentans AS 1.3089 GN=aroD PE=3 SV=1 - [N0C4J4_9STRE]	80.6422	61.78	1	9	9	42	225	25.5558	4.65283
N0C4J6	50S ribosomal protein L1 OS=Streptococcus oligofermentans AS 1.3089 GN=rplA PE=3 SV=1 - [N0C4J6_9STRE]	542.273	84.72	1	23	23	355	229	24.4449	9.23193
N0C4K3	NADPH-dependent FMN reductase OS=Streptococcus oligofermentans AS 1.3089 GN=I872_02110 PE=4 SV=1 - [N0C4K3_9STRE]	225.188	56.59	1	10	10	91	182	19.6222	4.99561
N0C4K5	Uncharacterized protein OS=Streptococcus oligofermentans AS 1.3089 GN=I872_05985 PE=4 SV=1 - [N0C4K5_9STRE]	25.1637	26.48	1	12	12	18	574	64.8605	5.59229
N0C4K7	Asparagine--tRNA ligase OS=Streptococcus oligofermentans AS 1.3089 GN=asnC PE=3 SV=1 - [N0C4K7_9STRE]	168.783	46.21	1	23	23	127	448	50.9404	5.09717
N0C4K9	ABC transporter ATPase OS=Streptococcus oligofermentans AS 1.3089 GN=I872_02160 PE=3 SV=1 - [N0C4K9_9STRE]	14.7918	18.91	1	7	8	9	513	58.3946	6.39209
N0C4L0	Transcription elongation factor GreA OS=Streptococcus oligofermentans AS 1.3089 GN=greA PE=3 SV=1 - [N0C4L0_9STRE]	182.708	83.75	1	14	14	80	160	17.4761	4.62744
N0C4L4	Uncharacterized protein OS=Streptococcus oligofermentans AS 1.3089 GN=I872_02185 PE=4 SV=1 - [N0C4L4_9STRE]	72.1351	34.86	1	17	17	32	591	69.3607	5.021
N0C4L6	Uncharacterized protein OS=Streptococcus oligofermentans AS 1.3089 GN=I872_06035 PE=4 SV=1 - [N0C4L6_9STRE]	38.941	43.41	1	7	7	19	182	20.7499	8.89502
N0C4L8	Recombination protein RecR OS=Streptococcus oligofermentans AS 1.3089 GN=recR PE=3 SV=1 - [N0C4L8_9STRE]	12.7832	17.68	1	3	3	7	198	21.641	4.88135
N0C4M1	Uncharacterized protein OS=Streptococcus oligofermentans AS 1.3089 GN=I872_06060 PE=4 SV=1 - [N0C4M1_9STRE]	45.3404	37.91	1	6	6	23	211	23.8111	5.24951
N0C4M6	Histidine kinase OS=Streptococcus oligofermentans AS 1.3089 GN=I872_06085 PE=4 SV=1 - [N0C4M6_9STRE]	20.1132	43.36	1	10	10	16	339	38.5978	6.31592
N0C4M7	Uridylate kinase OS=Streptococcus oligofermentans AS 1.3089 GN=pyrH PE=3 SV=1 - [N0C4M7_9STRE]	327.081	67.63	1	10	10	105	241	25.9564	5.33838
N0C4M9	Oligopeptide transport ATP-binding protein OS=Streptococcus oligofermentans AS 1.3089 GN=I872_06110 PE=3 SV=1 - [N0C4M9_9STRE]	112.034	43.66	1	15	15	51	355	39.3182	5.17334
N0C4N3	Ribonucleoside-diphosphate reductase subunit beta OS=Streptococcus oligofermentans AS 1.3089 GN=nrdF PE=3 SV=1 - [N0C4N3_9STRE]	256.42	53.58	1	15	16	117	321	37.0783	4.57666
N0C4N4	Uncharacterized protein OS=Streptococcus oligofermentans AS 1.3089 GN=I872_06135 PE=4 SV=1 - [N0C4N4_9STRE]	21.6407	23.78	1	4	4	8	164	18.9161	5.2749
N0C4N7	Phosphocarrier protein HPr OS=Streptococcus oligofermentans AS 1.3089 GN=I872_02345 PE=4 SV=1 - [N0C4N7_9STRE]	279.3	57.47	1	2	2	108	87	8.94555	4.88135
N0C4N8	Aminopeptidase PepS OS=Streptococcus oligofermentans AS 1.3089 GN=I872_06160 PE=4 SV=1 - [N0C4N8_9STRE]	143.768	41.4	1	15	15	51	413	45.2167	4.99561
N0C4P1	Glucose-1-phosphate adenylyltransferase OS=Streptococcus oligofermentans AS 1.3089 GN=glgC PE=3 SV=1 - [N0C4P1_9STRE]	105.073	36.84	1	11	11	48	380	41.5256	4.77979
N0C4P3	Proline--tRNA ligase OS=Streptococcus oligofermentans AS 1.3089 GN=proS PE=3 SV=1 - [N0C4P3_9STRE]	908.576	68.51	1	38	38	356	616	68.6532	5.13525
N0C4P6	Permease OS=Streptococcus oligofermentans AS 1.3089 GN=I872_02395 PE=4 SV=1 - [N0C4P6_9STRE]	58.3975	19.28	1	4	4	14	389	43.297	9.36377
N0C4P9	Transketolase OS=Streptococcus oligofermentans AS 1.3089 GN=I872_06210 PE=3 SV=1 - [N0C4P9_9STRE]	919.942	61.55	1	31	31	302	658	71.0059	5.09717
N0C4Q0	Fibronectin-binding protein A OS=Streptococcus oligofermentans AS 1.3089 GN=I872_02420 PE=4 SV=1 - [N0C4Q0_9STRE]	76.8603	45.9	1	20	20	27	549	62.7179	7.35693
N0C4Q4	Phenylalanine--tRNA ligase beta subunit OS=Streptococcus oligofermentans AS 1.3089 GN=pheT PE=3 SV=1 - [N0C4Q4_9STRE]	389.033	60.05	1	37	37	185	801	87.1361	4.79248
N0C4Q5	Guanosine 3',5'-bis-pyrophosphate (PpGpp) synthetase OS=Streptococcus oligofermentans AS 1.3089 GN=I872_06235 PE=4 SV=1 - [N0C4Q5_9STRE]	2.22555	27.67	1	4	5	7	206	23.9553	7.40088
N0C4Q9	ABC transporter ATP-binding protein OS=Streptococcus oligofermentans AS 1.3089 GN=I872_02470 PE=3 SV=1 - [N0C4Q9_9STRE]	89.921	50.68	1	8	8	39	221	24.8123	7.60596
N0C4R1	Ribosomal RNA small subunit methyltransferase I OS=Streptococcus oligofermentans AS 1.3089 GN=rsmI PE=3 SV=1 - [N0C4R1_9STRE]	56.676	49.65	1	12	12	31	288	31.9296	6.25244
N0C4R4	Phosphopentomutase OS=Streptococcus oligofermentans AS 1.3089 GN=deoB PE=3 SV=1 - [N0C4R4_9STRE]	51.585	34.99	1	10	10	40	403	44.5051	4.95752
N0C4R6	5'-methylthioadenosine/S-adenosylhomocysteine nucleosidase OS=Streptococcus oligofermentans AS 1.3089 GN=I872_06285 PE=4 SV=1 - [N0C4R6_9STRE]	44.398	74.78	1	12	12	35	230	24.9557	5.021
N0C4R8	NAD-dependent protein deacetylase OS=Streptococcus oligofermentans AS 1.3089 GN=cobB PE=3 SV=1 - [N0C4R8_9STRE]	13.3678	15.1	1	3	3	5	245	27.3518	5.73193
N0C4S1	HD superfamily hydrolase OS=Streptococcus oligofermentans AS 1.3089 GN=I872_02545 PE=4 SV=1 - [N0C4S1_9STRE]	0	7.71	1	4	4	4	765	87.3304	5.47803
N0C4T1	ATP-dependent RNA helicase OS=Streptococcus oligofermentans AS 1.3089 GN=I872_06335 PE=4 SV=1 - [N0C4T1_9STRE]	88.792	33.78	1	16	16	59	447	50.8081	9.43701
N0C4T8	Uracil-DNA glycosylase OS=Streptococcus oligofermentans AS 1.3089 GN=ung PE=3 SV=1 - [N0C4T8_9STRE]	20.2121	51.61	1	7	7	15	217	23.8174	6.52197
N0C4U0	DNA topoisomerase 4 subunit B OS=Streptococcus oligofermentans AS 1.3089 GN=parE PE=3 SV=1 - [N0C4U0_9STRE]	32.4067	16.54	1	9	9	17	647	71.5728	6.59521
N0C4U2	Exodeoxyribonuclease OS=Streptococcus oligofermentans AS 1.3089 GN=I872_06385 PE=4 SV=1 - [N0C4U2_9STRE]	489.676	78.18	1	20	20	166	275	31.1008	5.71924
N0C4V3	Uncharacterized protein OS=Streptococcus oligofermentans AS 1.3089 GN=I872_02695 PE=4 SV=1 - [N0C4V3_9STRE]	107.031	48.29	1	23	23	50	557	65.7072	5.04639
N0C4V5	HAD family phosphatase OS=Streptococcus oligofermentans AS 1.3089 GN=I872_06435 PE=4 SV=1 - [N0C4V5_9STRE]	4.47855	14.29	1	2	2	7	175	20.3949	9.5249
N0C4V7	Triosephosphate isomerase OS=Streptococcus oligofermentans AS 1.3089 GN=tpiA PE=3 SV=1 - [N0C4V7_9STRE]	1269.27	84.13	1	15	15	464	252	26.5473	4.80518
N0C4W2	Cof family protein OS=Streptococcus oligofermentans AS 1.3089 GN=I872_02760 PE=4 SV=1 - [N0C4W2_9STRE]	95.4708	60.22	1	17	17	64	269	29.8187	5.14795
N0C4W6	Peptide chain release factor 2 OS=Streptococcus oligofermentans AS 1.3089 GN=prfB PE=3 SV=1 - [N0C4W6_9STRE]	34.7008	30.65	1	9	9	28	336	38.3288	4.7417
N0C4W9	Uncharacterized protein OS=Streptococcus oligofermentans AS 1.3089 GN=I872_06485 PE=4 SV=1 - [N0C4W9_9STRE]	2.07136	6.98	1	3	3	3	430	50.9113	5.63037
N0C4X0	ATP-dependent DNA helicase DNA polymerase III, epsilon subunit OS=Streptococcus oligofermentans AS 1.3089 GN=I872_02810 PE=4 SV=1 - [N0C4X0_9STRE]	2.15245	7.86	1	5	5	8	814	93.4788	5.63037
N0C4X4	DNA gyrase subunit B OS=Streptococcus oligofermentans AS 1.3089 GN=gyrB PE=3 SV=1 - [N0C4X4_9STRE]	173.267	37.29	1	19	20	80	649	72.2986	5.31299
N0C4Y5	Phage-associated protein OS=Streptococcus oligofermentans AS 1.3089 GN=I872_02885 PE=4 SV=1 - [N0C4Y5_9STRE]	21.046	27.68	1	5	5	13	224	26.2791	5.40186
N0C4Z7	3-carboxymuconate cyclase OS=Streptococcus oligofermentans AS 1.3089 GN=I872_02960 PE=4 SV=1 - [N0C4Z7_9STRE]	43.6519	34.23	1	7	7	12	336	36.94	4.99561
N0C502	Two-component response transcriptional regulator OS=Streptococcus oligofermentans AS 1.3089 GN=I872_02985 PE=4 SV=1 - [N0C502_9STRE]	12.961	22.02	1	4	5	11	218	24.8639	5.04639
N0C506	ATP synthase subunit delta OS=Streptococcus oligofermentans AS 1.3089 GN=atpH PE=3 SV=1 - [N0C506_9STRE]	105.229	54.49	1	8	8	49	178	20.5139	5.90967
N0C514	Uncharacterized protein OS=Streptococcus oligofermentans AS 1.3089 GN=I872_03060 PE=4 SV=1 - [N0C514_9STRE]	7.02675	28.15	1	2	2	2	135	15.473	4.90674
N0C515	Putative transcriptional regulator OS=Streptococcus oligofermentans AS 1.3089 GN=I872_06670 PE=4 SV=1 - [N0C515_9STRE]	27.8222	35.96	1	4	4	7	178	20.3555	5.69385
N0C519	Probable GTP-binding protein EngB OS=Streptococcus oligofermentans AS 1.3089 GN=engB PE=3 SV=1 - [N0C519_9STRE]	59.5026	74.87	1	13	13	47	195	22.1066	8.90967
N0C523	50S ribosomal protein L10 OS=Streptococcus oligofermentans AS 1.3089 GN=rplJ PE=3 SV=1 - [N0C523_9STRE]	667.944	84.34	1	20	20	277	166	17.4235	5.24951
N0C528	Ribosome-binding ATPase YchF OS=Streptococcus oligofermentans AS 1.3089 GN=ychF PE=3 SV=1 - [N0C528_9STRE]	277.161	73.05	1	25	25	117	371	41.1113	4.88135
N0C529	Uncharacterized protein OS=Streptococcus oligofermentans AS 1.3089 GN=I872_06720 PE=4 SV=1 - [N0C529_9STRE]	32.9967	21.29	1	5	5	12	249	26.7237	6.94678
N0C535	Signal peptidase I OS=Streptococcus oligofermentans AS 1.3089 GN=I872_06745 PE=4 SV=1 - [N0C535_9STRE]	18.3419	30.27	1	5	5	11	185	21.2852	7.23975
N0C539	NADH oxidase OS=Streptococcus oligofermentans AS 1.3089 GN=I872_03225 PE=4 SV=1 - [N0C539_9STRE]	1239.3	61.66	1	30	30	441	459	50.2245	5.26221
N0C541	Glycosyl transferase family protein OS=Streptococcus oligofermentans AS 1.3089 GN=I872_06770 PE=4 SV=1 - [N0C541_9STRE]	17.2303	21.39	1	4	5	12	332	37.6525	6.87354
N0C543	N5-carboxyaminoimidazole ribonucleotide mutase OS=Streptococcus oligofermentans AS 1.3089 GN=I872_00125 PE=3 SV=1 - [N0C543_9STRE]	110.085	77.78	1	7	7	50	162	16.9479	6.31592
N0C544	FTR1 family iron permease OS=Streptococcus oligofermentans AS 1.3089 GN=I872_03250 PE=4 SV=1 - [N0C544_9STRE]	8.08941	10	1	4	4	4	560	61.3087	5.93506
N0C552	Adenylosuccinate lyase OS=Streptococcus oligofermentans AS 1.3089 GN=I872_00175 PE=3 SV=1 - [N0C552_9STRE]	478.938	75.87	1	30	30	201	431	49.501	5.42725
N0C554	Cation transport ATPase OS=Streptococcus oligofermentans AS 1.3089 GN=I872_06820 PE=3 SV=1 - [N0C554_9STRE]	4.58719	14.12	1	9	9	13	779	85.5855	6.23975
N0C555	Release factor glutamine methyltransferase OS=Streptococcus oligofermentans AS 1.3089 GN=prmC PE=3 SV=1 - [N0C555_9STRE]	9.35322	13.41	1	3	3	4	276	30.6097	4.67822
N0C559	Uncharacterized protein OS=Streptococcus oligofermentans AS 1.3089 GN=I872_03325 PE=4 SV=1 - [N0C559_9STRE]	11.613	41.21	1	4	4	7	165	18.1552	4.57666
N0C561	Galactose-6-phosphate isomerase subunit LacB OS=Streptococcus oligofermentans AS 1.3089 GN=lacB PE=3 SV=1 - [N0C561_9STRE]	8.80582	43.27	1	4	4	7	171	18.7864	5.75732
N0C563	Holliday junction ATP-dependent DNA helicase RuvB OS=Streptococcus oligofermentans AS 1.3089 GN=ruvB PE=3 SV=1 - [N0C563_9STRE]	40.9511	38.55	1	9	9	21	332	37.4011	4.85596
N0C564	Prephenate dehydratase OS=Streptococcus oligofermentans AS 1.3089 GN=I872_03350 PE=4 SV=1 - [N0C564_9STRE]	26.8477	42.55	1	7	7	16	282	31.7905	5.03369
N0C567	PTS system enzyme IIBC component (Galactitol/fructose specific) OS=Streptococcus oligofermentans AS 1.3089 GN=I872_06870 PE=4 SV=1 - [N0C567_9STRE]	2.39855	23.42	1	2	2	3	158	17.8111	4.75439
N0C568	Uncharacterized protein OS=Streptococcus oligofermentans AS 1.3089 GN=I872_03375 PE=4 SV=1 - [N0C568_9STRE]	1.96593	24.67	1	5	5	5	227	26.5103	6.22705
N0C569	Transcriptional regulator PlcR OS=Streptococcus oligofermentans AS 1.3089 GN=I872_00260 PE=4 SV=1 - [N0C569_9STRE]	21.7531	29.74	1	6	6	9	306	36.0831	4.99561
N0C579	Uncharacterized protein OS=Streptococcus oligofermentans AS 1.3089 GN=I872_03435 PE=4 SV=1 - [N0C579_9STRE]	19.3024	31.18	1	4	4	7	170	19.7882	4.01807
N0C580	ATP-dependent 6-phosphofructokinase OS=Streptococcus oligofermentans AS 1.3089 GN=pfkA PE=3 SV=1 - [N0C580_9STRE]	1384.12	86.31	1	28	28	526	336	35.4303	5.98584
N0C581	RpiR family transcriptional regulator OS=Streptococcus oligofermentans AS 1.3089 GN=I872_00335 PE=4 SV=1 - [N0C581_9STRE]	0	18.86	1	3	3	4	281	32.4057	7.81104
N0C583	Uncharacterized protein OS=Streptococcus oligofermentans AS 1.3089 GN=I872_03460 PE=4 SV=1 - [N0C583_9STRE]	101.783	45.22	1	11	11	42	345	37.8169	5.21143
N0C587	Multidrig ABC transporter ATPase OS=Streptococcus oligofermentans AS 1.3089 GN=I872_03485 PE=3 SV=1 - [N0C587_9STRE]	12.4513	17.41	1	3	3	9	247	27.4412	4.91943
N0C588	1,4-beta-N-acetylmuramidase OS=Streptococcus oligofermentans AS 1.3089 GN=I872_06920 PE=4 SV=1 - [N0C588_9STRE]	2.21755	12.46	1	3	3	3	281	31.9313	6.88818
N0C592	ABC transporter ATP-binding protein OS=Streptococcus oligofermentans AS 1.3089 GN=I872_06945 PE=4 SV=1 - [N0C592_9STRE]	6.21909	9.33	1	3	4	5	418	44.6513	5.19873
N0C595	UPF0246 protein I872_03510 OS=Streptococcus oligofermentans AS 1.3089 GN=I872_03510 PE=3 SV=1 - [N0C595_9STRE]	60.6754	36.97	1	6	6	29	238	27.5034	6.7124
N0C598	Uncharacterized protein OS=Streptococcus oligofermentans AS 1.3089 GN=I872_00445 PE=4 SV=1 - [N0C598_9STRE]	25.0191	53.1	1	5	5	11	145	16.5393	4.58936
N0C599	Dipeptidase OS=Streptococcus oligofermentans AS 1.3089 GN=I872_06995 PE=4 SV=1 - [N0C599_9STRE]	31.3833	19.01	1	10	10	18	568	64.157	5.38916
N0C5A1	Uncharacterized protein OS=Streptococcus oligofermentans AS 1.3089 GN=I872_03535 PE=4 SV=1 - [N0C5A1_9STRE]	1.73098	10.77	1	2	2	3	195	21.6492	7.2251
N0C5A2	Ribonuclease R OS=Streptococcus oligofermentans AS 1.3089 GN=rnr PE=3 SV=1 - [N0C5A2_9STRE]	51.6761	30.4	1	18	18	29	783	89.2193	7.29834
N0C5A4	Queuine tRNA-ribosyltransferase OS=Streptococcus oligofermentans AS 1.3089 GN=tgt PE=3 SV=1 - [N0C5A4_9STRE]	45.8037	19.21	1	5	5	17	380	43.1144	6.60986
N0C5A5	Formamidopyrimidine-DNA glycosylase OS=Streptococcus oligofermentans AS 1.3089 GN=mutM PE=3 SV=1 - [N0C5A5_9STRE]	53.273	33.58	1	8	8	29	274	30.8744	9.31982
N0C5A9	ABC transporter ATP-binding protein OS=Streptococcus oligofermentans AS 1.3089 GN=I872_03560 PE=3 SV=1 - [N0C5A9_9STRE]	301.615	48.21	1	23	23	142	504	55.1075	6.65381
N0C5B1	50S ribosomal protein L23 OS=Streptococcus oligofermentans AS 1.3089 GN=rplW PE=3 SV=1 - [N0C5B1_9STRE]	176.897	69.7	1	7	7	115	99	10.8359	9.5249
N0C5B4	Uncharacterized protein OS=Streptococcus oligofermentans AS 1.3089 GN=I872_07120 PE=4 SV=1 - [N0C5B4_9STRE]	47.8904	55.63	1	7	8	31	160	18.7456	5.12256
N0C5B6	50S ribosomal protein L16 OS=Streptococcus oligofermentans AS 1.3089 GN=rplP PE=3 SV=1 - [N0C5B6_9STRE]	464.022	45.26	1	8	8	192	137	15.4424	10.6528
N0C5B7	Homoserine kinase OS=Streptococcus oligofermentans AS 1.3089 GN=thrB PE=3 SV=1 - [N0C5B7_9STRE]	170.58	47.92	1	10	10	73	288	31.5297	6.43018
N0C5C1	50S ribosomal protein L5 OS=Streptococcus oligofermentans AS 1.3089 GN=rplE PE=3 SV=1 - [N0C5C1_9STRE]	1358.46	90.56	1	23	23	669	180	19.8167	9.34912
N0C5C2	Uncharacterized protein OS=Streptococcus oligofermentans AS 1.3089 GN=I872_07170 PE=4 SV=1 - [N0C5C2_9STRE]	10.723	23.87	1	6	7	8	444	48.2812	4.67822
N0C5C4	Spermidine/putrescine ABC transporter spermidine/putrescine-binding protein OS=Streptococcus oligofermentans AS 1.3089 GN=I872_03610 PE=4 SV=1 - [N0C5C4_9STRE]	19.7127	23.03	1	5	5	7	356	40.7673	5.14795
N0C5C5	Catabolite gene activator and regulatory subunit of cAMP-dependent protein kinases OS=Streptococcus oligofermentans AS 1.3089 GN=I872_07195 PE=4 SV=1 - [N0C5C5_9STRE]	1.96778	16.23	1	3	3	3	228	27.1537	7.97217
N0C5C6	30S ribosomal protein S5 OS=Streptococcus oligofermentans AS 1.3089 GN=rpsE PE=3 SV=1 - [N0C5C6_9STRE]	718.431	71.34	1	12	12	484	164	17.0935	9.68604
N0C5C8	Superoxide dismutase OS=Streptococcus oligofermentans AS 1.3089 GN=I872_07220 PE=3 SV=1 - [N0C5C8_9STRE]	776.125	68.16	2	13	13	253	201	22.4102	4.90674
N0C5C9	Gamma-glutamyl phosphate reductase OS=Streptococcus oligofermentans AS 1.3089 GN=proA PE=3 SV=1 - [N0C5C9_9STRE]	155.879	58.81	1	22	22	79	420	45.3776	5.38916
N0C5D2	Translation initiation factor IF-1 OS=Streptococcus oligofermentans AS 1.3089 GN=infA PE=3 SV=1 - [N0C5D2_9STRE]	6.55152	62.5	1	3	3	13	72	8.19727	8.49951
N0C5D3	6-phospho-beta-glucosidase OS=Streptococcus oligofermentans AS 1.3089 GN=I872_07245 PE=3 SV=1 - [N0C5D3_9STRE]	199.556	47.69	1	17	17	73	390	45.1157	5.04639
N0C5D4	Glycosylation associated protein, mature Fap1 export and glycosylation,gap1 OS=Streptococcus oligofermentans AS 1.3089 GN=I872_07270 PE=4 SV=1 - [N0C5D4_9STRE]	31.6323	29.91	1	9	9	16	535	62.8416	4.97021
N0C5D6	50S ribosomal protein L17 OS=Streptococcus oligofermentans AS 1.3089 GN=rplQ PE=3 SV=1 - [N0C5D6_9STRE]	516.652	62.5	1	7	7	132	128	14.5667	9.979
N0C5D7	Collagen-like surface-anchored protein OS=Streptococcus oligofermentans AS 1.3089 GN=I872_03680 PE=4 SV=1 - [N0C5D7_9STRE]	497.238	36.22	1	40	40	183	1607	164.539	5.50342
N0C5D8	Phosphoenolpyruvate carboxykinase (ATP) OS=Streptococcus oligofermentans AS 1.3089 GN=I872_07295 PE=4 SV=1 - [N0C5D8_9STRE]	0	3.65	1	2	2	4	548	62.5039	6.99072
N0C5E1	Cell division protein DivIVA OS=Streptococcus oligofermentans AS 1.3089 GN=I872_07320 PE=4 SV=1 - [N0C5E1_9STRE]	165.865	55.17	1	14	14	63	261	30.2444	4.57666
N0C5E3	Uncharacterized protein OS=Streptococcus oligofermentans AS 1.3089 GN=I872_03705 PE=4 SV=1 - [N0C5E3_9STRE]	6.56393	15.25	1	3	3	3	223	25.992	5.26221
N0C5E4	Zn-binding lipoprotein OS=Streptococcus oligofermentans AS 1.3089 GN=I872_00645 PE=3 SV=1 - [N0C5E4_9STRE]	144.343	45.2	1	18	18	55	500	56.298	5.12256
N0C5E6	Cell division protein FtsZ OS=Streptococcus oligofermentans AS 1.3089 GN=ftsZ PE=3 SV=1 - [N0C5E6_9STRE]	2066.87	65.56	1	25	25	683	421	44.6619	4.80518
N0C5F3	DNA-directed RNA polymerase subunit beta OS=Streptococcus oligofermentans AS 1.3089 GN=rpoB PE=3 SV=1 - [N0C5F3_9STRE]	1135.96	68.49	4	65	65	491	1190	133.043	5.17334
N0C5F5	Aspartate carbamoyltransferase OS=Streptococcus oligofermentans AS 1.3089 GN=pyrB PE=3 SV=1 - [N0C5F5_9STRE]	139.813	53.77	1	16	16	75	305	34.5134	5.63037
N0C5F7	Tryptophan synthase beta chain OS=Streptococcus oligofermentans AS 1.3089 GN=trpB PE=3 SV=1 - [N0C5F7_9STRE]	5.41311	9.58	1	2	2	2	407	43.9783	5.60498
N0C5G0	GTP cyclohydrolase 1 OS=Streptococcus oligofermentans AS 1.3089 GN=folE PE=3 SV=1 - [N0C5G0_9STRE]	22.7535	35.33	1	4	4	10	184	20.4214	6.63916
N0C5G1	Putative gluconeogenesis factor OS=Streptococcus oligofermentans AS 1.3089 GN=I872_03780 PE=3 SV=1 - [N0C5G1_9STRE]	93.4468	57.85	1	13	13	42	325	35.9565	5.52881
N0C5G3	Uncharacterized protein OS=Streptococcus oligofermentans AS 1.3089 GN=I872_07480 PE=4 SV=1 - [N0C5G3_9STRE]	58.869	26.09	1	9	9	28	368	39.7914	5.23682
N0C5G5	DNA response regulator OS=Streptococcus oligofermentans AS 1.3089 GN=I872_00765 PE=4 SV=1 - [N0C5G5_9STRE]	2.94055	17.24	1	3	3	3	232	27.118	5.71924
N0C5G7	Segregation and condensation protein B OS=Streptococcus oligofermentans AS 1.3089 GN=scpB PE=3 SV=1 - [N0C5G7_9STRE]	9.03405	43.09	1	5	5	10	181	20.1426	4.64014
N0C5H0	UPF0371 protein I872_00790 OS=Streptococcus oligofermentans AS 1.3089 GN=I872_00790 PE=3 SV=1 - [N0C5H0_9STRE]	549.417	58.5	1	30	30	243	494	55.3246	6.12549
N0C5H1	Non-canonical purine NTP pyrophosphatase OS=Streptococcus oligofermentans AS 1.3089 GN=I872_07530 PE=3 SV=1 - [N0C5H1_9STRE]	18.8807	26.77	1	6	6	7	325	36.0215	4.79248
N0C5H5	Valine--tRNA ligase OS=Streptococcus oligofermentans AS 1.3089 GN=valS PE=3 SV=1 - [N0C5H5_9STRE]	252.064	47.11	1	33	33	137	883	100.855	5.10986
N0C5H9	Putative oxidoreductase OS=Streptococcus oligofermentans AS 1.3089 GN=I872_07580 PE=4 SV=1 - [N0C5H9_9STRE]	9.98148	25.48	1	5	5	9	310	32.8091	5.10986
N0C5I2	Uncharacterized protein OS=Streptococcus oligofermentans AS 1.3089 GN=I872_00840 PE=4 SV=1 - [N0C5I2_9STRE]	110.643	68.21	1	7	7	50	151	17.6419	4.4751
N0C5I3	Regulatory protein RecX OS=Streptococcus oligofermentans AS 1.3089 GN=recX PE=3 SV=1 - [N0C5I3_9STRE]	4.67739	15.5	1	3	3	4	258	30.3339	8.07471
N0C5I6	Antibiotic ABC transporter ATPase OS=Streptococcus oligofermentans AS 1.3089 GN=I872_07640 PE=3 SV=1 - [N0C5I6_9STRE]	21.6786	34.5	1	13	13	27	513	58.4158	5.05908
N0C5J0	NhaP-type Na+/H+ and K+/H+ antiporter OS=Streptococcus oligofermentans AS 1.3089 GN=I872_07665 PE=4 SV=1 - [N0C5J0_9STRE]	5.39179	7.6	1	4	4	4	684	77.1248	6.55127
N0C5J8	FtsK/SpoIIIE family protein OS=Streptococcus oligofermentans AS 1.3089 GN=I872_00925 PE=4 SV=1 - [N0C5J8_9STRE]	70.5946	31.97	1	34	34	51	1345	153.375	5.5542
N0C5K5	Uncharacterized protein OS=Streptococcus oligofermentans AS 1.3089 GN=I872_07740 PE=4 SV=1 - [N0C5K5_9STRE]	12.0358	29.05	2	4	4	6	179	20.6723	4.43701
N0C5K9	Uncharacterized protein OS=Streptococcus oligofermentans AS 1.3089 GN=I872_07765 PE=4 SV=1 - [N0C5K9_9STRE]	171.788	65.27	1	12	12	92	239	27.5889	4.51318
N0C5L3	DNA-binding response regulator OS=Streptococcus oligofermentans AS 1.3089 GN=I872_07790 PE=4 SV=1 - [N0C5L3_9STRE]	61.5696	64.19	1	10	10	28	229	26.5121	6.39209
N0C5L4	RNA polymerase sigma factor SigA OS=Streptococcus oligofermentans AS 1.3089 GN=sigA PE=3 SV=1 - [N0C5L4_9STRE]	369.611	61.35	1	19	19	139	370	42.2929	4.80518
N0C5L8	SpoU rRNA methylase family protein OS=Streptococcus oligofermentans AS 1.3089 GN=I872_07815 PE=4 SV=1 - [N0C5L8_9STRE]	62.8306	58.13	1	10	10	42	246	27.314	5.12256
N0C5M0	Two-component response transcriptional regulator OS=Streptococcus oligofermentans AS 1.3089 GN=I872_01070 PE=4 SV=1 - [N0C5M0_9STRE]	26.0053	41.15	1	6	6	13	226	25.6095	5.24951
N0C5M2	D-alanyl-D-alanine carboxypeptidase OS=Streptococcus oligofermentans AS 1.3089 GN=I872_07840 PE=4 SV=1 - [N0C5M2_9STRE]	10.1005	33.33	1	4	4	5	207	23.6098	4.729
N0C5M4	Inositol monophosphatase OS=Streptococcus oligofermentans AS 1.3089 GN=I872_04055 PE=4 SV=1 - [N0C5M4_9STRE]	5.27066	30.08	1	5	5	5	256	28.8133	4.98291
N0C5N2	Phosphate import ATP-binding protein PstB OS=Streptococcus oligofermentans AS 1.3089 GN=pstB PE=3 SV=1 - [N0C5N2_9STRE]	45.0517	65.54	1	14	14	28	267	30.3335	6.88818
N0C5N3	Formimidoylglutamase OS=Streptococcus oligofermentans AS 1.3089 GN=hutG PE=3 SV=1 - [N0C5N3_9STRE]	0	10.03	1	3	3	3	329	36.6336	5.37646
N0C5N8	Glutamate formiminotransferase OS=Streptococcus oligofermentans AS 1.3089 GN=I872_01190 PE=4 SV=1 - [N0C5N8_9STRE]	2.29138	34.45	1	6	6	6	299	33.1291	5.45264
N0C5P3	Glycosyltransferase OS=Streptococcus oligofermentans AS 1.3089 GN=I872_01215 PE=4 SV=1 - [N0C5P3_9STRE]	7.71565	11.24	1	3	3	6	347	39.1209	9.49561
N0C5P7	Lactoylglutathione lyase OS=Streptococcus oligofermentans AS 1.3089 GN=I872_04155 PE=4 SV=1 - [N0C5P7_9STRE]	168.021	38.28	1	6	6	61	128	14.5831	4.86865
N0C5P9	Uncharacterized protein OS=Streptococcus oligofermentans AS 1.3089 GN=I872_07990 PE=4 SV=1 - [N0C5P9_9STRE]	10.1635	27.56	1	4	4	7	254	29.2326	5.31299
N0C5Q1	Uncharacterized protein OS=Streptococcus oligofermentans AS 1.3089 GN=I872_01240 PE=4 SV=1 - [N0C5Q1_9STRE]	70.7005	73.53	1	14	14	30	204	23.642	5.5542
N0C5Q4	Fructose-bisphosphate aldolase OS=Streptococcus oligofermentans AS 1.3089 GN=I872_08015 PE=4 SV=1 - [N0C5Q4_9STRE]	4103.25	72.35	1	22	23	1080	293	31.284	5.23682
N0C5Q7	Chaperone protein DnaJ OS=Streptococcus oligofermentans AS 1.3089 GN=dnaJ PE=3 SV=1 - [N0C5Q7_9STRE]	89.0828	36.44	1	10	10	36	376	40.6048	7.03467
N0C5Q9	Transcription elongation factor NusA OS=Streptococcus oligofermentans AS 1.3089 GN=nusA PE=3 SV=1 - [N0C5Q9_9STRE]	186.574	42.48	1	18	19	93	412	46.1283	4.83057
N0C5R2	UPF0356 protein I872_01290 OS=Streptococcus oligofermentans AS 1.3089 GN=I872_01290 PE=3 SV=1 - [N0C5R2_9STRE]	96.035	46.05	1	3	3	60	76	9.1638	5.26221
N0C5R4	Methionyl-tRNA formyltransferase OS=Streptococcus oligofermentans AS 1.3089 GN=fmt PE=3 SV=1 - [N0C5R4_9STRE]	138.181	55.74	1	13	13	65	305	33.0822	5.14795
N0C5R7	3-isopropylmalate dehydrogenase OS=Streptococcus oligofermentans AS 1.3089 GN=leuB PE=3 SV=1 - [N0C5R7_9STRE]	5.90246	19.42	1	5	6	6	345	37.1302	4.94482
N0C5R9	Amino acid permease OS=Streptococcus oligofermentans AS 1.3089 GN=I872_08090 PE=4 SV=1 - [N0C5R9_9STRE]	25.5427	13.45	1	5	5	9	461	51.0402	9.59814
N0C5S2	Ribosomal-protein-alanine acetyltransferase OS=Streptococcus oligofermentans AS 1.3089 GN=I872_08115 PE=4 SV=1 - [N0C5S2_9STRE]	0	25.83	1	3	3	4	151	17.7136	4.85596
N0C5S4	Uncharacterized protein OS=Streptococcus oligofermentans AS 1.3089 GN=I872_04265 PE=4 SV=1 - [N0C5S4_9STRE]	118.595	62.55	1	16	16	76	259	28.8305	5.59229
N0C5S5	Oxidoreductase, aldo-keto reductase family protein OS=Streptococcus oligofermentans AS 1.3089 GN=I872_01340 PE=4 SV=1 - [N0C5S5_9STRE]	15.6518	21.75	1	6	6	12	308	34.6188	5.33838
N0C5T0	Peptide ABC transporter ATPase OS=Streptococcus oligofermentans AS 1.3089 GN=I872_08140 PE=3 SV=1 - [N0C5T0_9STRE]	29.8614	38.82	2	8	8	15	255	28.3848	6.56592
N0C5T4	TetR/AcrR family transcriptional regulator OS=Streptococcus oligofermentans AS 1.3089 GN=I872_08165 PE=4 SV=1 - [N0C5T4_9STRE]	1.77717	26.06	1	3	3	5	188	21.876	5.30029
N0C5T5	Uncharacterized protein OS=Streptococcus oligofermentans AS 1.3089 GN=I872_04325 PE=4 SV=1 - [N0C5T5_9STRE]	84.9922	45.09	1	12	12	35	326	35.2232	5.09717
N0C5T9	Uncharacterized protein OS=Streptococcus oligofermentans AS 1.3089 GN=I872_01400 PE=4 SV=1 - [N0C5T9_9STRE]	45.2327	33.83	1	3	3	24	133	14.6343	5.31299
N0C5U1	Uncharacterized protein OS=Streptococcus oligofermentans AS 1.3089 GN=I872_08215 PE=4 SV=1 - [N0C5U1_9STRE]	5.06538	7.88	1	2	2	2	419	45.6114	8.76318
N0C5U4	tRNA-dihydrouridine synthase OS=Streptococcus oligofermentans AS 1.3089 GN=I872_01425 PE=3 SV=1 - [N0C5U4_9STRE]	125.834	80	1	18	18	70	325	35.7843	5.79541
N0C5V7	Polyribonucleotide nucleotidyltransferase OS=Streptococcus oligofermentans AS 1.3089 GN=pnp PE=3 SV=1 - [N0C5V7_9STRE]	494.592	58.61	1	37	37	224	732	80.4176	5.22412
N0C5W5	GntR family transcriptional regulator OS=Streptococcus oligofermentans AS 1.3089 GN=I872_04475 PE=4 SV=1 - [N0C5W5_9STRE]	28.3703	48.28	1	12	12	31	232	26.851	8.6167
N0C5W6	Uncharacterized protein OS=Streptococcus oligofermentans AS 1.3089 GN=I872_08340 PE=4 SV=1 - [N0C5W6_9STRE]	30.7617	37.01	1	8	8	22	281	31.4091	5.61768
N0C5W8	Tyrosine recombinase XerS OS=Streptococcus oligofermentans AS 1.3089 GN=xerS PE=3 SV=1 - [N0C5W8_9STRE]	3.52331	7.87	1	2	2	2	356	41.3497	8.99756
N0C5X0	Lipoprotein OS=Streptococcus oligofermentans AS 1.3089 GN=I872_08365 PE=3 SV=1 - [N0C5X0_9STRE]	386.208	75.26	1	23	23	138	291	32.0844	5.50342
N0C5X2	Dihydrolipoamide acetyltransferase OS=Streptococcus oligofermentans AS 1.3089 GN=I872_04525 PE=3 SV=1 - [N0C5X2_9STRE]	317.548	47.84	1	23	23	137	347	38.003	6.12549
N0C5X5	Alpha/beta fold family hydrolase OS=Streptococcus oligofermentans AS 1.3089 GN=I872_04550 PE=4 SV=1 - [N0C5X5_9STRE]	25.0491	37.96	1	8	8	19	274	31.7758	6.3667
N0C5X9	Endonuclease MutS2 OS=Streptococcus oligofermentans AS 1.3089 GN=mutS2 PE=3 SV=1 - [N0C5X9_9STRE]	20.8202	17.37	1	12	12	20	777	87.6269	5.73193
N0C5Y2	Acyl-CoA dehydrogenase OS=Streptococcus oligofermentans AS 1.3089 GN=I872_04600 PE=3 SV=1 - [N0C5Y2_9STRE]	7.36233	8.4	1	2	2	2	369	40.9512	5.51611
N0C5Y4	Acyltransferase OS=Streptococcus oligofermentans AS 1.3089 GN=I872_04625 PE=3 SV=1 - [N0C5Y4_9STRE]	17.517	29.08	1	7	8	9	392	40.7861	5.65576
N0C5Y5	Uncharacterized protein OS=Streptococcus oligofermentans AS 1.3089 GN=I872_08440 PE=4 SV=1 - [N0C5Y5_9STRE]	93.1653	58.14	1	6	6	58	129	13.8452	4.76709
N0C5Y7	Multidrug ABC transporter permease OS=Streptococcus oligofermentans AS 1.3089 GN=I872_01585 PE=4 SV=1 - [N0C5Y7_9STRE]	0	4.89	1	2	2	2	348	40.4796	9.92041
N0C5Y9	Uncharacterized protein OS=Streptococcus oligofermentans AS 1.3089 GN=I872_04650 PE=4 SV=1 - [N0C5Y9_9STRE]	9.71529	27.06	1	7	7	12	218	25.1715	8.19189
N0C5Z4	Probable transcriptional regulatory protein I872_01610 OS=Streptococcus oligofermentans AS 1.3089 GN=I872_01610 PE=3 SV=1 - [N0C5Z4_9STRE]	78.4485	59.66	1	12	12	36	238	25.8009	4.62744
N0C5Z5	Phosphoglucomutase OS=Streptococcus oligofermentans AS 1.3089 GN=I872_04700 PE=3 SV=1 - [N0C5Z5_9STRE]	1495.42	81.82	1	40	40	745	572	62.6047	4.97021
N0C5Z7	PTS system mannose family transporter subunit IID OS=Streptococcus oligofermentans AS 1.3089 GN=I872_08490 PE=4 SV=1 - [N0C5Z7_9STRE]	240.236	56.44	1	17	17	169	303	33.1678	8.99756
N0C602	FeS assembly protein SufB OS=Streptococcus oligofermentans AS 1.3089 GN=I872_08515 PE=4 SV=1 - [N0C602_9STRE]	986.548	72.13	1	31	31	412	470	52.6571	5.03369
N0C603	Pyridoxal-phosphate dependent aminotransferase OS=Streptococcus oligofermentans AS 1.3089 GN=I872_04750 PE=4 SV=1 - [N0C603_9STRE]	11.3425	20.27	1	4	4	8	370	40.5095	5.68115
N0C605	RgpG OS=Streptococcus oligofermentans AS 1.3089 GN=I872_08540 PE=4 SV=1 - [N0C605_9STRE]	2.01469	10.05	1	4	4	5	388	42.7707	9.45166
N0C608	Aminopeptidase C OS=Streptococcus oligofermentans AS 1.3089 GN=I872_01660 PE=4 SV=1 - [N0C608_9STRE]	203.548	48.21	1	19	19	82	448	50.5103	5.22412
N0C610	Amino acid ABC transporter ATP-binding protein OS=Streptococcus oligofermentans AS 1.3089 GN=I872_08565 PE=3 SV=1 - [N0C610_9STRE]	191.989	63.01	1	16	16	71	246	27.7965	5.98584
N0C612	Sortase OS=Streptococcus oligofermentans AS 1.3089 GN=I872_04825 PE=4 SV=1 - [N0C612_9STRE]	19.5279	23.17	1	5	5	9	246	27.4001	6.80029
N0C614	Acetolactate synthase 3 regulatory subunit OS=Streptococcus oligofermentans AS 1.3089 GN=ilvH PE=4 SV=1 - [N0C614_9STRE]	24.4134	41.77	1	8	8	34	158	17.7087	10.2134
N0C615	Peptide ABC transporter OS=Streptococcus oligofermentans AS 1.3089 GN=I872_04850 PE=4 SV=1 - [N0C615_9STRE]	112.541	42.97	1	17	18	48	654	72.6791	5.16064
N0C616	50S ribosomal protein L31 type B OS=Streptococcus oligofermentans AS 1.3089 GN=rpmE2 PE=3 SV=1 - [N0C616_9STRE]	95.2875	62.5	1	4	4	47	80	9.3807	9.30518
N0C619	50S ribosomal protein L27 OS=Streptococcus oligofermentans AS 1.3089 GN=rpmA PE=3 SV=1 - [N0C619_9STRE]	32.7045	29.9	1	3	3	22	97	10.4256	10.4771
N0C621	Class-V aminotransferase OS=Streptococcus oligofermentans AS 1.3089 GN=I872_04900 PE=4 SV=1 - [N0C621_9STRE]	66.7113	32.54	1	8	8	29	378	41.3174	5.87158
N0C624	Alkaline-shock protein OS=Streptococcus oligofermentans AS 1.3089 GN=I872_08640 PE=4 SV=1 - [N0C624_9STRE]	111.238	57.02	1	6	6	72	121	12.9389	5.47803
N0C625	Dipeptidase PepV OS=Streptococcus oligofermentans AS 1.3089 GN=I872_04925 PE=4 SV=1 - [N0C625_9STRE]	490.449	70.17	1	27	27	192	466	51.1615	5.03369
N0C628	Uncharacterized protein OS=Streptococcus oligofermentans AS 1.3089 GN=I872_04950 PE=4 SV=1 - [N0C628_9STRE]	1.77053	22.58	1	4	4	4	186	22.0448	4.83057
N0C631	Uncharacterized protein OS=Streptococcus oligofermentans AS 1.3089 GN=I872_08690 PE=4 SV=1 - [N0C631_9STRE]	5.08717	13.18	1	4	4	5	349	38.3366	7.82568
N0C636	Uncharacterized protein OS=Streptococcus oligofermentans AS 1.3089 GN=I872_08715 PE=4 SV=1 - [N0C636_9STRE]	144.983	50.87	1	9	9	69	287	30.699	4.88135
N0C643	Trigger factor OS=Streptococcus oligofermentans AS 1.3089 GN=tig PE=3 SV=1 - [N0C643_9STRE]	2072.99	84.07	1	40	40	602	427	46.7626	4.56396
N0C650	Trk transporter NAD+ binding protein-K+ transport OS=Streptococcus oligofermentans AS 1.3089 GN=I872_05125 PE=4 SV=1 - [N0C650_9STRE]	14.3645	24.89	1	3	3	6	221	24.1065	4.4751
N0C653	HAD superfamily hydrolase OS=Streptococcus oligofermentans AS 1.3089 GN=I872_05150 PE=4 SV=1 - [N0C653_9STRE]	11.4485	27.63	1	4	4	7	228	25.7368	4.71631
N0C654	Peptide transport ATP-binding protein ComA OS=Streptococcus oligofermentans AS 1.3089 GN=I872_08790 PE=3 SV=1 - [N0C654_9STRE]	37.9253	14.92	1	8	8	12	717	81.058	8.23584
N0C655	Cell-wall biogenesis glycosyltransferase OS=Streptococcus oligofermentans AS 1.3089 GN=I872_01855 PE=4 SV=1 - [N0C655_9STRE]	0	5.41	1	2	2	3	259	29.9808	7.26904
N0C660	LysR family transcriptional regulator OS=Streptococcus oligofermentans AS 1.3089 GN=I872_05200 PE=4 SV=1 - [N0C660_9STRE]	4.81583	11.92	1	2	2	3	302	34.9666	4.97021
N0C664	4-hydroxy-tetrahydrodipicolinate reductase OS=Streptococcus oligofermentans AS 1.3089 GN=dapB PE=3 SV=1 - [N0C664_9STRE]	32.9514	42.75	1	7	7	14	255	27.6463	5.23682
N0C667	dCMP deaminase OS=Streptococcus oligofermentans AS 1.3089 GN=I872_01950 PE=4 SV=1 - [N0C667_9STRE]	2.4212	12.9	1	2	2	3	155	17.3289	7.37158
N0C668	Hydroxymethylglutaryl-CoA synthase OS=Streptococcus oligofermentans AS 1.3089 GN=I872_08840 PE=4 SV=1 - [N0C668_9STRE]	179.06	46.17	1	14	14	73	392	43.6673	5.07178
N0C669	Tagatose-6-phosphate kinase OS=Streptococcus oligofermentans AS 1.3089 GN=I872_05250 PE=3 SV=1 - [N0C669_9STRE]	99.865	39.27	1	11	12	59	303	32.6568	4.89404
N0C670	Uncharacterized protein OS=Streptococcus oligofermentans AS 1.3089 GN=I872_01975 PE=4 SV=1 - [N0C670_9STRE]	24.2384	30.12	1	11	11	17	425	48.2315	8.646
N0C673	Uncharacterized protein OS=Streptococcus oligofermentans AS 1.3089 GN=I872_05275 PE=4 SV=1 - [N0C673_9STRE]	26.9828	13.88	1	3	3	10	245	28.2652	5.16064
N0C674	Transcriptional repressor NrdR OS=Streptococcus oligofermentans AS 1.3089 GN=nrdR PE=3 SV=1 - [N0C674_9STRE]	14.6735	38.85	1	4	4	20	157	18.2173	8.41162
N0C676	dTDP-4-dehydrorhamnose 3,5-epimerase OS=Streptococcus oligofermentans AS 1.3089 GN=I872_05300 PE=4 SV=1 - [N0C676_9STRE]	146.272	52.79	1	11	11	77	197	22.3713	5.021
N0C678	Acetyl-CoA carboxylase biotin carboxylase subunit OS=Streptococcus oligofermentans AS 1.3089 GN=I872_08890 PE=4 SV=1 - [N0C678_9STRE]	220.752	45.71	1	16	16	84	455	49.374	5.021
N0C681	Putative GTP cyclohydrolase 1 type 2 OS=Streptococcus oligofermentans AS 1.3089 GN=I872_05325 PE=3 SV=1 - [N0C681_9STRE]	15.3611	29.06	1	7	7	19	265	29.3631	4.77979
N0C683	Methyltransferase OS=Streptococcus oligofermentans AS 1.3089 GN=I872_02050 PE=4 SV=1 - [N0C683_9STRE]	18.1139	23.51	1	6	7	16	387	43.9065	8.68994
N0C684	Malonyl CoA-acyl carrier protein transacylase OS=Streptococcus oligofermentans AS 1.3089 GN=I872_08915 PE=3 SV=1 - [N0C684_9STRE]	200.303	70.59	1	15	15	93	306	32.8792	4.99561
N0C686	Prephenate dehydrogenase OS=Streptococcus oligofermentans AS 1.3089 GN=I872_02075 PE=4 SV=1 - [N0C686_9STRE]	4.20479	8.97	1	3	3	3	368	41.1714	5.71924
N0C688	Adenine phosphoribosyltransferase OS=Streptococcus oligofermentans AS 1.3089 GN=apt PE=3 SV=1 - [N0C688_9STRE]	332.281	91.76	1	14	14	176	170	18.6106	4.90674
N0C689	Enoyl-CoA hydratase OS=Streptococcus oligofermentans AS 1.3089 GN=I872_08940 PE=4 SV=1 - [N0C689_9STRE]	172.457	41.44	1	10	10	118	263	28.844	5.57959
N0C692	Toxic anion resistance family protein OS=Streptococcus oligofermentans AS 1.3089 GN=I872_05410 PE=4 SV=1 - [N0C692_9STRE]	137.176	33.24	1	12	12	53	376	43.085	5.37646
N0C694	Aspartyl/glutamyl-tRNA(Asn/Gln) amidotransferase subunit B OS=Streptococcus oligofermentans AS 1.3089 GN=gatB PE=3 SV=1 - [N0C694_9STRE]	314.538	64.57	1	26	26	126	477	53.2471	5.17334
N0C696	Uncharacterized protein OS=Streptococcus oligofermentans AS 1.3089 GN=I872_05435 PE=4 SV=1 - [N0C696_9STRE]	13.2039	32.58	1	8	8	14	267	30.7843	5.70654
N0C6A0	GTP-sensing transcriptional pleiotropic repressor CodY OS=Streptococcus oligofermentans AS 1.3089 GN=codY PE=3 SV=1 - [N0C6A0_9STRE]	132.06	56.11	1	16	16	66	262	29.6486	5.78271
N0C6A2	Uncharacterized protein OS=Streptococcus oligofermentans AS 1.3089 GN=I872_05460 PE=3 SV=1 - [N0C6A2_9STRE]	24.0203	33.86	1	6	6	16	251	27.6614	7.53271
N0C6A3	UvrABC system protein B OS=Streptococcus oligofermentans AS 1.3089 GN=uvrB PE=3 SV=1 - [N0C6A3_9STRE]	42.5671	36.1	1	23	23	31	662	75.6303	4.91943
N0C6A4	tRNA dimethylallyltransferase OS=Streptococcus oligofermentans AS 1.3089 GN=miaA PE=3 SV=1 - [N0C6A4_9STRE]	1.60254	14.97	1	3	3	5	294	33.2581	5.36377
N0C6A6	Penicillin-binding protein 2B OS=Streptococcus oligofermentans AS 1.3089 GN=I872_02205 PE=4 SV=1 - [N0C6A6_9STRE]	3.75259	6.75	1	3	3	3	681	74.1548	5.57959
N0C6A7	Uncharacterized protein OS=Streptococcus oligofermentans AS 1.3089 GN=I872_09015 PE=4 SV=1 - [N0C6A7_9STRE]	41.0319	17.86	1	3	3	24	224	25.0354	9.36377
N0C6B2	Isopentenyl-diphosphate delta-isomerase OS=Streptococcus oligofermentans AS 1.3089 GN=fni PE=3 SV=1 - [N0C6B2_9STRE]	0	15.87	1	3	3	6	334	36.8089	5.45264
N0C6B5	Na+ ABC transporter permease OS=Streptococcus oligofermentans AS 1.3089 GN=I872_02255 PE=4 SV=1 - [N0C6B5_9STRE]	97.1082	20.49	1	6	6	30	405	44.5446	9.02686
N0C6B7	Type I restriction-modification system S protein OS=Streptococcus oligofermentans AS 1.3089 GN=I872_02290 PE=4 SV=1 - [N0C6B7_9STRE]	2.44046	6.7	1	2	2	6	373	43.7112	4.98291
N0C6B8	C3-degrading proteinase OS=Streptococcus oligofermentans AS 1.3089 GN=I872_09065 PE=4 SV=1 - [N0C6B8_9STRE]	22.0043	35.1	1	8	8	16	245	27.7745	4.98291
N0C6C2	PhoH family protein OS=Streptococcus oligofermentans AS 1.3089 GN=I872_02315 PE=4 SV=1 - [N0C6C2_9STRE]	31.7118	32.83	1	9	9	27	332	37.2417	6.03662
N0C6C3	Glutaredoxin-like protein OS=Streptococcus oligofermentans AS 1.3089 GN=I872_02340 PE=4 SV=1 - [N0C6C3_9STRE]	22.6312	68.06	1	3	3	6	72	8.25914	7.28369
N0C6C5	LPXTG cell wall surface protein OS=Streptococcus oligofermentans AS 1.3089 GN=I872_05585 PE=4 SV=1 - [N0C6C5_9STRE]	316.71	46.76	1	44	44	127	1899	204.673	5.19873
N0C6C6	Bifunctional purine biosynthesis protein PurH OS=Streptococcus oligofermentans AS 1.3089 GN=purH PE=3 SV=1 - [N0C6C6_9STRE]	110.123	39.81	1	15	15	47	515	56.4181	5.16064
N0C6C8	1,4-alpha-glucan branching enzyme GlgB OS=Streptococcus oligofermentans AS 1.3089 GN=glgB PE=3 SV=1 - [N0C6C8_9STRE]	108.133	43.64	1	21	21	69	637	74.5885	5.49072
N0C6C9	Mannose-6-phosphate isomerase OS=Streptococcus oligofermentans AS 1.3089 GN=I872_02390 PE=3 SV=1 - [N0C6C9_9STRE]	23.5273	21.41	1	5	5	12	313	34.9115	4.79248
N0C6D0	Farnesyl diphosphate synthase OS=Streptococcus oligofermentans AS 1.3089 GN=I872_05610 PE=3 SV=1 - [N0C6D0_9STRE]	13.2065	22.68	1	4	5	10	291	31.8236	4.86865
N0C6D3	Alpha-acetolactate decarboxylase OS=Streptococcus oligofermentans AS 1.3089 GN=I872_02415 PE=4 SV=1 - [N0C6D3_9STRE]	77.5889	35.15	1	8	8	31	239	26.6773	4.90674
N0C6D4	Phosphoribosylformylglycinamidine synthase OS=Streptococcus oligofermentans AS 1.3089 GN=I872_09115 PE=4 SV=1 - [N0C6D4_9STRE]	249.012	43.84	1	37	37	112	1241	135.337	5.03369
N0C6E0	Branched-chain amino acid ABC transporter substrate-binding protein OS=Streptococcus oligofermentans AS 1.3089 GN=I872_05660 PE=4 SV=1 - [N0C6E0_9STRE]	507.781	69.43	1	19	19	161	386	40.7416	5.33838
N0C6E1	Peptide ABC transporter permease OS=Streptococcus oligofermentans AS 1.3089 GN=I872_02465 PE=4 SV=1 - [N0C6E1_9STRE]	25.2601	18.7	1	4	4	10	353	39.1317	5.37646
N0C6E2	HAD superfamily hydrolase OS=Streptococcus oligofermentans AS 1.3089 GN=I872_05685 PE=4 SV=1 - [N0C6E2_9STRE]	13.7793	21.32	1	5	5	10	272	29.8972	4.61475
N0C6E4	Ribose-5-phosphate isomerase A OS=Streptococcus oligofermentans AS 1.3089 GN=rpiA PE=3 SV=1 - [N0C6E4_9STRE]	27.6971	39.56	1	7	7	18	225	24.4936	4.7417
N0C6E5	30S ribosomal protein S7 OS=Streptococcus oligofermentans AS 1.3089 GN=rpsG PE=3 SV=1 - [N0C6E5_9STRE]	444.426	71.79	1	16	16	323	156	17.7372	10.2866
N0C6E7	Chromosome partition protein Smc OS=Streptococcus oligofermentans AS 1.3089 GN=smc PE=3 SV=1 - [N0C6E7_9STRE]	44.8295	22.16	1	20	21	32	1178	132.017	4.97021
N0C6E8	Histidine protein kinase OS=Streptococcus oligofermentans AS 1.3089 GN=I872_02515 PE=4 SV=1 - [N0C6E8_9STRE]	0	16.67	1	2	3	4	258	30.1875	5.09717
N0C6F2	Two-component response transcriptional regulator OS=Streptococcus oligofermentans AS 1.3089 GN=I872_05735 PE=4 SV=1 - [N0C6F2_9STRE]	218.749	75.54	1	20	20	132	233	26.8161	5.26221
N0C6F6	Serine/threonine protein phosphatase family protein OS=Streptococcus oligofermentans AS 1.3089 GN=I872_05760 PE=4 SV=1 - [N0C6F6_9STRE]	37.7277	55	1	11	11	27	280	32.3657	5.41455
N0C6G4	Prolipoprotein diacylglyceryl transferase OS=Streptococcus oligofermentans AS 1.3089 GN=lgt PE=3 SV=1 - [N0C6G4_9STRE]	30.417	25.09	1	5	5	24	271	31.2159	9.72998
N0C6G5	Membrane protein insertase YidC OS=Streptococcus oligofermentans AS 1.3089 GN=yidC PE=3 SV=1 - [N0C6G5_9STRE]	18.6437	4.06	1	3	3	6	271	30.5245	9.77393
N0C6H0	Metallo-beta-lactamase OS=Streptococcus oligofermentans AS 1.3089 GN=I872_09290 PE=4 SV=1 - [N0C6H0_9STRE]	157.106	42.88	1	22	22	120	555	61.3924	5.75732
N0C6H1	Glycerol-3-phosphate acyltransferase OS=Streptococcus oligofermentans AS 1.3089 GN=plsY PE=3 SV=1 - [N0C6H1_9STRE]	22.8201	13.62	1	2	2	8	213	23.0239	10.0962
N0C6H3	Glucose-6-phosphate 1-dehydrogenase OS=Streptococcus oligofermentans AS 1.3089 GN=zwf PE=3 SV=1 - [N0C6H3_9STRE]	286.71	63.45	1	27	27	142	487	55.9693	5.59229
N0C6H4	Branched-chain-amino-acid aminotransferase OS=Streptococcus oligofermentans AS 1.3089 GN=I872_02665 PE=3 SV=1 - [N0C6H4_9STRE]	59.043	35.78	1	10	10	20	341	37.737	5.10986
N0C6H5	Sensor histidine kinase OS=Streptococcus oligofermentans AS 1.3089 GN=I872_09315 PE=4 SV=1 - [N0C6H5_9STRE]	4.49595	11.15	1	3	4	5	547	63.2727	6.354
N0C6H7	UDP-N-acetylmuramoyl-L-alanyl-D-glutamate--L-lysine ligase OS=Streptococcus oligofermentans AS 1.3089 GN=murE PE=3 SV=1 - [N0C6H7_9STRE]	82.2995	45.74	1	15	15	48	481	53.5544	5.64307
N0C6H9	ABC transporter ATPase OS=Streptococcus oligofermentans AS 1.3089 GN=I872_02690 PE=3 SV=1 - [N0C6H9_9STRE]	17.3759	22.35	1	10	10	18	631	71.7336	4.81787
N0C6I0	Amino acid transporter OS=Streptococcus oligofermentans AS 1.3089 GN=I872_05930 PE=4 SV=1 - [N0C6I0_9STRE]	0	5.18	1	2	2	2	483	53.5175	9.43701
N0C6I5	DNA translocase ftsK OS=Streptococcus oligofermentans AS 1.3089 GN=I872_05955 PE=4 SV=1 - [N0C6I5_9STRE]	30.1784	25.36	1	15	15	30	765	84.2662	5.32568
N0C6I6	MurM protein OS=Streptococcus oligofermentans AS 1.3089 GN=I872_02755 PE=4 SV=1 - [N0C6I6_9STRE]	104.15	47.52	1	14	14	49	404	46.1129	7.6792
N0C6I9	D-alanyl-D-alanine carboxypeptidase OS=Streptococcus oligofermentans AS 1.3089 GN=I872_05980 PE=4 SV=1 - [N0C6I9_9STRE]	21.3916	25.77	1	5	5	11	260	28.8971	5.73193
N0C6J3	Endonuclease III OS=Streptococcus oligofermentans AS 1.3089 GN=nth PE=3 SV=1 - [N0C6J3_9STRE]	91.3622	60.77	1	10	11	40	209	23.3992	8.66064
N0C6J4	Zn-dependent hydrolase OS=Streptococcus oligofermentans AS 1.3089 GN=I872_02805 PE=4 SV=1 - [N0C6J4_9STRE]	96.9482	33.65	1	6	6	45	211	24.2242	5.2876
N0C6J8	UDP-N-acetylmuramate--L-alanine ligase OS=Streptococcus oligofermentans AS 1.3089 GN=murC PE=3 SV=1 - [N0C6J8_9STRE]	194.178	55.41	1	16	16	96	444	49.7729	5.42725
N0C6J9	Phosphoserine phosphatase OS=Streptococcus oligofermentans AS 1.3089 GN=I872_02855 PE=4 SV=1 - [N0C6J9_9STRE]	6.4343	22.79	1	5	5	12	215	23.5844	4.89404
N0C6K7	ABC transporter permease OS=Streptococcus oligofermentans AS 1.3089 GN=I872_09415 PE=4 SV=1 - [N0C6K7_9STRE]	7.04204	8.68	1	2	2	4	288	30.4537	9.26123
N0C6K8	Two-component response transcriptional regulator OS=Streptococcus oligofermentans AS 1.3089 GN=I872_06080 PE=4 SV=1 - [N0C6K8_9STRE]	153.771	79.05	1	15	15	85	210	23.9244	5.10986
N0C6L5	Deoxyuridine 5'-triphosphate nucleotidohydrolase OS=Streptococcus oligofermentans AS 1.3089 GN=dut PE=4 SV=1 - [N0C6L5_9STRE]	80.557	47.62	1	6	7	30	147	15.8981	5.13525
N0C6L7	Oligopeptide transport ATP-binding protein OS=Streptococcus oligofermentans AS 1.3089 GN=I872_06105 PE=3 SV=1 - [N0C6L7_9STRE]	388.747	61.69	1	17	17	135	308	34.8673	5.90967
N0C6M0	GNAT family acetyltransferase OS=Streptococcus oligofermentans AS 1.3089 GN=I872_09465 PE=4 SV=1 - [N0C6M0_9STRE]	11.9847	30.77	1	4	4	6	156	18.348	4.91943
N0C6M3	Membrane-anchored glycerophosphoryl diester phosphodiesterase OS=Streptococcus oligofermentans AS 1.3089 GN=I872_06130 PE=4 SV=1 - [N0C6M3_9STRE]	3.97041	9.42	1	4	4	5	584	67.5159	8.80713
N0C6M5	ATP synthase subunit b OS=Streptococcus oligofermentans AS 1.3089 GN=atpF PE=3 SV=1 - [N0C6M5_9STRE]	84.3622	59.76	1	9	9	53	164	17.8255	5.17334
N0C6M6	Uncharacterized protein OS=Streptococcus oligofermentans AS 1.3089 GN=I872_09515 PE=4 SV=1 - [N0C6M6_9STRE]	0	6.56	1	2	2	2	381	44.1853	7.06396
N0C6M9	ATP synthase epsilon chain OS=Streptococcus oligofermentans AS 1.3089 GN=atpC PE=3 SV=1 - [N0C6M9_9STRE]	37.6735	57.55	1	9	9	35	139	15.7444	5.88428
N0C6N1	ATP-binding permease OS=Streptococcus oligofermentans AS 1.3089 GN=I872_09540 PE=4 SV=1 - [N0C6N1_9STRE]	19.8656	23.99	1	9	10	13	592	65.8514	5.66846
N0C6N4	5-formyltetrahydrofolate cyclo-ligase OS=Streptococcus oligofermentans AS 1.3089 GN=I872_09565 PE=3 SV=1 - [N0C6N4_9STRE]	10.3591	44.38	1	4	4	11	178	19.8902	6.55127
N0C6N6	Glucokinase OS=Streptococcus oligofermentans AS 1.3089 GN=I872_03055 PE=4 SV=1 - [N0C6N6_9STRE]	212.424	58.93	1	19	19	146	319	33.7644	4.89404
N0C6N7	Uncharacterized protein OS=Streptococcus oligofermentans AS 1.3089 GN=I872_06180 PE=4 SV=1 - [N0C6N7_9STRE]	45.2284	50	1	5	5	25	126	14.0395	5.60498
N0C6N8	Uncharacterized protein OS=Streptococcus oligofermentans AS 1.3089 GN=I872_09590 PE=4 SV=1 - [N0C6N8_9STRE]	28.1522	47.96	1	12	12	17	269	30.4284	6.07471
N0C6P1	ATP-dependent Clp protease ATP-binding subunit ClpX OS=Streptococcus oligofermentans AS 1.3089 GN=clpX PE=3 SV=1 - [N0C6P1_9STRE]	285.416	52.32	1	19	19	144	409	45.4556	4.80518
N0C6P2	5'-nucleotidase OS=Streptococcus oligofermentans AS 1.3089 GN=I872_09615 PE=4 SV=1 - [N0C6P2_9STRE]	5.1084	40.19	1	5	5	7	214	23.9832	4.86865
N0C6P4	Preprotein translocase subunit YajC OS=Streptococcus oligofermentans AS 1.3089 GN=yajC PE=4 SV=1 - [N0C6P4_9STRE]	9.21433	27.03	1	2	2	5	111	12.2113	4.51318
N0C6P5	Probable thiol peroxidase OS=Streptococcus oligofermentans AS 1.3089 GN=tpx PE=3 SV=1 - [N0C6P5_9STRE]	390.047	82.82	1	11	11	160	163	17.888	4.65283
N0C6P7	Uncharacterized protein OS=Streptococcus oligofermentans AS 1.3089 GN=I872_03105 PE=4 SV=1 - [N0C6P7_9STRE]	12.9035	35.4	1	5	5	15	113	13.0188	9.30518
N0C6Q0	Two-component response transcriptional regulator OS=Streptococcus oligofermentans AS 1.3089 GN=I872_06230 PE=4 SV=1 - [N0C6Q0_9STRE]	12.4453	18.45	1	3	3	10	233	26.1623	4.85596
N0C6Q2	Transcription termination/antitermination protein NusG OS=Streptococcus oligofermentans AS 1.3089 GN=nusG PE=3 SV=1 - [N0C6Q2_9STRE]	157.105	51.12	1	7	7	95	178	20.2022	4.90674
N0C6Q3	Uncharacterized protein OS=Streptococcus oligofermentans AS 1.3089 GN=I872_03135 PE=4 SV=1 - [N0C6Q3_9STRE]	29.3057	40.35	1	10	10	36	228	25.6093	5.46533
N0C6Q6	Acetate kinase OS=Streptococcus oligofermentans AS 1.3089 GN=ackA PE=3 SV=1 - [N0C6Q6_9STRE]	719.265	70.16	1	23	23	246	372	41.0789	6.07471
N0C6Q7	Phosphoserine aminotransferase OS=Streptococcus oligofermentans AS 1.3089 GN=serC PE=3 SV=1 - [N0C6Q7_9STRE]	111.003	64.19	1	16	16	55	363	40.2185	5.03369
N0C6R3	Uncharacterized protein OS=Streptococcus oligofermentans AS 1.3089 GN=I872_06280 PE=4 SV=1 - [N0C6R3_9STRE]	0	13.9	1	3	3	6	295	32.5456	8.33838
N0C6R6	Thiamin biosynthesis lipoprotein OS=Streptococcus oligofermentans AS 1.3089 GN=I872_03220 PE=4 SV=1 - [N0C6R6_9STRE]	2.44327	7.77	1	2	2	2	309	34.0587	5.77002
N0C6R7	Extrracellular polysaccharide polymerase putative OS=Streptococcus oligofermentans AS 1.3089 GN=I872_09790 PE=4 SV=1 - [N0C6R7_9STRE]	7.45939	15.26	1	3	4	6	426	49.0698	9.72998
N0C6S1	Protein Cps9E OS=Streptococcus oligofermentans AS 1.3089 GN=I872_09825 PE=4 SV=1 - [N0C6S1_9STRE]	120.178	45.75	1	27	27	79	577	64.0819	6.96143
N0C6S2	Iron-dependent peroxidase OS=Streptococcus oligofermentans AS 1.3089 GN=I872_03245 PE=4 SV=1 - [N0C6S2_9STRE]	9.69869	10.81	1	3	3	4	407	45.9201	8.104
N0C6S6	Xanthine phosphoribosyltransferase OS=Streptococcus oligofermentans AS 1.3089 GN=xpt PE=3 SV=1 - [N0C6S6_9STRE]	6.07452	38.86	1	5	5	8	193	20.9101	5.2749
N0C6S9	Arginine/histidine ABC transporter permease OS=Streptococcus oligofermentans AS 1.3089 GN=I872_06330 PE=3 SV=1 - [N0C6S9_9STRE]	13.3244	27.24	1	4	5	22	268	29.2821	9.49561
N0C6T0	Heme/copper-type cytochrome/quinol oxidases subunit 1 OS=Streptococcus oligofermentans AS 1.3089 GN=I872_09875 PE=4 SV=1 - [N0C6T0_9STRE]	25.9371	11.97	1	4	4	9	518	58.7333	9.08545
N0C6T2	Peptide chain release factor 1 OS=Streptococcus oligofermentans AS 1.3089 GN=prfA PE=3 SV=1 - [N0C6T2_9STRE]	171.523	50.14	1	15	15	58	359	40.5215	4.98291
N0C6T5	Putative competence-damage inducible protein OS=Streptococcus oligofermentans AS 1.3089 GN=cinA PE=3 SV=1 - [N0C6T5_9STRE]	63.7157	22.49	1	7	7	38	418	44.7783	5.021
N0C6T6	Ribosomal RNA small subunit methyltransferase H OS=Streptococcus oligofermentans AS 1.3089 GN=rsmH PE=3 SV=1 - [N0C6T6_9STRE]	78.7018	50.95	1	11	11	29	316	35.7187	6.63916
N0C6T8	PvaA-like protein OS=Streptococcus oligofermentans AS 1.3089 GN=I872_03320 PE=4 SV=1 - [N0C6T8_9STRE]	6.44813	27.5	1	3	3	5	200	22.7927	8.17725
N0C6U1	Holliday junction ATP-dependent DNA helicase RuvA OS=Streptococcus oligofermentans AS 1.3089 GN=ruvA PE=3 SV=1 - [N0C6U1_9STRE]	25.875	20.92	1	3	3	16	196	21.6624	6.21436
N0C6U2	Shikimate kinase OS=Streptococcus oligofermentans AS 1.3089 GN=aroK PE=3 SV=1 - [N0C6U2_9STRE]	2.06866	17.72	1	2	2	5	158	17.7742	4.75439
N0C6U3	Ribosomal RNA small subunit methyltransferase G OS=Streptococcus oligofermentans AS 1.3089 GN=gidB PE=3 SV=1 - [N0C6U3_9STRE]	34.4498	51.22	1	10	10	17	287	33.0235	7.45947
N0C6U9	Flavoprotein NrdI OS=Streptococcus oligofermentans AS 1.3089 GN=I872_10010 PE=4 SV=1 - [N0C6U9_9STRE]	19.1771	25.49	1	4	4	11	153	17.2647	5.021
N0C6V2	Maltodextrin ABC transporter permease OS=Streptococcus oligofermentans AS 1.3089 GN=I872_10035 PE=3 SV=1 - [N0C6V2_9STRE]	2.1431	6.29	1	2	2	2	429	47.8125	9.11475
N0C6V5	GTPase YqeH OS=Streptococcus oligofermentans AS 1.3089 GN=I872_06430 PE=4 SV=1 - [N0C6V5_9STRE]	103.775	50.27	1	13	13	45	368	40.8554	6.75635
N0C6V6	Uncharacterized protein OS=Streptococcus oligofermentans AS 1.3089 GN=I872_10060 PE=4 SV=1 - [N0C6V6_9STRE]	5.87122	7.07	1	2	2	3	311	34.6464	9.75928
N0C6X5	Uncharacterized protein OS=Streptococcus oligofermentans AS 1.3089 GN=I872_03505 PE=4 SV=1 - [N0C6X5_9STRE]	151.802	49.67	1	8	8	57	153	17.534	5.14795
N0C6X9	Xanthine/uracil permease family protein OS=Streptococcus oligofermentans AS 1.3089 GN=I872_06530 PE=4 SV=1 - [N0C6X9_9STRE]	71.8562	14.16	1	5	5	32	473	49.2533	6.21436
N0C6Y0	Pantothenate kinase OS=Streptococcus oligofermentans AS 1.3089 GN=coaA PE=3 SV=1 - [N0C6Y0_9STRE]	13.538	38.89	1	10	10	17	306	35.9096	5.69385
N0C6Y6	Lipoprotein OS=Streptococcus oligofermentans AS 1.3089 GN=I872_03555 PE=4 SV=1 - [N0C6Y6_9STRE]	2855.48	81.48	1	33	33	909	351	36.7867	5.24951
N0C6Y9	Aldo/keto reductase family oxidoreductase OS=Streptococcus oligofermentans AS 1.3089 GN=I872_06580 PE=4 SV=1 - [N0C6Y9_9STRE]	138.017	67.26	1	12	12	66	281	31.2569	5.19873
N0C6Z2	Uncharacterized protein OS=Streptococcus oligofermentans AS 1.3089 GN=I872_10270 PE=4 SV=1 - [N0C6Z2_9STRE]	12.3544	30.14	3	3	5	9	219	25.3836	4.75439
N0C6Z3	Homoserine dehydrogenase OS=Streptococcus oligofermentans AS 1.3089 GN=I872_03580 PE=3 SV=1 - [N0C6Z3_9STRE]	515.191	67.76	1	23	23	225	428	46.0961	4.93213
N0C6Z7	Cell cycle protein GpsB OS=Streptococcus oligofermentans AS 1.3089 GN=gpsB PE=3 SV=1 - [N0C6Z7_9STRE]	58.4514	61.4	1	2	3	17	114	13.0396	4.65283
N0C701	Putative ABC-type multidrug transport system, ATPase component OS=Streptococcus oligofermentans AS 1.3089 GN=I872_10320 PE=4 SV=1 - [N0C701_9STRE]	8.08067	5.75	1	2	2	3	487	56.6733	4.70361
N0C704	Glutamate 5-kinase OS=Streptococcus oligofermentans AS 1.3089 GN=proB PE=3 SV=1 - [N0C704_9STRE]	38.9093	27.37	1	7	7	19	369	39.5939	8.86572
N0C710	Phosphoglucosamine mutase OS=Streptococcus oligofermentans AS 1.3089 GN=glmM PE=3 SV=1 - [N0C710_9STRE]	402.448	46.22	1	19	19	185	450	48.4546	4.81787
N0C711	tRNA pseudouridine synthase B OS=Streptococcus oligofermentans AS 1.3089 GN=truB PE=3 SV=1 - [N0C711_9STRE]	8.45995	21.23	1	4	4	5	292	32.6789	5.38916
N0C714	D-alanine transfer protein OS=Streptococcus oligofermentans AS 1.3089 GN=I872_10395 PE=4 SV=1 - [N0C714_9STRE]	157.24	52.96	1	18	18	68	423	48.8823	7.48877
N0C718	Copper homeostasis protein CutC OS=Streptococcus oligofermentans AS 1.3089 GN=I872_03700 PE=4 SV=1 - [N0C718_9STRE]	44.612	33.81	1	5	5	18	210	23.0797	4.81787
N0C721	1,2-diacylglycerol 3-glucosyltransferase OS=Streptococcus oligofermentans AS 1.3089 GN=I872_06765 PE=4 SV=1 - [N0C721_9STRE]	44.9982	30.66	1	10	10	26	437	49.7382	6.75635
N0C722	Biotin repressor family transcriptional regulator OS=Streptococcus oligofermentans AS 1.3089 GN=I872_03725 PE=4 SV=1 - [N0C722_9STRE]	8.44371	21.76	1	3	3	5	170	19.6902	5.75732
N0C723	Putative lipoprotein OS=Streptococcus oligofermentans AS 1.3089 GN=I872_10445 PE=4 SV=1 - [N0C723_9STRE]	50.2009	14.68	1	3	3	9	402	40.4166	4.37354
N0C729	Uncharacterized protein OS=Streptococcus oligofermentans AS 1.3089 GN=I872_06790 PE=4 SV=1 - [N0C729_9STRE]	1.83619	12.16	1	3	3	3	329	37.7282	7.21045
N0C731	Uncharacterized protein OS=Streptococcus oligofermentans AS 1.3089 GN=I872_10495 PE=4 SV=1 - [N0C731_9STRE]	16.1713	28.78	1	5	6	10	205	23.2211	5.36377
N0C732	UPF0042 nucleotide-binding protein I872_03775 OS=Streptococcus oligofermentans AS 1.3089 GN=I872_03775 PE=3 SV=1 - [N0C732_9STRE]	176.332	51.01	2	14	14	125	296	33.7154	5.59229
N0C735	1-acyl-sn-glycerol-3-phosphate acyltransferase OS=Streptococcus oligofermentans AS 1.3089 GN=I872_06815 PE=4 SV=1 - [N0C735_9STRE]	78.0465	53.66	1	11	12	56	246	28.1847	9.77393
N0C739	50S ribosomal protein L9 OS=Streptococcus oligofermentans AS 1.3089 GN=rplI PE=3 SV=1 - [N0C739_9STRE]	92.9197	74.67	1	15	15	71	150	16.4371	9.61279
N0C748	DNA replication and repair protein RecF OS=Streptococcus oligofermentans AS 1.3089 GN=recF PE=3 SV=1 - [N0C748_9STRE]	4.25317	12.4	1	3	3	3	371	42.1703	6.75635
N0C751	Uncharacterized protein OS=Streptococcus oligofermentans AS 1.3089 GN=I872_10620 PE=4 SV=1 - [N0C751_9STRE]	3.07873	11.07	1	2	2	2	271	30.2415	5.22412
N0C754	Uncharacterized protein OS=Streptococcus oligofermentans AS 1.3089 GN=I872_10645 PE=4 SV=1 - [N0C754_9STRE]	5.15581	16.51	1	2	2	3	218	22.2631	4.81787
N0C758	Pyruvate kinase OS=Streptococcus oligofermentans AS 1.3089 GN=I872_06890 PE=3 SV=1 - [N0C758_9STRE]	5864.72	89.42	1	44	44	1875	501	54.8455	5.31299
N0C760	Ribosomal RNA large subunit methyltransferase H OS=Streptococcus oligofermentans AS 1.3089 GN=rlmH PE=3 SV=1 - [N0C760_9STRE]	30.1377	45.91	1	6	6	26	159	17.8708	9.37842
N0C773	Lysine--tRNA ligase OS=Streptococcus oligofermentans AS 1.3089 GN=lysS PE=3 SV=1 - [N0C773_9STRE]	348.842	69.96	1	33	33	144	496	56.5148	5.33838
N0C775	Filamentation induced by cAMP protein OS=Streptococcus oligofermentans AS 1.3089 GN=I872_03975 PE=4 SV=1 - [N0C775_9STRE]	52.1572	52.98	1	15	15	27	285	32.8999	6.0874
N0C781	Putative peptidase, peptidase U32 family protein OS=Streptococcus oligofermentans AS 1.3089 GN=I872_06990 PE=4 SV=1 - [N0C781_9STRE]	9.99558	32.94	1	8	9	12	428	47.9309	5.74463
N0C783	DNA primase OS=Streptococcus oligofermentans AS 1.3089 GN=dnaG PE=3 SV=1 - [N0C783_9STRE]	30.8398	28.5	1	11	12	18	593	67.6713	5.57959
N0C790	Dephospho-CoA kinase OS=Streptococcus oligofermentans AS 1.3089 GN=coaE PE=3 SV=1 - [N0C790_9STRE]	26.0937	31.98	1	4	4	10	197	22.4407	4.88135
N0C792	Galactokinase OS=Streptococcus oligofermentans AS 1.3089 GN=galK PE=3 SV=1 - [N0C792_9STRE]	21.1439	14.54	1	4	4	13	392	43.6158	4.89404
N0C795	GTPase Era OS=Streptococcus oligofermentans AS 1.3089 GN=era PE=3 SV=1 - [N0C795_9STRE]	155.816	68.56	1	20	20	82	299	34.0388	6.66846
N0C7A2	Alanine--tRNA ligase OS=Streptococcus oligofermentans AS 1.3089 GN=alaS PE=3 SV=1 - [N0C7A2_9STRE]	443.203	49.66	1	38	38	235	872	96.3399	5.08447
N0C7A9	Arginine repressor OS=Streptococcus oligofermentans AS 1.3089 GN=argR PE=3 SV=1 - [N0C7A9_9STRE]	6.57106	24.36	1	2	2	4	156	17.9023	6.771
N0C7B4	Arginine deiminase OS=Streptococcus oligofermentans AS 1.3089 GN=arcA PE=3 SV=1 - [N0C7B4_9STRE]	509.71	83.37	1	35	35	244	409	46.6661	5.22412
N0C7C3	Histidine kinase OS=Streptococcus oligofermentans AS 1.3089 GN=I872_04150 PE=4 SV=1 - [N0C7C3_9STRE]	19.182	24.45	1	9	9	19	454	51.5969	8.41162
N0C7C6	Uncharacterized protein OS=Streptococcus oligofermentans AS 1.3089 GN=I872_07240 PE=4 SV=1 - [N0C7C6_9STRE]	27.2525	31.21	1	12	12	30	282	32.4096	4.71631
N0C7C9	Accessory secretory protein Asp2 OS=Streptococcus oligofermentans AS 1.3089 GN=I872_07265 PE=4 SV=1 - [N0C7C9_9STRE]	16.1566	12.5	1	5	5	10	520	59.5249	5.56689
N0C7D4	Hemolysin OS=Streptococcus oligofermentans AS 1.3089 GN=I872_07290 PE=4 SV=1 - [N0C7D4_9STRE]	33.7462	16.59	1	7	7	17	446	49.9298	4.51318
N0C7D8	Isoleucine--tRNA ligase OS=Streptococcus oligofermentans AS 1.3089 GN=ileS PE=3 SV=1 - [N0C7D8_9STRE]	556.009	53.44	1	43	43	251	930	105.002	5.12256
N0C7E2	Pyridoxal 5'-phosphate dependent enzymes class III OS=Streptococcus oligofermentans AS 1.3089 GN=I872_07340 PE=3 SV=1 - [N0C7E2_9STRE]	13.3488	32.74	1	6	6	12	223	25.4722	6.43018
N0C7E4	2-isopropylmalate synthase OS=Streptococcus oligofermentans AS 1.3089 GN=leuA PE=3 SV=1 - [N0C7E4_9STRE]	38.6135	24.95	1	12	12	19	521	56.731	4.97021
N0C7E7	UDP-N-acetylmuramoylalanine--D-glutamate ligase OS=Streptococcus oligofermentans AS 1.3089 GN=murD PE=3 SV=1 - [N0C7E7_9STRE]	52.8378	38	1	13	13	34	450	48.6331	5.18604
N0C7F4	3-isopropylmalate dehydratase OS=Streptococcus oligofermentans AS 1.3089 GN=leuD PE=4 SV=1 - [N0C7F4_9STRE]	3.88026	24.03	1	2	2	3	154	17.7448	4.729
N0C7F6	Tryptophan synthase alpha chain OS=Streptococcus oligofermentans AS 1.3089 GN=trpA PE=3 SV=1 - [N0C7F6_9STRE]	3.35341	10.04	1	2	2	3	259	28.1861	5.46533
N0C7F9	Choline ABC transporter permease OS=Streptococcus oligofermentans AS 1.3089 GN=I872_04285 PE=3 SV=1 - [N0C7F9_9STRE]	17.4523	15.81	1	5	5	9	506	55.3697	6.46826
N0C7G1	Anthranilate synthase component II OS=Streptococcus oligofermentans AS 1.3089 GN=I872_07450 PE=4 SV=1 - [N0C7G1_9STRE]	4.07965	14.97	1	2	2	2	187	20.6405	5.12256
N0C7G5	Uncharacterized protein OS=Streptococcus oligofermentans AS 1.3089 GN=I872_04320 PE=4 SV=1 - [N0C7G5_9STRE]	40.6782	37.46	1	8	8	14	283	31.8493	7.31299
N0C7G6	Uncharacterized protein OS=Streptococcus oligofermentans AS 1.3089 GN=I872_07475 PE=4 SV=1 - [N0C7G6_9STRE]	3.94367	12.3	1	2	2	3	187	22.2194	9.71533
N0C7G9	Pseudouridine synthase OS=Streptococcus oligofermentans AS 1.3089 GN=I872_07500 PE=3 SV=1 - [N0C7G9_9STRE]	115.725	69.14	1	21	21	86	243	27.344	9.83252
N0C7H3	Uncharacterized protein OS=Streptococcus oligofermentans AS 1.3089 GN=I872_07525 PE=4 SV=1 - [N0C7H3_9STRE]	29.8602	42.77	1	5	5	20	173	19.6969	5.69385
N0C7H5	SepS1 OS=Streptococcus oligofermentans AS 1.3089 GN=I872_07550 PE=4 SV=1 - [N0C7H5_9STRE]	0	6.93	1	2	2	2	274	31.6936	9.24658
N0C7I3	RNA methyltransferase OS=Streptococcus oligofermentans AS 1.3089 GN=I872_07610 PE=4 SV=1 - [N0C7I3_9STRE]	28.9364	31.19	1	8	9	15	452	51.7321	8.83643
N0C7J2	ATP dependent protease OS=Streptococcus oligofermentans AS 1.3089 GN=I872_07660 PE=3 SV=1 - [N0C7J2_9STRE]	345.775	56.27	1	39	39	161	757	83.9742	5.42725
N0C7K1	GMP synthase [glutamine-hydrolyzing] OS=Streptococcus oligofermentans AS 1.3089 GN=guaA PE=3 SV=1 - [N0C7K1_9STRE]	1183.16	75.53	1	34	34	461	519	57.5875	4.97021
N0C7K2	Potassium transporter peripheral membrane component OS=Streptococcus oligofermentans AS 1.3089 GN=trkA PE=4 SV=1 - [N0C7K2_9STRE]	5.797	11.36	1	4	4	4	449	50.4337	7.13721
N0C7K6	Uncharacterized protein OS=Streptococcus oligofermentans AS 1.3089 GN=I872_07735 PE=4 SV=1 - [N0C7K6_9STRE]	174.552	19.27	1	3	10	50	716	81.2606	5.08447
N0C7K7	Acetoin dehydrogenase complex, E3 component,dihydrolipoamide dehydrogenase OS=Streptococcus oligofermentans AS 1.3089 GN=I872_04520 PE=4 SV=1 - [N0C7K7_9STRE]	1382.05	68.43	1	40	41	584	567	60.0843	4.91943
N0C7L2	Uncharacterized protein OS=Streptococcus oligofermentans AS 1.3089 GN=I872_04545 PE=4 SV=1 - [N0C7L2_9STRE]	0	8.94	1	2	2	14	246	28.7326	5.64307
N0C7L3	Uncharacterized protein OS=Streptococcus oligofermentans AS 1.3089 GN=I872_07760 PE=4 SV=1 - [N0C7L3_9STRE]	145.57	45.35	1	22	28	74	763	85.4456	5.18604
N0C7L5	DNA topoisomerase 1 OS=Streptococcus oligofermentans AS 1.3089 GN=topA PE=3 SV=1 - [N0C7L5_9STRE]	96.636	33.43	1	18	18	46	694	78.8935	9.08545
N0C7L7	S-ribosylhomocysteine lyase OS=Streptococcus oligofermentans AS 1.3089 GN=luxS PE=3 SV=1 - [N0C7L7_9STRE]	31.4101	46.25	1	6	6	34	160	17.902	5.19873
N0C7L9	Putative metal-dependent hydrolase OS=Streptococcus oligofermentans AS 1.3089 GN=I872_04595 PE=4 SV=1 - [N0C7L9_9STRE]	21.8856	41.45	1	11	11	18	304	35.4287	5.74463
N0C7M4	Uncharacterized protein OS=Streptococcus oligofermentans AS 1.3089 GN=I872_04645 PE=4 SV=1 - [N0C7M4_9STRE]	8.29474	22.89	1	2	2	3	166	19.3746	6.1001
N0C7M8	Twitching mobility protein PilT OS=Streptococcus oligofermentans AS 1.3089 GN=I872_04670 PE=4 SV=1 - [N0C7M8_9STRE]	36.4051	55.94	1	8	9	25	202	22.7538	5.52881
N0C7M9	Glutamate dehydrogenase OS=Streptococcus oligofermentans AS 1.3089 GN=I872_07835 PE=3 SV=1 - [N0C7M9_9STRE]	295.652	46.88	1	23	23	158	448	48.5585	5.43994
N0C7N6	Phosphotransacetylase OS=Streptococcus oligofermentans AS 1.3089 GN=eutD PE=4 SV=1 - [N0C7N6_9STRE]	555.659	79.01	1	22	22	317	324	35.2183	5.26221
N0C7N9	Ribose-phosphate pyrophosphokinase OS=Streptococcus oligofermentans AS 1.3089 GN=prs PE=3 SV=1 - [N0C7N9_9STRE]	362.258	58.33	1	20	20	230	312	34.2048	5.24951
N0C7R4	Probable tRNA sulfurtransferase OS=Streptococcus oligofermentans AS 1.3089 GN=thiI PE=3 SV=1 - [N0C7R4_9STRE]	261.579	49.01	1	17	17	117	404	45.3476	6.02393
N0C7R9	Uracil-DNA glycosylase OS=Streptococcus oligofermentans AS 1.3089 GN=I872_04920 PE=4 SV=1 - [N0C7R9_9STRE]	56.4101	44.33	1	5	5	26	194	22.3575	6.39209
N0C7S1	Uncharacterized protein OS=Streptococcus oligofermentans AS 1.3089 GN=I872_08035 PE=4 SV=1 - [N0C7S1_9STRE]	7.178	26.53	1	2	2	6	98	11.3771	9.65674
N0C7S2	Uncharacterized protein OS=Streptococcus oligofermentans AS 1.3089 GN=I872_04945 PE=4 SV=1 - [N0C7S2_9STRE]	3.6555	27.56	1	3	3	3	156	18.1224	5.10986
N0C7S7	Ribosomal RNA small subunit methyltransferase B OS=Streptococcus oligofermentans AS 1.3089 GN=I872_08060 PE=4 SV=1 - [N0C7S7_9STRE]	21.9831	28.7	1	9	10	22	439	49.6011	6.34131
N0C7T3	Uncharacterized protein OS=Streptococcus oligofermentans AS 1.3089 GN=I872_08085 PE=4 SV=1 - [N0C7T3_9STRE]	5.36574	31.07	1	3	3	3	177	19.9789	4.28467
N0C7V2	Uncharacterized protein OS=Streptococcus oligofermentans AS 1.3089 GN=I872_05120 PE=4 SV=1 - [N0C7V2_9STRE]	8.06351	20.65	1	5	5	9	184	22.3107	4.57666
N0C7V6	30S ribosomal protein S16 OS=Streptococcus oligofermentans AS 1.3089 GN=rpsP PE=3 SV=1 - [N0C7V6_9STRE]	70.2634	43.82	1	3	3	20	89	10.1364	10.0669
N0C7V8	Two-component response transcriptional regulator OS=Streptococcus oligofermentans AS 1.3089 GN=I872_08210 PE=4 SV=1 - [N0C7V8_9STRE]	21.2097	40.35	2	8	8	14	228	26.2935	5.33838
N0C7W1	AraC family transcriptional regulator OS=Streptococcus oligofermentans AS 1.3089 GN=I872_05170 PE=4 SV=1 - [N0C7W1_9STRE]	16.9748	27.8	1	7	7	13	277	31.0936	5.40186
N0C7W9	CCA-adding enzyme OS=Streptococcus oligofermentans AS 1.3089 GN=cca PE=3 SV=1 - [N0C7W9_9STRE]	22.9041	21.7	1	5	5	10	401	45.8067	4.91943
N0C7X3	PTS system fructose specific transporter subunit IIABC OS=Streptococcus oligofermentans AS 1.3089 GN=I872_05245 PE=4 SV=1 - [N0C7X3_9STRE]	239.801	43.64	1	21	21	115	653	67.1716	5.66846
N0C7X8	N-acetyl-glucosamine matabolism OS=Streptococcus oligofermentans AS 1.3089 GN=I872_05270 PE=4 SV=1 - [N0C7X8_9STRE]	95.7008	45.31	1	10	11	60	256	28.1896	4.70361
N0C7Y3	dTDP-glucose 4,6-dehydratase OS=Streptococcus oligofermentans AS 1.3089 GN=I872_05295 PE=3 SV=1 - [N0C7Y3_9STRE]	355.764	56.03	1	16	16	139	348	39.0176	5.65576
N0C7Y6	Oxidoreductase, DadA family protein OS=Streptococcus oligofermentans AS 1.3089 GN=I872_05320 PE=4 SV=1 - [N0C7Y6_9STRE]	2.1456	28.49	1	8	8	13	372	40.7743	5.35107
N0C7Z0	Acetylornithine deacetylase OS=Streptococcus oligofermentans AS 1.3089 GN=I872_08360 PE=4 SV=1 - [N0C7Z0_9STRE]	9.45159	19.43	1	7	7	23	458	51.3609	5.13525
N0C7Z1	Uncharacterized protein OS=Streptococcus oligofermentans AS 1.3089 GN=I872_05345 PE=4 SV=1 - [N0C7Z1_9STRE]	3.59765	10.05	1	2	2	3	209	24.9443	4.58936
N0C7Z9	Uncharacterized protein OS=Streptococcus oligofermentans AS 1.3089 GN=I872_05405 PE=4 SV=1 - [N0C7Z9_9STRE]	8.90897	18.58	1	8	8	10	522	60.8649	5.04639
N0C801	N utilization substance protein B homolog OS=Streptococcus oligofermentans AS 1.3089 GN=nusB PE=3 SV=1 - [N0C801_9STRE]	25.3607	18.88	1	3	3	18	143	16.4714	4.57666
N0C803	Calcium-translocating P-type ATPase OS=Streptococcus oligofermentans AS 1.3089 GN=I872_05430 PE=4 SV=1 - [N0C803_9STRE]	338.69	45.73	1	30	30	121	879	95.4279	5.05908
N0C806	L-asparaginase OS=Streptococcus oligofermentans AS 1.3089 GN=I872_08460 PE=3 SV=1 - [N0C806_9STRE]	33.8616	32.19	1	7	7	16	320	34.5468	5.47803
N0C807	Uncharacterized protein OS=Streptococcus oligofermentans AS 1.3089 GN=I872_05455 PE=4 SV=1 - [N0C807_9STRE]	12.9134	28.81	1	4	4	7	236	26.8426	5.42725
N0C811	PTS system mannose-specific transporter subunit IIC OS=Streptococcus oligofermentans AS 1.3089 GN=I872_08485 PE=4 SV=1 - [N0C811_9STRE]	163.646	20.22	1	4	4	98	267	27.0716	5.021
N0C813	GTPase HflX OS=Streptococcus oligofermentans AS 1.3089 GN=hflX PE=3 SV=1 - [N0C813_9STRE]	26.438	26.94	1	8	8	16	412	46.5604	5.79541
N0C816	Penicillin-binding protein 3 OS=Streptococcus oligofermentans AS 1.3089 GN=I872_08510 PE=3 SV=1 - [N0C816_9STRE]	9.87469	10.35	1	3	3	3	425	46.5383	5.46533
N0C823	ABC transporter ATPase OS=Streptococcus oligofermentans AS 1.3089 GN=I872_08535 PE=3 SV=1 - [N0C823_9STRE]	814.581	74.22	1	20	20	404	256	28.2865	4.729
N0C826	Amino acid ABC transporter substrate-binding protein OS=Streptococcus oligofermentans AS 1.3089 GN=I872_08560 PE=4 SV=1 - [N0C826_9STRE]	158.373	46.26	1	17	17	62	521	57.6517	5.74463
N0C827	Ferric transport regulator protein OS=Streptococcus oligofermentans AS 1.3089 GN=I872_05555 PE=4 SV=1 - [N0C827_9STRE]	12.6164	24.67	1	2	2	5	150	17.1395	5.32568
N0C830	Uncharacterized protein OS=Streptococcus oligofermentans AS 1.3089 GN=I872_05580 PE=4 SV=1 - [N0C830_9STRE]	258.275	56.32	1	12	12	145	277	30.225	5.31299
N0C832	Ketol-acid reductoisomerase OS=Streptococcus oligofermentans AS 1.3089 GN=ilvC PE=3 SV=1 - [N0C832_9STRE]	804.259	61.18	1	22	22	275	340	37.2627	4.93213
N0C835	rRNA methylase OS=Streptococcus oligofermentans AS 1.3089 GN=I872_05605 PE=4 SV=1 - [N0C835_9STRE]	9.62693	34.67	1	7	7	18	274	30.2799	5.26221
N0C840	ADP-dependent (S)-NAD(P)H-hydrate dehydratase OS=Streptococcus oligofermentans AS 1.3089 GN=nnrD PE=3 SV=1 - [N0C840_9STRE]	13.8424	23.57	1	5	5	9	280	30.7051	7.06396
N0C841	Uncharacterized protein OS=Streptococcus oligofermentans AS 1.3089 GN=I872_08635 PE=4 SV=1 - [N0C841_9STRE]	779.29	54.33	1	24	24	353	554	59.7009	4.57666
N0C845	ABC transporter membrane-spanning permease-branched chain amino acid transport OS=Streptococcus oligofermentans AS 1.3089 GN=I872_05655 PE=4 SV=1 - [N0C845_9STRE]	12.0165	9.56	1	2	2	6	293	31.2022	9.40771
N0C846	Uncharacterized protein OS=Streptococcus oligofermentans AS 1.3089 GN=I872_08660 PE=4 SV=1 - [N0C846_9STRE]	10.793	32.72	1	5	5	12	162	18.6153	7.02002
N0C851	Signal recognition particle receptor FtsY OS=Streptococcus oligofermentans AS 1.3089 GN=ftsY PE=3 SV=1 - [N0C851_9STRE]	31.0384	19.92	1	10	11	31	502	55.7708	4.39893
N0C859	50S ribosomal protein L13 OS=Streptococcus oligofermentans AS 1.3089 GN=rplM PE=3 SV=1 - [N0C859_9STRE]	746.482	83.11	1	14	14	388	148	16.1516	9.78857
N0C862	Histidine kinase OS=Streptococcus oligofermentans AS 1.3089 GN=I872_05730 PE=4 SV=1 - [N0C862_9STRE]	30.4438	22.25	1	9	9	17	454	51.5827	4.93213
N0C871	tRNA pseudouridine synthase A OS=Streptococcus oligofermentans AS 1.3089 GN=truA PE=3 SV=1 - [N0C871_9STRE]	51.4392	44.18	1	8	8	25	249	28.4075	6.87354
N0C874	U32 family peptidase OS=Streptococcus oligofermentans AS 1.3089 GN=I872_05780 PE=4 SV=1 - [N0C874_9STRE]	54.9503	33.98	1	8	9	31	309	35.5859	5.2749
N0C877	Competence factor transport protein ComB OS=Streptococcus oligofermentans AS 1.3089 GN=I872_08785 PE=4 SV=1 - [N0C877_9STRE]	30.7237	30.82	1	8	8	15	451	49.9006	6.44287
N0C878	Uncharacterized protein OS=Streptococcus oligofermentans AS 1.3089 GN=I872_05805 PE=4 SV=1 - [N0C878_9STRE]	41.8187	50.38	1	4	4	14	131	14.0537	7.40088
N0C885	Helicase OS=Streptococcus oligofermentans AS 1.3089 GN=I872_08810 PE=4 SV=1 - [N0C885_9STRE]	2.77247	6.3	1	4	4	4	794	89.1549	4.93213
N0C891	Uncharacterized protein OS=Streptococcus oligofermentans AS 1.3089 GN=I872_05855 PE=4 SV=1 - [N0C891_9STRE]	20.0138	28.78	1	5	5	8	271	31.0929	6.80029
N0C892	3-hydroxy-3-methylglutaryl coenzyme A reductase OS=Streptococcus oligofermentans AS 1.3089 GN=I872_08835 PE=3 SV=1 - [N0C892_9STRE]	32.8923	18.31	1	5	6	13	426	46.5523	5.61768
N0C897	Replication initiation and membrane attachment protein OS=Streptococcus oligofermentans AS 1.3089 GN=I872_08860 PE=4 SV=1 - [N0C897_9STRE]	31.6726	17.45	1	5	5	14	384	43.8746	6.91748
N0C8A2	Acetyl-coenzyme A carboxylase carboxyl transferase subunit beta OS=Streptococcus oligofermentans AS 1.3089 GN=accD PE=3 SV=1 - [N0C8A2_9STRE]	83.9587	55.75	1	16	16	67	287	31.5893	7.81104
N0C8A3	Probable manganese-dependent inorganic pyrophosphatase OS=Streptococcus oligofermentans AS 1.3089 GN=ppaC PE=3 SV=1 - [N0C8A3_9STRE]	965.69	60.23	1	15	15	391	347	37.587	4.77979
N0C8A7	Lactoylglutathione lyase OS=Streptococcus oligofermentans AS 1.3089 GN=I872_05950 PE=4 SV=1 - [N0C8A7_9STRE]	59.3934	55.47	1	8	8	39	128	15.0187	5.73193
N0C8A9	3-ketoacyl-(Acyl-carrier-protein) reductase OS=Streptococcus oligofermentans AS 1.3089 GN=fabG PE=3 SV=1 - [N0C8A9_9STRE]	441.942	61.89	1	15	15	202	244	25.6324	5.73193
N0C8B2	Peptidyl-prolyl cis-trans isomerase OS=Streptococcus oligofermentans AS 1.3089 GN=I872_05975 PE=3 SV=1 - [N0C8B2_9STRE]	20.6932	31.09	1	6	6	14	267	29.1207	5.42725
N0C8B6	MarR family transcriptional regulator OS=Streptococcus oligofermentans AS 1.3089 GN=I872_08935 PE=4 SV=1 - [N0C8B6_9STRE]	248.708	62.5	1	9	9	101	144	16.7198	9.59814
N0C8C1	Uncharacterized protein OS=Streptococcus oligofermentans AS 1.3089 GN=I872_08960 PE=4 SV=1 - [N0C8C1_9STRE]	0	43.22	1	2	2	3	118	12.721	8.83643
N0C8C7	Isochorismitase family protein OS=Streptococcus oligofermentans AS 1.3089 GN=I872_08985 PE=4 SV=1 - [N0C8C7_9STRE]	13.3834	47.57	1	7	7	18	185	20.5153	5.22412
N0C8D4	Magnesium and cobalt transporter OS=Streptococcus oligofermentans AS 1.3089 GN=I872_09010 PE=4 SV=1 - [N0C8D4_9STRE]	14.8031	14.11	1	4	4	7	326	37.6292	4.91943
N0C8D5	Cyclophilin type peptidyl-prolyl cis-trans isomerase OS=Streptococcus oligofermentans AS 1.3089 GN=I872_06075 PE=4 SV=1 - [N0C8D5_9STRE]	356.479	56.01	1	24	24	186	466	51.7915	4.95752
N0C8D9	PTS system glucose/maltose-specific transporter subunit IIBCA OS=Streptococcus oligofermentans AS 1.3089 GN=I872_06100 PE=4 SV=1 - [N0C8D9_9STRE]	238.701	37.09	1	21	21	105	728	77.8088	6.18896
N0C8E0	30S ribosomal protein S6 OS=Streptococcus oligofermentans AS 1.3089 GN=rpsF PE=3 SV=1 - [N0C8E0_9STRE]	26.1042	42.71	1	3	3	10	96	11.1588	5.2749
N0C8E6	Oligopeptide ABC transporter oligopeptide-binding protein AmiA OS=Streptococcus oligofermentans AS 1.3089 GN=I872_06125 PE=4 SV=1 - [N0C8E6_9STRE]	920.156	65.35	1	41	42	283	658	72.5801	5.13525
N0C8E8	Uncharacterized protein OS=Streptococcus oligofermentans AS 1.3089 GN=I872_09060 PE=4 SV=1 - [N0C8E8_9STRE]	4.51338	9.68	1	2	2	2	310	35.147	6.18896
N0C8F3	Peptide deformylase OS=Streptococcus oligofermentans AS 1.3089 GN=def PE=3 SV=1 - [N0C8F3_9STRE]	201.569	69.27	1	15	15	76	192	21.3869	5.19873
N0C8F6	Nucleoid-associated protein I872_09085 OS=Streptococcus oligofermentans AS 1.3089 GN=I872_09085 PE=3 SV=1 - [N0C8F6_9STRE]	112.106	80.81	1	6	6	50	99	10.8445	4.80518
N0C8F9	Uncharacterized protein OS=Streptococcus oligofermentans AS 1.3089 GN=I872_06175 PE=4 SV=1 - [N0C8F9_9STRE]	70.36	56.77	1	7	7	25	155	17.3458	6.31592
N0C8G4	Amidophosphoribosyltransferase OS=Streptococcus oligofermentans AS 1.3089 GN=I872_09110 PE=3 SV=1 - [N0C8G4_9STRE]	31.818	21.67	1	8	9	16	480	52.6795	5.79541
N0C8G6	Isoprenyl transferase OS=Streptococcus oligofermentans AS 1.3089 GN=I872_06200 PE=3 SV=1 - [N0C8G6_9STRE]	47.448	45.78	1	9	9	29	249	28.5449	7.47412
N0C8H4	Transcription regulator (Glutamine synthetase repressor) OS=Streptococcus oligofermentans AS 1.3089 GN=I872_09135 PE=4 SV=1 - [N0C8H4_9STRE]	6.77935	38.84	1	4	4	7	121	14.3034	9.87646
N0C8I0	Elongation factor G OS=Streptococcus oligofermentans AS 1.3089 GN=fusA PE=3 SV=1 - [N0C8I0_9STRE]	6163.8	91.04	1	59	60	2128	692	76.7588	4.97021
N0C8I1	D-3-phosphoglycerate dehydrogenase OS=Streptococcus oligofermentans AS 1.3089 GN=I872_06250 PE=3 SV=1 - [N0C8I1_9STRE]	58.3097	44.25	1	12	12	31	391	42.649	5.31299
N0C8I7	Thymidylate kinase OS=Streptococcus oligofermentans AS 1.3089 GN=tmk PE=3 SV=1 - [N0C8I7_9STRE]	36.8174	60.85	1	13	13	26	212	23.8247	5.30029
N0C8J0	CMP-binding-factor 1 OS=Streptococcus oligofermentans AS 1.3089 GN=I872_09185 PE=4 SV=1 - [N0C8J0_9STRE]	75.2806	40.13	1	10	10	40	314	35.8305	6.60986
N0C8J5	Bifunctional protein GlmU OS=Streptococcus oligofermentans AS 1.3089 GN=glmU PE=3 SV=1 - [N0C8J5_9STRE]	236.273	68.85	1	20	20	113	459	49.3304	5.89697
N0C8J7	Ribosomal RNA small subunit methyltransferase A OS=Streptococcus oligofermentans AS 1.3089 GN=ksgA PE=3 SV=1 - [N0C8J7_9STRE]	44.9007	39.31	1	11	11	36	290	32.4391	5.74463
N0C8K3	Polar amino acid ABC transporter ATPase OS=Streptococcus oligofermentans AS 1.3089 GN=I872_06325 PE=3 SV=1 - [N0C8K3_9STRE]	135.131	70.85	1	16	16	61	247	27.4376	6.7124
N0C8L2	RNA-binding protein OS=Streptococcus oligofermentans AS 1.3089 GN=I872_09260 PE=4 SV=1 - [N0C8L2_9STRE]	124.224	46.76	1	14	14	44	340	37.5749	4.69092
N0C8L8	Tributyrin esterase OS=Streptococcus oligofermentans AS 1.3089 GN=I872_09285 PE=4 SV=1 - [N0C8L8_9STRE]	11.9676	25.1	1	4	4	8	259	29.9668	5.37646
N0C8M0	Methyltransferase OS=Streptococcus oligofermentans AS 1.3089 GN=I872_06400 PE=4 SV=1 - [N0C8M0_9STRE]	11.1228	13.52	1	2	2	5	244	28.3646	4.56396
N0C8M4	Response regulator OS=Streptococcus oligofermentans AS 1.3089 GN=I872_09310 PE=4 SV=1 - [N0C8M4_9STRE]	11.6725	16.16	1	5	5	8	427	49.0103	4.90674
N0C8M8	Uncharacterized protein OS=Streptococcus oligofermentans AS 1.3089 GN=I872_06425 PE=4 SV=1 - [N0C8M8_9STRE]	11.1769	45.63	1	2	2	6	103	11.6675	9.70068
N0C8P4	Uncharacterized protein OS=Streptococcus oligofermentans AS 1.3089 GN=I872_09385 PE=4 SV=1 - [N0C8P4_9STRE]	118.206	55.78	1	8	8	41	199	21.4851	4.88135
N0C8Q1	Uncharacterized protein OS=Streptococcus oligofermentans AS 1.3089 GN=I872_06525 PE=4 SV=1 - [N0C8Q1_9STRE]	9.42607	47.26	1	8	8	23	146	16.5295	4.58936
N0C8Q5	Amino acid ABC transporter ATP-binding protein OS=Streptococcus oligofermentans AS 1.3089 GN=I872_06550 PE=3 SV=1 - [N0C8Q5_9STRE]	7.44251	17.06	1	3	3	5	252	28.1259	5.66846
N0C8Q7	ABC transporter ATP-binding protein OS=Streptococcus oligofermentans AS 1.3089 GN=I872_09410 PE=3 SV=1 - [N0C8Q7_9STRE]	59.7744	28.97	1	6	7	38	252	28.2838	6.43018
N0C8R1	Uncharacterized protein OS=Streptococcus oligofermentans AS 1.3089 GN=I872_06575 PE=4 SV=1 - [N0C8R1_9STRE]	1.72686	9.56	1	2	2	2	251	28.563	8.76318
N0C8R7	Ribosomal protein L11 methyltransferase OS=Streptococcus oligofermentans AS 1.3089 GN=prmA PE=3 SV=1 - [N0C8R7_9STRE]	121.872	50.47	1	9	9	54	317	34.7505	4.44971
N0C8S1	Uncharacterized protein OS=Streptococcus oligofermentans AS 1.3089 GN=I872_06625 PE=4 SV=1 - [N0C8S1_9STRE]	56.7998	28.13	1	10	10	33	384	43.0434	8.06006
N0C8S2	Recombination factor protein RarA OS=Streptococcus oligofermentans AS 1.3089 GN=I872_09485 PE=4 SV=1 - [N0C8S2_9STRE]	19.0704	22.04	1	7	7	13	422	46.6304	6.32861
N0C8T7	Uncharacterized protein OS=Streptococcus oligofermentans AS 1.3089 GN=I872_09585 PE=4 SV=1 - [N0C8T7_9STRE]	0	15.14	1	4	4	4	449	49.921	9.33447
N0C8T9	Bacteriocin ABC-type exporter, ATP binding/permease protein OS=Streptococcus oligofermentans AS 1.3089 GN=I872_09610 PE=3 SV=1 - [N0C8T9_9STRE]	0	5.85	1	2	2	2	530	60.5866	6.22705
N0C8U3	Uncharacterized protein OS=Streptococcus oligofermentans AS 1.3089 GN=I872_09635 PE=4 SV=1 - [N0C8U3_9STRE]	264.008	65.55	1	20	20	103	418	46.5221	5.07178
N0C8U7	Zinc metalloproteinase in scaA 5'region OS=Streptococcus oligofermentans AS 1.3089 GN=I872_09660 PE=4 SV=1 - [N0C8U7_9STRE]	668.314	63.81	1	32	32	216	630	71.7802	4.93213
N0C8V0	30S ribosomal protein S2 OS=Streptococcus oligofermentans AS 1.3089 GN=rpsB PE=3 SV=1 - [N0C8V0_9STRE]	1059.12	71.92	1	27	27	594	260	29.1271	5.26221
N0C8V1	Glutamine amidotransferase OS=Streptococcus oligofermentans AS 1.3089 GN=I872_06735 PE=4 SV=1 - [N0C8V1_9STRE]	117.962	46.36	1	8	9	48	261	29.5635	4.80518
N0C8V4	Pseudouridine synthase OS=Streptococcus oligofermentans AS 1.3089 GN=I872_09710 PE=3 SV=1 - [N0C8V4_9STRE]	1.71404	12.06	1	3	3	7	282	32.5864	9.43701
N0C8W3	Elongation factor Tu OS=Streptococcus oligofermentans AS 1.3089 GN=tuf PE=3 SV=1 - [N0C8W3_9STRE]	8958.4	97.99	1	24	44	3359	398	44.0134	4.97021
N0C8W6	2-C-methyl-D-erythritol 4-phosphate cytidylyltransferase OS=Streptococcus oligofermentans AS 1.3089 GN=ispD PE=3 SV=1 - [N0C8W6_9STRE]	120.695	65	1	14	14	69	240	26.9041	6.80029
N0C8X0	UDP-glucose 4-epimerase OS=Streptococcus oligofermentans AS 1.3089 GN=I872_09810 PE=4 SV=1 - [N0C8X0_9STRE]	48.2829	37.11	1	7	7	34	291	32.9553	9.21729
N0C8X4	Transcriptional regulator OS=Streptococcus oligofermentans AS 1.3089 GN=I872_09845 PE=4 SV=1 - [N0C8X4_9STRE]	74.9726	29.28	1	12	12	33	485	53.0004	6.97607
N0C8X6	Tagatose 1,6-diphosphate aldolase OS=Streptococcus oligofermentans AS 1.3089 GN=lacD PE=3 SV=1 - [N0C8X6_9STRE]	43.884	41.1	1	12	12	23	326	36.6186	4.99561
N0C8X8	Anaerobic ribonucleoside triphosphate reductase OS=Streptococcus oligofermentans AS 1.3089 GN=I872_09870 PE=4 SV=1 - [N0C8X8_9STRE]	38.9565	28.18	1	17	17	33	731	83.3696	6.03662
N0C8Y1	Putative Holliday junction resolvase OS=Streptococcus oligofermentans AS 1.3089 GN=I872_09905 PE=3 SV=1 - [N0C8Y1_9STRE]	19.5047	51.8	1	7	7	16	139	15.7283	5.21143
N0C8Y4	Protein RecA OS=Streptococcus oligofermentans AS 1.3089 GN=recA PE=3 SV=1 - [N0C8Y4_9STRE]	238.761	51.05	3	19	19	112	382	41.1955	5.22412
N0C8Y7	DNA-3-methyladenine glycosylase I OS=Streptococcus oligofermentans AS 1.3089 GN=I872_09955 PE=4 SV=1 - [N0C8Y7_9STRE]	11.5534	18.48	1	2	2	7	184	21.4075	6.20166
N0C8Z6	Maltose/maltodextrin-binding protein OS=Streptococcus oligofermentans AS 1.3089 GN=I872_10030 PE=4 SV=1 - [N0C8Z6_9STRE]	389.536	72.68	1	28	28	132	421	45.3137	5.32568
N0C900	Type II secretory pathway, pullulanase PulA glycosidase OS=Streptococcus oligofermentans AS 1.3089 GN=I872_10055 PE=4 SV=1 - [N0C900_9STRE]	40.2422	26.77	1	13	13	28	691	79.346	6.1001
N0C907	Phosphoenolpyruvate carboxylase OS=Streptococcus oligofermentans AS 1.3089 GN=ppc PE=3 SV=1 - [N0C907_9STRE]	259.29	53.16	1	46	46	170	948	108.263	5.33838
N0C909	Phosphoglycerate mutase OS=Streptococcus oligofermentans AS 1.3089 GN=I872_06935 PE=4 SV=1 - [N0C909_9STRE]	38.3619	51.64	1	8	8	21	213	24.2713	6.72705
N0C913	Glutathione reductase OS=Streptococcus oligofermentans AS 1.3089 GN=I872_06960 PE=3 SV=1 - [N0C913_9STRE]	562.885	48.55	1	18	18	166	449	48.8209	6.32861
N0C923	Uncharacterized protein OS=Streptococcus oligofermentans AS 1.3089 GN=I872_10215 PE=4 SV=1 - [N0C923_9STRE]	2.12259	18.15	1	2	3	4	248	29.369	5.5542
N0C927	Alanine dehydrogenase OS=Streptococcus oligofermentans AS 1.3089 GN=I872_07085 PE=3 SV=1 - [N0C927_9STRE]	1053.32	94.05	1	24	24	559	370	38.7315	5.63037
N0C933	Oligoendopeptidase F OS=Streptococcus oligofermentans AS 1.3089 GN=I872_07135 PE=4 SV=1 - [N0C933_9STRE]	489.375	53.17	1	26	26	169	600	69.0891	4.91943
N0C937	S-adenosylmethionine:tRNA ribosyltransferase-isomerase OS=Streptococcus oligofermentans AS 1.3089 GN=queA PE=3 SV=1 - [N0C937_9STRE]	56.4148	33.63	1	10	10	42	342	38.5068	5.90967
N0C938	Dihydroxy-acid dehydratase OS=Streptococcus oligofermentans AS 1.3089 GN=ilvD PE=3 SV=1 - [N0C938_9STRE]	481.098	61.95	1	27	27	190	573	60.6706	5.38916
N0C941	Ornithine carbamoyltransferase OS=Streptococcus oligofermentans AS 1.3089 GN=I872_07185 PE=3 SV=1 - [N0C941_9STRE]	552.577	55.03	1	18	18	233	338	37.9162	5.31299
N0C949	Glycosyltransferase Gtf1 OS=Streptococcus oligofermentans AS 1.3089 GN=gtf1 PE=3 SV=1 - [N0C949_9STRE]	32.2321	31.24	1	12	12	24	509	58.6923	4.93213
N0C952	Acetyltransferase OS=Streptococcus oligofermentans AS 1.3089 GN=I872_10390 PE=4 SV=1 - [N0C952_9STRE]	11.5312	21.38	1	2	2	5	159	18.0787	5.42725
N0C955	Pyruvate formate-lyase activating enzyme OS=Streptococcus oligofermentans AS 1.3089 GN=I872_07285 PE=4 SV=1 - [N0C955_9STRE]	20.2587	42.26	1	8	8	17	265	30.2324	6.53662
N0C958	MutT/NUDIX family NTP pyrophosphohydrolase OS=Streptococcus oligofermentans AS 1.3089 GN=I872_07310 PE=3 SV=1 - [N0C958_9STRE]	3.42357	20	1	3	3	10	150	17.6727	4.83057
N0C960	Microcin C7 resistance protein OS=Streptococcus oligofermentans AS 1.3089 GN=I872_10440 PE=4 SV=1 - [N0C960_9STRE]	45.1107	23.66	1	5	5	16	317	35.4707	4.80518
N0C962	Cell division protein SepF OS=Streptococcus oligofermentans AS 1.3089 GN=sepF PE=3 SV=1 - [N0C962_9STRE]	149.443	62.23	1	14	14	63	188	21.4809	5.33838
N0C965	UDP-N-acetylglucosamine--N-acetylmuramyl-(pentapeptide) pyrophosphoryl-undecaprenol N-acetylglucosamine transferase OS=Streptococcus oligofermentans AS 1.3089 GN=murG PE=3 SV=1 - [N0C965_9STRE]	38.2962	41.01	1	9	10	31	356	39.5499	7.94287
N0C969	Uncharacterized protein OS=Streptococcus oligofermentans AS 1.3089 GN=I872_07385 PE=4 SV=1 - [N0C969_9STRE]	31.8502	47.62	1	5	5	26	126	14.5237	10.1108
N0C971	ABC transporter substrate-binding protein OS=Streptococcus oligofermentans AS 1.3089 GN=I872_10515 PE=4 SV=1 - [N0C971_9STRE]	45.6253	43.37	1	12	12	20	332	36.9754	5.79541
N0C975	Replicative DNA helicase OS=Streptococcus oligofermentans AS 1.3089 GN=I872_10540 PE=4 SV=1 - [N0C975_9STRE]	68.6015	22.39	1	7	7	30	451	50.1672	4.94482
N0C980	tRNA-specific 2-thiouridylase MnmA OS=Streptococcus oligofermentans AS 1.3089 GN=mnmA PE=3 SV=1 - [N0C980_9STRE]	87.8877	56.84	1	18	18	51	373	41.7404	5.24951
N0C981	Probable dual-specificity RNA methyltransferase RlmN OS=Streptococcus oligofermentans AS 1.3089 GN=rlmN PE=3 SV=1 - [N0C981_9STRE]	70.4945	46.41	1	14	15	33	362	41.4523	7.72314
N0C986	Inosine-5'-monophosphate dehydrogenase OS=Streptococcus oligofermentans AS 1.3089 GN=guaB PE=3 SV=1 - [N0C986_9STRE]	582.03	86.41	1	36	36	244	493	52.7012	5.64307
N0C987	Uncharacterized protein OS=Streptococcus oligofermentans AS 1.3089 GN=I872_07520 PE=4 SV=1 - [N0C987_9STRE]	5.79423	36.6	1	4	4	7	153	17.645	5.52881
N0C989	Zinc-dependent peptidase OS=Streptococcus oligofermentans AS 1.3089 GN=I872_10615 PE=3 SV=1 - [N0C989_9STRE]	49.9851	26.68	1	8	8	20	431	49.2628	4.83057
N0C992	Diaminopimelate decarboxylase OS=Streptococcus oligofermentans AS 1.3089 GN=I872_07545 PE=3 SV=1 - [N0C992_9STRE]	29.7437	30.77	1	7	7	15	416	46.2483	5.17334
N0C993	Energy-coupling factor transporter transmembrane protein EcfT OS=Streptococcus oligofermentans AS 1.3089 GN=ecfT PE=3 SV=1 - [N0C993_9STRE]	0	14.39	1	3	4	7	264	29.6715	10.272
N0C996	Hemerythrin HHE cation binding domain subfamily, putative OS=Streptococcus oligofermentans AS 1.3089 GN=I872_07570 PE=4 SV=1 - [N0C996_9STRE]	43.2157	18.98	1	6	6	13	453	51.8386	4.70361
N0C9A5	Acetyltransferase OS=Streptococcus oligofermentans AS 1.3089 GN=I872_07630 PE=4 SV=1 - [N0C9A5_9STRE]	1.78968	20.83	1	3	3	4	144	17.1879	5.2876
N0C9C4	Uncharacterized protein OS=Streptococcus oligofermentans AS 1.3089 GN=I872_07755 PE=4 SV=1 - [N0C9C4_9STRE]	264.589	43.91	1	10	11	91	230	28.0126	4.97021
N0C9C8	Ribonuclease Y OS=Streptococcus oligofermentans AS 1.3089 GN=rny PE=3 SV=1 - [N0C9C8_9STRE]	483.436	60.15	1	32	33	215	537	60.1636	5.63037
N0C9D5	Dihydroorotate dehydrogenase OS=Streptococcus oligofermentans AS 1.3089 GN=pyrD PE=3 SV=1 - [N0C9D5_9STRE]	28.7222	37.62	1	10	10	26	311	34.4064	5.31299
N0C9D9	UPF0210 protein I872_07855 OS=Streptococcus oligofermentans AS 1.3089 GN=I872_07855 PE=3 SV=1 - [N0C9D9_9STRE]	170.397	57.53	1	22	22	91	445	46.3983	5.13525
N0C9H6	Phosphoprotein phosphatase OS=Streptococcus oligofermentans AS 1.3089 GN=I872_08055 PE=4 SV=1 - [N0C9H6_9STRE]	223.024	60.16	1	12	13	107	246	27.2585	4.62744
N0C9I0	Guanylate kinase OS=Streptococcus oligofermentans AS 1.3089 GN=gmk PE=3 SV=1 - [N0C9I0_9STRE]	110.691	66.51	1	13	13	61	209	23.9743	4.90674
N0C9I5	3-ketoacyl-(Acyl-carrier-protein) reductase OS=Streptococcus oligofermentans AS 1.3089 GN=fabG PE=3 SV=1 - [N0C9I5_9STRE]	11.4039	52.16	1	7	7	12	232	25.0008	4.81787
N0C9K2	Histidine kinase OS=Streptococcus oligofermentans AS 1.3089 GN=I872_08205 PE=4 SV=1 - [N0C9K2_9STRE]	1.82457	12.58	1	3	3	5	326	37.8199	5.93506
N0C9K6	Methionine--tRNA ligase OS=Streptococcus oligofermentans AS 1.3089 GN=metG PE=3 SV=1 - [N0C9K6_9STRE]	433.19	68.87	1	47	47	213	665	75.3552	5.08447
N0C9L1	Phosphorylase Pnp/Udp family protein OS=Streptococcus oligofermentans AS 1.3089 GN=I872_08255 PE=4 SV=1 - [N0C9L1_9STRE]	13.2206	47.83	1	7	7	13	253	27.9761	4.79248
N0C9M1	UPF0176 protein I872_08305 OS=Streptococcus oligofermentans AS 1.3089 GN=I872_08305 PE=3 SV=1 - [N0C9M1_9STRE]	345.869	82.01	1	27	27	142	328	37.8655	5.09717
N0C9N3	Methionine import ATP-binding protein MetN OS=Streptococcus oligofermentans AS 1.3089 GN=metN PE=3 SV=1 - [N0C9N3_9STRE]	72.1033	48.31	1	13	13	51	354	38.5987	6.66846
N0C9N9	Putative lipoprotein OS=Streptococcus oligofermentans AS 1.3089 GN=I872_08380 PE=4 SV=1 - [N0C9N9_9STRE]	63.2837	42.42	1	15	15	26	363	40.9887	7.47412
N0C9P3	Beta-fructofuranosidase/sucrose 6 phosphate hydrolase OS=Streptococcus oligofermentans AS 1.3089 GN=I872_08405 PE=4 SV=1 - [N0C9P3_9STRE]	16.4275	20.87	1	8	8	10	484	55.028	5.07178
N0C9Q5	Cof family protein OS=Streptococcus oligofermentans AS 1.3089 GN=I872_08455 PE=4 SV=1 - [N0C9Q5_9STRE]	32.6357	32.05	1	11	11	21	468	52.7426	5.43994
N0C9R0	PTS system mannost-specific transporter subunits IIAB OS=Streptococcus oligofermentans AS 1.3089 GN=I872_08480 PE=4 SV=1 - [N0C9R0_9STRE]	614.09	62.01	1	19	19	266	329	35.2823	5.19873
N0C9R6	Peptide ABC transporter periplasmic protein OS=Streptococcus oligofermentans AS 1.3089 GN=I872_08505 PE=4 SV=1 - [N0C9R6_9STRE]	409.965	60.12	1	33	35	137	652	72.562	5.13525
N0C9S0	FeS assembly protein SufD OS=Streptococcus oligofermentans AS 1.3089 GN=I872_08530 PE=4 SV=1 - [N0C9S0_9STRE]	337.687	52.14	1	13	13	145	420	46.3395	4.79248
N0C9S5	Uncharacterized protein OS=Streptococcus oligofermentans AS 1.3089 GN=I872_08555 PE=4 SV=1 - [N0C9S5_9STRE]	2.27009	6.81	1	3	3	4	631	71.2787	6.50732
N0C9T1	Threonine dehydratase OS=Streptococcus oligofermentans AS 1.3089 GN=I872_08580 PE=4 SV=1 - [N0C9T1_9STRE]	215.684	47.6	1	17	17	91	416	45.6205	5.5542
N0C9U3	Uncharacterized protein OS=Streptococcus oligofermentans AS 1.3089 GN=I872_08630 PE=4 SV=1 - [N0C9U3_9STRE]	118.665	43.94	1	7	7	37	198	21.3029	6.354
N0C9W0	30S ribosomal protein S9 OS=Streptococcus oligofermentans AS 1.3089 GN=rpsI PE=3 SV=1 - [N0C9W0_9STRE]	87.1135	36.92	1	8	8	116	130	14.2687	10.8433
N0C9X4	Phosphomethylpyrimidine kinase OS=Streptococcus oligofermentans AS 1.3089 GN=I872_08755 PE=4 SV=1 - [N0C9X4_9STRE]	26.4836	44.66	1	8	8	21	253	27.4973	5.08447
N0C9Z0	Signal peptidase I OS=Streptococcus oligofermentans AS 1.3089 GN=I872_08805 PE=3 SV=1 - [N0C9Z0_9STRE]	42.8673	23.81	1	6	6	16	210	24.2197	8.83643
N0CA02	Primosomal protein DnaI OS=Streptococcus oligofermentans AS 1.3089 GN=I872_08855 PE=4 SV=1 - [N0CA02_9STRE]	48.6089	39.46	1	12	12	25	299	34.5177	5.88428
N0CA06	Acetyl-coenzyme A carboxylase carboxyl transferase subunit alpha OS=Streptococcus oligofermentans AS 1.3089 GN=accA PE=3 SV=1 - [N0CA06_9STRE]	144.504	59.38	1	13	13	60	256	28.2047	6.82959
N0CA16	3-oxoacyl-[acyl-carrier-protein] synthase 2 OS=Streptococcus oligofermentans AS 1.3089 GN=I872_08905 PE=3 SV=1 - [N0CA16_9STRE]	510.712	54.63	1	17	17	188	410	43.7719	5.57959
N0CA22	3-oxoacyl-[acyl-carrier-protein] synthase 3 OS=Streptococcus oligofermentans AS 1.3089 GN=fabH PE=3 SV=1 - [N0CA22_9STRE]	106.993	41.67	1	10	10	53	324	35.251	5.13525
N0CA36	Aspartate--tRNA(Asp/Asn) ligase OS=Streptococcus oligofermentans AS 1.3089 GN=aspS PE=3 SV=1 - [N0CA36_9STRE]	15.3487	16.09	1	6	8	16	578	66.0927	5.21143
N0CA41	Lipoprotein OS=Streptococcus oligofermentans AS 1.3089 GN=I872_00020 PE=4 SV=1 - [N0CA41_9STRE]	38.377	56.71	1	8	8	15	164	18.8276	7.98682
N0CA42	UvrABC system protein A OS=Streptococcus oligofermentans AS 1.3089 GN=uvrA PE=3 SV=1 - [N0CA42_9STRE]	186.452	46.97	1	33	33	87	941	103.526	6.3667
N0CA48	Single-stranded DNA-binding protein OS=Streptococcus oligofermentans AS 1.3089 GN=I872_09030 PE=4 SV=1 - [N0CA48_9STRE]	351.133	73.17	1	7	7	130	164	18.0188	5.10986
N0CA49	Aromatic amino acid aminotransferase OS=Streptococcus oligofermentans AS 1.3089 GN=I872_00095 PE=3 SV=1 - [N0CA49_9STRE]	58.9014	30.77	1	9	9	24	390	43.2791	4.85596
N0CA51	Phosphoribosylamine--glycine ligase OS=Streptococcus oligofermentans AS 1.3089 GN=purD PE=3 SV=1 - [N0CA51_9STRE]	109.548	52.26	1	14	14	40	421	45.4032	4.79248
N0CA54	Amino acid recemase OS=Streptococcus oligofermentans AS 1.3089 GN=I872_00145 PE=4 SV=1 - [N0CA54_9STRE]	90.5949	51.74	1	10	10	39	230	25.3422	4.94482
N0CA55	Mevalonate kinase OS=Streptococcus oligofermentans AS 1.3089 GN=I872_09055 PE=3 SV=1 - [N0CA55_9STRE]	9.07529	15.75	1	3	3	3	292	31.5614	5.65576
N0CA60	Glycosyltransferase OS=Streptococcus oligofermentans AS 1.3089 GN=I872_09080 PE=4 SV=1 - [N0CA60_9STRE]	5.07498	26.28	1	4	5	7	137	15.7443	9.33447
N0CA66	Uncharacterized protein OS=Streptococcus oligofermentans AS 1.3089 GN=I872_00220 PE=4 SV=1 - [N0CA66_9STRE]	32.7939	49.43	1	4	5	20	87	10.1551	8.41162
N0CA67	Phosphoribosylformylglycinamidine cyclo-ligase OS=Streptococcus oligofermentans AS 1.3089 GN=purM PE=3 SV=1 - [N0CA67_9STRE]	75.9235	37.94	1	10	10	33	340	36.4298	4.86865
N0CA71	Aldehyde-alcohol dehydrogenase OS=Streptococcus oligofermentans AS 1.3089 GN=I872_00255 PE=3 SV=1 - [N0CA71_9STRE]	455.837	55.2	1	37	37	192	884	96.8031	6.34131
N0CA75	Glutamine synthetase OS=Streptococcus oligofermentans AS 1.3089 GN=I872_09130 PE=3 SV=1 - [N0CA75_9STRE]	145.448	40.85	1	17	17	75	448	50.3832	5.08447
N0CA82	Glyceraldehyde-3-phosphate dehydrogenase OS=Streptococcus oligofermentans AS 1.3089 GN=I872_09155 PE=3 SV=1 - [N0CA82_9STRE]	8572.62	87.16	1	29	29	2880	335	35.8034	5.46533
N0CA88	Pur operon repressor OS=Streptococcus oligofermentans AS 1.3089 GN=I872_09180 PE=4 SV=1 - [N0CA88_9STRE]	121.196	54.61	1	12	12	56	271	29.5046	5.5542
N0CA89	Uncharacterized protein OS=Streptococcus oligofermentans AS 1.3089 GN=I872_00355 PE=4 SV=1 - [N0CA89_9STRE]	2.72201	14.83	2	3	3	3	236	27.9801	4.89404
N0CA97	Putative ribosome biogenesis GTPase RsgA OS=Streptococcus oligofermentans AS 1.3089 GN=rsgA PE=3 SV=1 - [N0CA97_9STRE]	13.4748	20.89	1	4	4	5	292	32.8791	6.32861
N0CAA0	HAD superfamily hydrolase OS=Streptococcus oligofermentans AS 1.3089 GN=I872_00415 PE=4 SV=1 - [N0CAA0_9STRE]	0	14.71	1	2	2	3	204	23.1007	5.10986
N0CAA2	Uncharacterized protein OS=Streptococcus oligofermentans AS 1.3089 GN=I872_09230 PE=4 SV=1 - [N0CAA2_9STRE]	28.6774	26.34	1	7	7	20	262	29.404	4.91943
N0CAB1	Uncharacterized protein OS=Streptococcus oligofermentans AS 1.3089 GN=I872_09255 PE=4 SV=1 - [N0CAB1_9STRE]	47.8655	56.19	1	10	10	32	210	24.1783	5.97314
N0CAB5	50S ribosomal protein L4 OS=Streptococcus oligofermentans AS 1.3089 GN=rplD PE=3 SV=1 - [N0CAB5_9STRE]	1861.54	73.43	1	15	15	713	207	22.195	9.94971
N0CAB6	Glutamate--tRNA ligase OS=Streptococcus oligofermentans AS 1.3089 GN=gltX PE=3 SV=1 - [N0CAB6_9STRE]	391.848	69.07	1	33	33	180	485	55.796	5.0083
N0CAC0	30S ribosomal protein S3 OS=Streptococcus oligofermentans AS 1.3089 GN=rpsC PE=3 SV=1 - [N0CAC0_9STRE]	970.888	70.51	1	17	17	508	217	24.0238	9.70068
N0CAC2	Sugar ABC transporter ATP-binding protein OS=Streptococcus oligofermentans AS 1.3089 GN=I872_09305 PE=3 SV=1 - [N0CAC2_9STRE]	173.068	40.77	2	7	7	58	260	28.674	8.51416
N0CAC4	50S ribosomal protein L24 OS=Streptococcus oligofermentans AS 1.3089 GN=rplX PE=3 SV=1 - [N0CAC4_9STRE]	133.123	63.37	1	10	10	101	101	10.9231	9.86182
N0CAC9	50S ribosomal protein L18 OS=Streptococcus oligofermentans AS 1.3089 GN=rplR PE=3 SV=1 - [N0CAC9_9STRE]	469.33	54.24	1	7	8	125	118	12.8861	10.4038
N0CAD4	Adenylate kinase OS=Streptococcus oligofermentans AS 1.3089 GN=adk PE=3 SV=1 - [N0CAD4_9STRE]	205.082	73.58	1	13	13	93	212	23.6892	5.08447
N0CAE0	DNA-directed RNA polymerase subunit alpha OS=Streptococcus oligofermentans AS 1.3089 GN=rpoA PE=3 SV=1 - [N0CAE0_9STRE]	163.546	58.33	4	19	19	105	312	34.3988	4.85596
N0CAE9	Uncharacterized protein OS=Streptococcus oligofermentans AS 1.3089 GN=I872_00665 PE=4 SV=1 - [N0CAE9_9STRE]	44.2241	61.7	1	7	7	24	188	20.0605	4.67822
N0CAF0	M protein trans-acting positive transcriptional regulator OS=Streptococcus oligofermentans AS 1.3089 GN=I872_09405 PE=4 SV=1 - [N0CAF0_9STRE]	0	5.07	1	2	2	2	493	58.5786	5.75732
N0CAF4	Membrane carboxypeptidase OS=Streptococcus oligofermentans AS 1.3089 GN=I872_00700 PE=4 SV=1 - [N0CAF4_9STRE]	15.4036	21.14	1	11	11	13	804	86.9352	5.87158
N0CAF8	Dihydrofolate synthetase OS=Streptococcus oligofermentans AS 1.3089 GN=I872_00735 PE=3 SV=1 - [N0CAF8_9STRE]	1.74624	12.47	1	5	5	10	449	50.3486	5.63037
N0CAF9	DNA repair protein radA OS=Streptococcus oligofermentans AS 1.3089 GN=I872_09430 PE=3 SV=1 - [N0CAF9_9STRE]	39.8508	24.18	1	7	7	22	397	43.2147	5.51611
N0CAG4	Ribosomal RNA small subunit methyltransferase E OS=Streptococcus oligofermentans AS 1.3089 GN=I872_09455 PE=3 SV=1 - [N0CAG4_9STRE]	31.8229	39.27	1	8	8	27	247	26.7612	5.2876
N0CAG7	Uncharacterized protein OS=Streptococcus oligofermentans AS 1.3089 GN=I872_09480 PE=4 SV=1 - [N0CAG7_9STRE]	41.8978	37.18	1	6	6	19	156	17.9465	4.13232
N0CAH0	Transcriptional regulator, xre family protein OS=Streptococcus oligofermentans AS 1.3089 GN=I872_09505 PE=4 SV=1 - [N0CAH0_9STRE]	10.9757	18.24	1	3	3	7	170	19.6109	4.62744
N0CAH2	Phenylalanyl-tRNA synthetase subunit beta OS=Streptococcus oligofermentans AS 1.3089 GN=I872_00810 PE=4 SV=1 - [N0CAH2_9STRE]	202.599	76.92	1	13	13	94	208	22.7526	5.16064
N0CAH3	10 kDa chaperonin OS=Streptococcus oligofermentans AS 1.3089 GN=groES PE=3 SV=1 - [N0CAH3_9STRE]	51.7149	83.87	1	7	7	55	93	9.71528	4.84326
N0CAH6	UTP--glucose-1-phosphate uridylyltransferase OS=Streptococcus oligofermentans AS 1.3089 GN=I872_09555 PE=3 SV=1 - [N0CAH6_9STRE]	241.733	60.33	1	17	17	133	300	33.1795	6.34131
N0CAH8	Uncharacterized protein OS=Streptococcus oligofermentans AS 1.3089 GN=I872_00835 PE=4 SV=1 - [N0CAH8_9STRE]	51.2393	73.97	1	4	4	21	73	8.27433	8.47021
N0CAI3	Uncharacterized protein OS=Streptococcus oligofermentans AS 1.3089 GN=I872_00860 PE=4 SV=1 - [N0CAI3_9STRE]	14.5982	44.23	1	2	4	8	104	11.5207	4.79248
N0CAI8	Membrane associated protein OS=Streptococcus oligofermentans AS 1.3089 GN=I872_09630 PE=4 SV=1 - [N0CAI8_9STRE]	28.1398	51.96	1	13	13	21	281	32.6322	5.65576
N0CAJ0	Manganese transport protein OS=Streptococcus oligofermentans AS 1.3089 GN=I872_09655 PE=3 SV=1 - [N0CAJ0_9STRE]	79.8532	60.25	1	13	13	50	239	26.6612	8.82178
N0CAJ5	Elongation factor Ts OS=Streptococcus oligofermentans AS 1.3089 GN=tsf PE=3 SV=1 - [N0CAJ5_9STRE]	1535.2	85.01	1	25	25	628	347	37.3731	4.86865
N0CAJ8	Phosphoenolpyruvate synthase OS=Streptococcus oligofermentans AS 1.3089 GN=I872_00955 PE=4 SV=1 - [N0CAJ8_9STRE]	14.8409	12.22	1	7	7	8	835	94.8994	5.05908
N0CAJ9	Penicillin-binding protein 2A OS=Streptococcus oligofermentans AS 1.3089 GN=I872_09705 PE=4 SV=1 - [N0CAJ9_9STRE]	91.3067	29.05	1	15	15	30	740	81.1835	5.31299
N0CAK9	Nucleotide sugar dehydratase OS=Streptococcus oligofermentans AS 1.3089 GN=I872_09780 PE=4 SV=1 - [N0CAK9_9STRE]	83.4638	33.52	1	9	9	34	352	39.4285	5.63037
N0CAL0	Putative acetyltransferase OS=Streptococcus oligofermentans AS 1.3089 GN=I872_01005 PE=4 SV=1 - [N0CAL0_9STRE]	25.1456	28.85	1	5	5	13	208	23.9982	5.46533
N0CAL3	Extracellular polysaccharide glycosyltransferase OS=Streptococcus oligofermentans AS 1.3089 GN=I872_09805 PE=4 SV=1 - [N0CAL3_9STRE]	68.0817	51.1	1	10	10	44	272	31.5564	8.52881
N0CAL5	Uncharacterized protein OS=Streptococcus oligofermentans AS 1.3089 GN=I872_01030 PE=4 SV=1 - [N0CAL5_9STRE]	6.77362	33.82	1	7	7	11	275	30.9867	4.77979
N0CAL7	Wzh/putative phosphotyrosine-protein phosphatase OS=Streptococcus oligofermentans AS 1.3089 GN=I872_09840 PE=4 SV=1 - [N0CAL7_9STRE]	36.2582	30.86	1	7	7	25	243	28.1943	6.17627
N0CAM4	Anthranilate/para-aminobenzoate synthases component I/ chorismate binding enzyme OS=Streptococcus oligofermentans AS 1.3089 GN=I872_01090 PE=4 SV=1 - [N0CAM4_9STRE]	19.844	15.01	1	7	7	10	573	65.3806	5.78271
N0CAM6	Dihydrofolate:folylpolyglutamate synthetase OS=Streptococcus oligofermentans AS 1.3089 GN=I872_09890 PE=3 SV=1 - [N0CAM6_9STRE]	8.69392	8.29	1	3	3	6	410	45.8195	5.19873
N0CAM9	Transcriptional regulator Spx OS=Streptococcus oligofermentans AS 1.3089 GN=spxA PE=4 SV=1 - [N0CAM9_9STRE]	0	22.73	2	3	3	4	132	14.7809	7.94287
N0CAN0	Type I restriction-modification system DNA methylase OS=Streptococcus oligofermentans AS 1.3089 GN=I872_01115 PE=4 SV=1 - [N0CAN0_9STRE]	13.6833	16.32	1	5	5	7	380	43.7132	6.11279
N0CAN6	DNA mismatch repair protein MutL OS=Streptococcus oligofermentans AS 1.3089 GN=mutL PE=3 SV=1 - [N0CAN6_9STRE]	93.9241	31.64	1	16	16	43	648	73.3627	5.43994
N0CAN7	SARP family transcriptional regulator OS=Streptococcus oligofermentans AS 1.3089 GN=I872_01150 PE=4 SV=1 - [N0CAN7_9STRE]	4.5891	3.67	1	2	2	3	1009	117.41	5.97314
N0CAN9	Arginine--tRNA ligase OS=Streptococcus oligofermentans AS 1.3089 GN=argS PE=3 SV=1 - [N0CAN9_9STRE]	1174.06	74.2	1	50	50	521	562	63.2836	5.36377
N0CAP4	4-alpha-glucanotransferase OS=Streptococcus oligofermentans AS 1.3089 GN=I872_10025 PE=3 SV=1 - [N0CAP4_9STRE]	190.073	39.8	1	22	23	100	510	58.991	5.05908
N0CAP8	Maltose operon transcriptional repressor OS=Streptococcus oligofermentans AS 1.3089 GN=I872_10050 PE=4 SV=1 - [N0CAP8_9STRE]	8.85614	25.99	1	6	7	10	327	37.1304	6.72705
N0CAQ7	Chaperone protein DnaK OS=Streptococcus oligofermentans AS 1.3089 GN=dnaK PE=2 SV=1 - [N0CAQ7_9STRE]	2523.02	84.24	1	53	53	720	609	64.9414	4.79248
N0CAR2	Metallo-beta-lactamase superfamily hydrolase OS=Streptococcus oligofermentans AS 1.3089 GN=I872_01285 PE=4 SV=1 - [N0CAR2_9STRE]	193.166	52.68	1	23	23	115	560	61.148	5.8208
N0CAS4	Uncharacterized protein OS=Streptococcus oligofermentans AS 1.3089 GN=I872_10210 PE=4 SV=1 - [N0CAS4_9STRE]	1.87725	19.72	1	2	2	2	142	16.5299	5.05908
N0CAS8	Group-specific protein OS=Streptococcus oligofermentans AS 1.3089 GN=I872_10235 PE=4 SV=1 - [N0CAS8_9STRE]	0	7.55	1	2	2	2	265	30.4593	4.4624
N0CAT7	Aromatic ring hydroxylating enzyme, evidenced by COGnitor PaaD-like protein involved in Fe-S cluster assembly OS=Streptococcus oligofermentans AS 1.3089 GN=I872_10285 PE=4 SV=1 - [N0CAT7_9STRE]	0	29.2	1	2	2	2	113	12.8686	4.61475
N0CAU3	Oligoendopeptidase F OS=Streptococcus oligofermentans AS 1.3089 GN=I872_01470 PE=4 SV=1 - [N0CAU3_9STRE]	86.6335	29.6	1	13	13	33	598	68.5204	4.80518
N0CAU8	Cysteine--tRNA ligase OS=Streptococcus oligofermentans AS 1.3089 GN=cysS PE=3 SV=1 - [N0CAU8_9STRE]	71.0952	42.06	1	20	20	54	447	50.6903	5.22412
N0CAU9	Maf-like protein I872_10360 OS=Streptococcus oligofermentans AS 1.3089 GN=I872_10360 PE=3 SV=1 - [N0CAU9_9STRE]	7.12013	27.44	1	4	4	8	215	24.6935	5.38916
N0CAV7	Uncharacterized protein OS=Streptococcus oligofermentans AS 1.3089 GN=I872_01555 PE=4 SV=1 - [N0CAV7_9STRE]	0	11.48	1	2	2	2	183	20.5241	9.46631
N0CAV9	D-alanine--poly(phosphoribitol) ligase subunit 1 OS=Streptococcus oligofermentans AS 1.3089 GN=dltA PE=3 SV=1 - [N0CAV9_9STRE]	189.219	46.51	1	18	18	76	516	56.8718	4.89404
N0CAW5	Multidrug ABC transporter ATPase OS=Streptococcus oligofermentans AS 1.3089 GN=I872_01580 PE=3 SV=1 - [N0CAW5_9STRE]	44.6364	36.21	1	9	9	40	243	27.1344	5.08447
N0CAX1	Uncharacterized protein OS=Streptococcus oligofermentans AS 1.3089 GN=I872_01605 PE=4 SV=1 - [N0CAX1_9STRE]	544.273	71.12	1	22	22	191	367	39.9087	6.97607
N0CAX6	Phospho-2-dehydro-3-deoxyheptonate aldolase OS=Streptococcus oligofermentans AS 1.3089 GN=I872_01630 PE=3 SV=1 - [N0CAX6_9STRE]	87.6895	50.14	1	9	11	30	345	39.0681	5.50342
N0CAX8	Nitrate/sulfonate/bicarbonate ABC transporter ATPase OS=Streptococcus oligofermentans AS 1.3089 GN=I872_10510 PE=3 SV=1 - [N0CAX8_9STRE]	0	11.67	1	2	2	2	240	27.2938	6.31592
N0CAY2	NH(3)-dependent NAD(+) synthetase OS=Streptococcus oligofermentans AS 1.3089 GN=nadE PE=3 SV=1 - [N0CAY2_9STRE]	113.845	50.36	1	11	11	54	274	30.1455	5.32568
N0CAZ6	Tryptophan--tRNA ligase OS=Streptococcus oligofermentans AS 1.3089 GN=trpS PE=3 SV=1 - [N0CAZ6_9STRE]	60.7689	36.07	1	8	8	23	341	38.3015	5.75732
N0CB01	Zn-dependent peptidase OS=Streptococcus oligofermentans AS 1.3089 GN=I872_10610 PE=3 SV=1 - [N0CB01_9STRE]	76.556	35.66	1	13	13	27	415	47.9868	7.1665
N0CB04	CRISPR-associated protein cas5 OS=Streptococcus oligofermentans AS 1.3089 GN=I872_01730 PE=4 SV=1 - [N0CB04_9STRE]	25.5159	42.98	1	7	7	13	242	27.8698	5.51611
N0CB06	Energy-coupling factor transporter ATP-binding protein EcfA OS=Streptococcus oligofermentans AS 1.3089 GN=cbiO PE=3 SV=1 - [N0CB06_9STRE]	40.5372	48.39	1	10	10	27	279	30.5068	5.03369
N0CB10	Two-component system LytR/AlgR family transcriptional regulator OS=Streptococcus oligofermentans AS 1.3089 GN=I872_10660 PE=4 SV=1 - [N0CB10_9STRE]	28.8026	36.03	1	7	7	20	247	29.107	7.47412
N0CB15	DNA helicase OS=Streptococcus oligofermentans AS 1.3089 GN=I872_01800 PE=4 SV=1 - [N0CB15_9STRE]	192.251	58.4	1	31	31	75	762	85.9056	5.45264
N0CB19	dTDP-4-dehydrorhamnose reductase OS=Streptococcus oligofermentans AS 1.3089 GN=I872_01825 PE=4 SV=1 - [N0CB19_9STRE]	142.841	47.18	1	15	15	78	284	32.4379	4.86865
N0CB24	Polysaccharide biosynthesis protein/ rhamnosyltransferase OS=Streptococcus oligofermentans AS 1.3089 GN=I872_01885 PE=4 SV=1 - [N0CB24_9STRE]	33.984	30.55	1	6	6	16	311	36.2827	6.18896
N0CB32	50S ribosomal protein L20 OS=Streptococcus oligofermentans AS 1.3089 GN=rplT PE=3 SV=1 - [N0CB32_9STRE]	673.032	60.5	1	11	11	238	119	13.6526	10.8286
N0CB42	Phosphoglycerol transferase alkaline phosphatase superfamily protein OS=Streptococcus oligofermentans AS 1.3089 GN=I872_02045 PE=4 SV=1 - [N0CB42_9STRE]	109.005	38.34	1	20	20	44	733	82.7303	6.31592
N0CB44	Chorismate synthase OS=Streptococcus oligofermentans AS 1.3089 GN=aroC PE=3 SV=1 - [N0CB44_9STRE]	122.649	52.06	1	15	15	41	388	42.1969	5.80811
N0CB51	Aspartate aminotransferase OS=Streptococcus oligofermentans AS 1.3089 GN=I872_02125 PE=3 SV=1 - [N0CB51_9STRE]	270.333	54.85	1	16	16	104	392	42.9439	4.83057
N0CB68	ABC transporter ATP-binding protein OS=Streptococcus oligofermentans AS 1.3089 GN=I872_02250 PE=3 SV=1 - [N0CB68_9STRE]	71.4364	45.79	1	11	11	55	297	33.4867	5.71924
N0CB72	Uncharacterized protein OS=Streptococcus oligofermentans AS 1.3089 GN=I872_02285 PE=4 SV=1 - [N0CB72_9STRE]	43.5845	42.81	1	10	10	20	334	38.3606	6.48096
N0CB79	Ribonucleoside-diphosphate reductase OS=Streptococcus oligofermentans AS 1.3089 GN=I872_02335 PE=3 SV=1 - [N0CB79_9STRE]	640.148	64.95	1	42	42	284	719	81.3618	5.42725
N0CB84	NADP-dependent glyceraldehyde-3-phosphate dehydrogenase OS=Streptococcus oligofermentans AS 1.3089 GN=I872_02360 PE=3 SV=1 - [N0CB84_9STRE]	102.651	55.18	1	14	15	61	328	35.1792	4.99561
N0CB89	ATP-dependent zinc metalloprotease FtsH OS=Streptococcus oligofermentans AS 1.3089 GN=ftsH PE=3 SV=1 - [N0CB89_9STRE]	933.699	56.71	1	45	45	390	656	72.0024	5.8208
N0CB92	Uncharacterized protein OS=Streptococcus oligofermentans AS 1.3089 GN=I872_02410 PE=4 SV=1 - [N0CB92_9STRE]	5.87083	17.27	1	4	4	7	249	29.1292	4.69092
N0CB93	Ribose-phosphate pyrophosphokinase OS=Streptococcus oligofermentans AS 1.3089 GN=prs PE=3 SV=1 - [N0CB93_9STRE]	289.654	37.38	1	15	16	146	321	35.4426	6.45557
N0CB95	Phenylalanine--tRNA ligase alpha subunit OS=Streptococcus oligofermentans AS 1.3089 GN=pheS PE=3 SV=1 - [N0CB95_9STRE]	170.095	46.55	4	14	14	53	348	39.0066	5.59229
N0CBA2	Uncharacterized protein OS=Streptococcus oligofermentans AS 1.3089 GN=I872_02485 PE=4 SV=1 - [N0CBA2_9STRE]	97.3535	56.76	1	9	9	47	148	16.2763	5.04639
N0CBA7	Purine nucleoside phosphorylase DeoD-type OS=Streptococcus oligofermentans AS 1.3089 GN=deoD PE=3 SV=1 - [N0CBA7_9STRE]	221.652	61.28	1	11	11	113	235	25.98	5.0083
N0CBA9	Uncharacterized protein OS=Streptococcus oligofermentans AS 1.3089 GN=I872_00165 PE=4 SV=1 - [N0CBA9_9STRE]	18.749	23.67	1	6	6	10	283	33.3047	9.05615
N0CBB4	PTS system transporter subunit IIB OS=Streptococcus oligofermentans AS 1.3089 GN=I872_00190 PE=4 SV=1 - [N0CBB4_9STRE]	7.59047	43.67	1	4	4	5	158	17.3514	8.42627
N0CBC3	Acyltransferase OS=Streptococcus oligofermentans AS 1.3089 GN=I872_00250 PE=4 SV=1 - [N0CBC3_9STRE]	27.3895	12.25	1	5	5	13	604	67.7096	7.66455
N0CBC5	Orotate phosphoribosyltransferase OS=Streptococcus oligofermentans AS 1.3089 GN=pyrE PE=3 SV=1 - [N0CBC5_9STRE]	20.6035	51.2	1	7	7	19	209	22.7299	5.68115
N0CBC9	5'-nucleotidase OS=Streptococcus oligofermentans AS 1.3089 GN=I872_02635 PE=3 SV=1 - [N0CBC9_9STRE]	61.323	25.9	1	17	17	36	749	79.6318	5.43994
N0CBD3	DNA topoisomerase 4 subunit A OS=Streptococcus oligofermentans AS 1.3089 GN=parC PE=3 SV=1 - [N0CBD3_9STRE]	49.4716	31.74	1	18	18	51	816	91.977	5.87158
N0CBD4	ABC transporter substrate-binding protein-sugar transport OS=Streptococcus oligofermentans AS 1.3089 GN=I872_00300 PE=4 SV=1 - [N0CBD4_9STRE]	1.68953	5.24	1	2	2	2	439	48.016	5.41455
N0CBE5	Uncharacterized protein OS=Streptococcus oligofermentans AS 1.3089 GN=I872_02750 PE=4 SV=1 - [N0CBE5_9STRE]	70.0445	39.17	1	14	14	35	411	47.406	7.37158
N0CBE9	Calcium-transporting ATPase OS=Streptococcus oligofermentans AS 1.3089 GN=I872_02775 PE=3 SV=1 - [N0CBE9_9STRE]	40.7802	20.16	1	16	16	25	898	96.7151	5.03369
N0CBF2	MATE family transporter OS=Streptococcus oligofermentans AS 1.3089 GN=I872_00410 PE=4 SV=1 - [N0CBF2_9STRE]	0	13.21	1	3	3	6	424	45.4227	9.29053
N0CBF6	CoA-binding domain-containing protein OS=Streptococcus oligofermentans AS 1.3089 GN=I872_00435 PE=4 SV=1 - [N0CBF6_9STRE]	304.105	82.07	1	14	14	124	145	16.5025	5.38916
N0CBF8	4-methyl-5(Beta-hydroxyethyl)-thiazole monophosphate synthesis protein OS=Streptococcus oligofermentans AS 1.3089 GN=I872_02825 PE=4 SV=1 - [N0CBF8_9STRE]	30.9827	43.16	1	6	6	16	190	20.6934	4.91943
N0CBG5	50S ribosomal protein L3 OS=Streptococcus oligofermentans AS 1.3089 GN=rplC PE=3 SV=1 - [N0CBG5_9STRE]	1324.77	79.33	1	18	18	410	208	22.228	10.1108
N0CBG6	Enolase OS=Streptococcus oligofermentans AS 1.3089 GN=eno PE=3 SV=1 - [N0CBG6_9STRE]	7925.31	91.24	1	35	35	2953	434	46.8706	4.76709
N0CBG8	50S ribosomal protein L22 OS=Streptococcus oligofermentans AS 1.3089 GN=rplV PE=3 SV=1 - [N0CBG8_9STRE]	733.484	67.54	1	7	7	270	114	12.2758	10.7993
N0CBH4	50S ribosomal protein L14 OS=Streptococcus oligofermentans AS 1.3089 GN=rplN PE=3 SV=1 - [N0CBH4_9STRE]	37.099	40.16	1	7	8	124	122	13.0412	10.3159
N0CBI0	50S ribosomal protein L6 OS=Streptococcus oligofermentans AS 1.3089 GN=rplF PE=3 SV=1 - [N0CBI0_9STRE]	1041.92	75.84	1	15	15	425	178	19.4704	9.5249
N0CBI4	Protein translocase subunit SecY OS=Streptococcus oligofermentans AS 1.3089 GN=secY PE=3 SV=1 - [N0CBI4_9STRE]	28.7933	21.56	1	7	7	20	436	47.494	9.72998
N0CBI5	ATP synthase subunit a OS=Streptococcus oligofermentans AS 1.3089 GN=atpB PE=3 SV=1 - [N0CBI5_9STRE]	10.9254	14.71	1	2	2	4	238	26.8718	8.06006
N0CBI8	ATP synthase subunit beta OS=Streptococcus oligofermentans AS 1.3089 GN=atpD PE=3 SV=1 - [N0CBI8_9STRE]	1404.28	84.19	2	35	35	521	468	50.7653	4.94482
N0CBJ0	30S ribosomal protein S11 OS=Streptococcus oligofermentans AS 1.3089 GN=rpsK PE=3 SV=1 - [N0CBJ0_9STRE]	271.207	50.39	1	7	7	262	127	13.3772	11.4292
N0CBJ1	DNA-entry nuclease OS=Streptococcus oligofermentans AS 1.3089 GN=I872_03050 PE=4 SV=1 - [N0CBJ1_9STRE]	28.9102	30.14	1	5	5	15	282	30.5717	9.5835
N0CBJ3	Dihydrofolate reductase OS=Streptococcus oligofermentans AS 1.3089 GN=I872_03075 PE=3 SV=1 - [N0CBJ3_9STRE]	17.988	42.94	1	6	6	21	170	19.8923	6.65381
N0CBJ5	Zinc ABC transporter OS=Streptococcus oligofermentans AS 1.3089 GN=I872_00635 PE=3 SV=1 - [N0CBJ5_9STRE]	18.9428	40.68	1	8	8	14	236	27.0246	7.78174
N0CBK0	ABC transporter permease OS=Streptococcus oligofermentans AS 1.3089 GN=I872_03130 PE=3 SV=1 - [N0CBK0_9STRE]	16.637	22.03	2	9	10	14	590	66.0665	5.47803
N0CBL0	Tyrosine--tRNA ligase OS=Streptococcus oligofermentans AS 1.3089 GN=tyrS PE=3 SV=1 - [N0CBL0_9STRE]	229.568	56.7	1	22	22	114	418	47.3062	5.65576
N0CBL2	Uncharacterized protein OS=Streptococcus oligofermentans AS 1.3089 GN=I872_03215 PE=4 SV=1 - [N0CBL2_9STRE]	123.855	64.85	1	7	7	64	202	22.5698	5.14795
N0CBL4	Periplasmic iron transport lipoprotein OS=Streptococcus oligofermentans AS 1.3089 GN=I872_03240 PE=4 SV=1 - [N0CBL4_9STRE]	51.4858	56.9	1	15	15	37	290	32.5187	4.86865
N0CBL8	GMP reductase OS=Streptococcus oligofermentans AS 1.3089 GN=guaC PE=3 SV=1 - [N0CBL8_9STRE]	369.106	52.91	1	15	15	124	327	36.0853	6.34131
N0CBL9	Dihydropteroate synthase OS=Streptococcus oligofermentans AS 1.3089 GN=I872_00730 PE=3 SV=1 - [N0CBL9_9STRE]	41.4988	63.61	1	12	12	23	316	34.1696	5.16064
N0CBM4	Thymidine kinase OS=Streptococcus oligofermentans AS 1.3089 GN=tdk PE=3 SV=1 - [N0CBM4_9STRE]	1.82649	21.58	1	3	3	6	190	21.515	7.82568
N0CBM6	Uncharacterized protein OS=Streptococcus oligofermentans AS 1.3089 GN=I872_03315 PE=4 SV=1 - [N0CBM6_9STRE]	26.6735	21.91	1	5	5	13	324	37.1584	5.09717
N0CBN2	3-phosphoshikimate 1-carboxyvinyltransferase OS=Streptococcus oligofermentans AS 1.3089 GN=aroA PE=3 SV=1 - [N0CBN2_9STRE]	73.731	41.45	1	14	14	41	427	45.8861	5.88428
N0CBP7	Uncharacterized protein OS=Streptococcus oligofermentans AS 1.3089 GN=I872_03425 PE=4 SV=1 - [N0CBP7_9STRE]	7.12938	27.42	1	8	8	13	299	33.8953	6.58057
N0CBQ0	Uncharacterized protein OS=Streptococcus oligofermentans AS 1.3089 GN=I872_00855 PE=4 SV=1 - [N0CBQ0_9STRE]	3.64185	4.03	1	2	2	3	248	28.5879	7.37158
N0CBQ1	Alpha-glycerophosphate oxidase OS=Streptococcus oligofermentans AS 1.3089 GN=I872_03450 PE=4 SV=1 - [N0CBQ1_9STRE]	213.231	58.22	1	29	29	88	608	66.7481	5.021
N0CBR0	Uncharacterized protein OS=Streptococcus oligofermentans AS 1.3089 GN=I872_00915 PE=4 SV=1 - [N0CBR0_9STRE]	36.4608	22.75	1	7	7	19	378	43.2133	6.69775
N0CBR5	D-aminoacyl-tRNA deacylase OS=Streptococcus oligofermentans AS 1.3089 GN=dtd PE=3 SV=1 - [N0CBR5_9STRE]	8.13101	35.37	1	3	3	4	147	16.3124	5.32568
N0CBR9	Phosphoenolpyruvate synthase OS=Streptococcus oligofermentans AS 1.3089 GN=I872_00975 PE=4 SV=1 - [N0CBR9_9STRE]	11.6986	12.7	1	7	7	9	811	91.9695	5.64307
N0CBS4	Uncharacterized protein OS=Streptococcus oligofermentans AS 1.3089 GN=I872_01000 PE=4 SV=1 - [N0CBS4_9STRE]	3.23393	29.86	1	3	3	4	144	16.7752	8.04541
N0CBS6	Xylanase/chitin deacetylase OS=Streptococcus oligofermentans AS 1.3089 GN=I872_03575 PE=4 SV=1 - [N0CBS6_9STRE]	63.8457	42.26	1	8	8	27	310	34.4926	6.7417
N0CBT7	Uncharacterized protein OS=Streptococcus oligofermentans AS 1.3089 GN=I872_03625 PE=4 SV=1 - [N0CBT7_9STRE]	3.05573	20.66	1	3	3	4	271	30.135	4.62744
N0CBU0	Multidrug ABC transporter ATPase OS=Streptococcus oligofermentans AS 1.3089 GN=I872_01085 PE=3 SV=1 - [N0CBU0_9STRE]	9.44856	16.18	1	4	4	5	309	34.7151	6.29053
N0CBU3	Type I restriction-modification system DNA-methyltransferase OS=Streptococcus oligofermentans AS 1.3089 GN=I872_01110 PE=4 SV=1 - [N0CBU3_9STRE]	104.016	39.89	1	15	15	43	534	60.3316	4.98291
N0CBU7	Peptidase T OS=Streptococcus oligofermentans AS 1.3089 GN=pepT PE=3 SV=1 - [N0CBU7_9STRE]	234.879	62.16	1	20	20	75	407	44.9641	4.62744
N0CBV6	Bifunctional protein PyrR OS=Streptococcus oligofermentans AS 1.3089 GN=pyrR PE=3 SV=1 - [N0CBV6_9STRE]	6.23773	42.29	1	6	6	15	175	20.0749	6.11279
N0CBW0	Uncharacterized protein OS=Streptococcus oligofermentans AS 1.3089 GN=I872_03770 PE=4 SV=1 - [N0CBW0_9STRE]	110.79	79.37	1	6	6	35	126	13.5502	4.79248
N0CBW6	Pyridine nucleotide-disulfide oxidoreductase OS=Streptococcus oligofermentans AS 1.3089 GN=I872_03795 PE=4 SV=1 - [N0CBW6_9STRE]	1883.43	73.74	1	30	31	773	438	47.0567	5.08447
N0CBW7	Protein GrpE OS=Streptococcus oligofermentans AS 1.3089 GN=grpE PE=3 SV=1 - [N0CBW7_9STRE]	35.1939	62.64	1	11	12	45	174	19.8709	4.66553
N0CBW9	Peptidase E OS=Streptococcus oligofermentans AS 1.3089 GN=I872_03820 PE=4 SV=1 - [N0CBW9_9STRE]	9.24036	26.09	1	4	4	6	207	23.5119	4.70361
N0CBX4	Uncharacterized protein OS=Streptococcus oligofermentans AS 1.3089 GN=I872_01280 PE=4 SV=1 - [N0CBX4_9STRE]	2.9856	12.25	1	2	2	2	253	29.5021	5.36377
N0CBX7	tRNA N6-adenosine threonylcarbamoyltransferase OS=Streptococcus oligofermentans AS 1.3089 GN=tsaD PE=3 SV=1 - [N0CBX7_9STRE]	18.4884	42.56	1	11	11	18	336	36.1235	5.16064
N0CBZ0	ATP-dependent protease, ATP-binding subunit OS=Streptococcus oligofermentans AS 1.3089 GN=I872_01355 PE=4 SV=1 - [N0CBZ0_9STRE]	250.375	58.89	1	36	36	116	703	77.6859	5.2876
N0CBZ3	GNAT family acetyltransferase OS=Streptococcus oligofermentans AS 1.3089 GN=I872_01390 PE=4 SV=1 - [N0CBZ3_9STRE]	6.65215	37.58	1	5	5	20	149	16.9727	9.02686
N0CBZ9	Large conductance mechano-sensitive ion channel OS=Streptococcus oligofermentans AS 1.3089 GN=I872_03995 PE=4 SV=1 - [N0CBZ9_9STRE]	177.314	32.81	1	4	4	41	128	13.9127	4.97021
N0CC00	MutT/nudix family protein OS=Streptococcus oligofermentans AS 1.3089 GN=I872_01415 PE=3 SV=1 - [N0CC00_9STRE]	14.0062	14.5	1	5	5	15	262	30.1176	6.27783
N0CC03	LacI family transcriptional repressor OS=Streptococcus oligofermentans AS 1.3089 GN=I872_04020 PE=4 SV=1 - [N0CC03_9STRE]	4.18252	14.41	1	3	3	3	333	37.345	5.45264
N0CC06	Thioredoxin OS=Streptococcus oligofermentans AS 1.3089 GN=I872_01440 PE=3 SV=1 - [N0CC06_9STRE]	13.8484	50	1	4	5	6	104	11.4279	4.88135
N0CC17	Reductase OS=Streptococcus oligofermentans AS 1.3089 GN=I872_01490 PE=4 SV=1 - [N0CC17_9STRE]	0	13.87	1	2	2	3	173	19.8528	4.89404
N0CC21	Uncharacterized protein OS=Streptococcus oligofermentans AS 1.3089 GN=I872_04120 PE=4 SV=1 - [N0CC21_9STRE]	4.45367	5.13	1	2	2	3	468	52.2345	8.01611
N0CC22	Probable DNA-directed RNA polymerase subunit delta OS=Streptococcus oligofermentans AS 1.3089 GN=rpoE PE=3 SV=1 - [N0CC22_9STRE]	31.623	25.51	1	3	4	20	196	22.8043	3.89111
N0CC24	Two-component response transcriptional regulator OS=Streptococcus oligofermentans AS 1.3089 GN=I872_04145 PE=4 SV=1 - [N0CC24_9STRE]	124.11	48.21	1	11	11	52	224	25.2831	4.69092
N0CC28	Uridine kinase OS=Streptococcus oligofermentans AS 1.3089 GN=udk PE=3 SV=1 - [N0CC28_9STRE]	48.5984	59.24	1	9	9	25	211	24.4435	5.30029
N0CC35	Diadenosine tetraphosphate (Ap4A) hydrolase OS=Streptococcus oligofermentans AS 1.3089 GN=I872_01575 PE=4 SV=1 - [N0CC35_9STRE]	66.5522	50.74	1	3	3	19	136	15.1296	5.26221
N0CC38	Uncharacterized protein OS=Streptococcus oligofermentans AS 1.3089 GN=I872_04230 PE=4 SV=1 - [N0CC38_9STRE]	1.91707	12.34	1	2	2	2	308	36.1633	9.67139
N0CC39	Cell surface protein OS=Streptococcus oligofermentans AS 1.3089 GN=I872_01600 PE=4 SV=1 - [N0CC39_9STRE]	4121.66	71.38	1	107	107	1641	1740	187.391	6.39209
N0CC44	Phospho-2-dehydro-3-deoxyheptonate aldolase OS=Streptococcus oligofermentans AS 1.3089 GN=I872_01625 PE=3 SV=1 - [N0CC44_9STRE]	137.423	49.85	1	12	14	65	343	38.6647	5.61768
N0CC45	Glycine betaine/L-proline ABC transporter ATP-binding protein OS=Streptococcus oligofermentans AS 1.3089 GN=I872_04280 PE=3 SV=1 - [N0CC45_9STRE]	35.6596	47.11	1	9	9	18	242	26.811	5.17334
N0CC48	Nicotinate phosphoribosyltransferase OS=Streptococcus oligofermentans AS 1.3089 GN=I872_01650 PE=3 SV=1 - [N0CC48_9STRE]	265.736	52.47	1	25	25	139	486	55.1633	5.70654
N0CC77	Uncharacterized protein OS=Streptococcus oligofermentans AS 1.3089 GN=I872_04440 PE=4 SV=1 - [N0CC77_9STRE]	7.25111	38.81	1	5	6	6	219	25.3196	4.729
N0CC85	Lipoate--protein ligase OS=Streptococcus oligofermentans AS 1.3089 GN=I872_04515 PE=4 SV=1 - [N0CC85_9STRE]	196.17	53.19	1	17	17	87	329	37.6693	5.21143
N0CC87	Uncharacterized protein OS=Streptococcus oligofermentans AS 1.3089 GN=I872_04540 PE=4 SV=1 - [N0CC87_9STRE]	113.978	49.74	1	21	21	55	388	44.5602	5.08447
N0CC90	Cation efflux family protein OS=Streptococcus oligofermentans AS 1.3089 GN=I872_01795 PE=4 SV=1 - [N0CC90_9STRE]	3.38297	7.83	1	3	3	3	396	44.4514	5.50342
N0CC95	Ribosome biogenesis GTPase A OS=Streptococcus oligofermentans AS 1.3089 GN=rbgA PE=3 SV=1 - [N0CC95_9STRE]	44.7956	48.41	1	15	15	30	283	32.1881	9.11475
N0CC96	Cell-wall biogenesis glycosyltransferase OS=Streptococcus oligofermentans AS 1.3089 GN=I872_01845 PE=4 SV=1 - [N0CC96_9STRE]	19.6876	42.86	1	9	9	28	238	26.876	6.55127
N0CCA1	Glycosyltransferase OS=Streptococcus oligofermentans AS 1.3089 GN=I872_01870 PE=4 SV=1 - [N0CCA1_9STRE]	25.1457	17.52	1	6	6	14	411	47.5045	5.87158
N0CCA3	Oxygen-sensitive ribonucleoside-triphosphate reductase OS=Streptococcus oligofermentans AS 1.3089 GN=I872_04640 PE=4 SV=1 - [N0CCA3_9STRE]	85.0084	65.18	1	5	5	42	112	12.8518	6.94678
N0CCA5	Uncharacterized protein OS=Streptococcus oligofermentans AS 1.3089 GN=I872_01905 PE=4 SV=1 - [N0CCA5_9STRE]	12.9611	9.79	1	5	5	8	838	94.8815	7.00537
N0CCB1	UDP-N-acetylglucosamine 1-carboxyvinyltransferase OS=Streptococcus oligofermentans AS 1.3089 GN=murA PE=3 SV=1 - [N0CCB1_9STRE]	256.587	42.24	1	11	11	77	419	44.7965	5.99854
N0CCB2	Phosphopantothenoylcysteine decarboxylase OS=Streptococcus oligofermentans AS 1.3089 GN=I872_04690 PE=4 SV=1 - [N0CCB2_9STRE]	46.5341	79.23	1	10	10	30	183	19.6794	6.80029
N0CCB5	Uncharacterized protein OS=Streptococcus oligofermentans AS 1.3089 GN=I872_01990 PE=4 SV=1 - [N0CCB5_9STRE]	10.0927	10.93	1	3	3	5	366	43.1286	5.19873
N0CCB6	A/G-specific adenine glycosylase OS=Streptococcus oligofermentans AS 1.3089 GN=I872_04715 PE=4 SV=1 - [N0CCB6_9STRE]	5.90735	11.37	1	3	3	4	387	44.9494	4.97021
N0CCB8	Uncharacterized protein OS=Streptococcus oligofermentans AS 1.3089 GN=I872_02015 PE=4 SV=1 - [N0CCB8_9STRE]	37.5554	29.79	1	6	6	15	235	26.0702	4.70361
N0CCC0	Pullulanase OS=Streptococcus oligofermentans AS 1.3089 GN=I872_02040 PE=4 SV=1 - [N0CCC0_9STRE]	35.4224	22.09	1	12	13	21	765	87.6948	5.46533
N0CCC2	Uncharacterized protein OS=Streptococcus oligofermentans AS 1.3089 GN=I872_04740 PE=4 SV=1 - [N0CCC2_9STRE]	13.8647	23.12	1	4	4	10	186	22.0945	5.40186
N0CCC4	3-dehydroquinate synthase OS=Streptococcus oligofermentans AS 1.3089 GN=aroB PE=3 SV=1 - [N0CCC4_9STRE]	34.8635	37.18	1	7	7	12	355	38.851	5.65576
N0CCC7	Glutamine amidotransferase, class I OS=Streptococcus oligofermentans AS 1.3089 GN=I872_04765 PE=4 SV=1 - [N0CCC7_9STRE]	14.2363	26.96	1	4	4	7	230	25.8471	5.38916
N0CCC8	Uncharacterized protein OS=Streptococcus oligofermentans AS 1.3089 GN=I872_02090 PE=4 SV=1 - [N0CCC8_9STRE]	58.2134	47.08	1	7	7	22	274	31.9799	5.16064
N0CCD5	Multidrug ABC transporter permease/ATPase OS=Streptococcus oligofermentans AS 1.3089 GN=I872_02145 PE=3 SV=1 - [N0CCD5_9STRE]	0	7.41	1	2	2	2	580	64.4767	9.20264
N0CCD8	Arginine/histidine ABC transporter permease OS=Streptococcus oligofermentans AS 1.3089 GN=I872_02170 PE=4 SV=1 - [N0CCD8_9STRE]	186.405	33.98	1	21	21	86	724	78.6698	7.88428
N0CCE4	NAD(FAD)-dependent dehydrogenase OS=Streptococcus oligofermentans AS 1.3089 GN=I872_04865 PE=4 SV=1 - [N0CCE4_9STRE]	94.7927	48.73	1	18	19	55	550	60.0426	5.22412
N0CCE7	UDP-N-acetylmuramoyl-tripeptide--D-alanyl-D-alanine ligase OS=Streptococcus oligofermentans AS 1.3089 GN=I872_02220 PE=3 SV=1 - [N0CCE7_9STRE]	50.0102	37.86	1	14	14	26	457	50.3129	5.17334
N0CCF1	Cation transporter OS=Streptococcus oligofermentans AS 1.3089 GN=I872_02245 PE=4 SV=1 - [N0CCF1_9STRE]	11.4704	13.2	1	3	3	6	303	35.2472	5.13525
N0CCF2	Uncharacterized protein OS=Streptococcus oligofermentans AS 1.3089 GN=I872_04915 PE=4 SV=1 - [N0CCF2_9STRE]	33.0786	48.77	1	5	5	17	162	18.6504	4.85596
N0CCF5	S1 RNA-binding domain-containing protein OS=Streptococcus oligofermentans AS 1.3089 GN=I872_02270 PE=4 SV=1 - [N0CCF5_9STRE]	63.842	42.25	1	10	10	26	284	32.2947	6.63916
N0CCF6	Uncharacterized protein OS=Streptococcus oligofermentans AS 1.3089 GN=I872_04940 PE=4 SV=1 - [N0CCF6_9STRE]	3.98648	20.13	1	4	4	4	149	17.6604	4.41162
N0CCF8	Type I restriction-modification system, helicase subunit OS=Streptococcus oligofermentans AS 1.3089 GN=I872_02305 PE=4 SV=1 - [N0CCF8_9STRE]	74.151	29.49	1	23	23	44	1014	118.255	6.16357
N0CCG4	Ser/Thr protein phosphatase family protein OS=Streptococcus oligofermentans AS 1.3089 GN=I872_04990 PE=4 SV=1 - [N0CCG4_9STRE]	32.5327	30.91	1	7	7	17	275	31.83	4.85596
N0CCG5	NADP-dependent glyceraldehyde-3-phosphate dehydrogenase OS=Streptococcus oligofermentans AS 1.3089 GN=I872_02355 PE=4 SV=1 - [N0CCG5_9STRE]	59.2155	31.34	1	6	6	18	134	14.5165	5.59229
N0CCG9	Glycogen synthase OS=Streptococcus oligofermentans AS 1.3089 GN=glgA PE=3 SV=1 - [N0CCG9_9STRE]	66.1729	38.45	1	13	13	56	476	54.4191	5.03369
N0CCH6	ABC transporter substrate-binding protein OS=Streptococcus oligofermentans AS 1.3089 GN=I872_02430 PE=4 SV=1 - [N0CCH6_9STRE]	124.252	52.84	1	13	13	45	335	35.2565	7.35693
N0CCH9	Uncharacterized protein OS=Streptococcus oligofermentans AS 1.3089 GN=I872_05090 PE=4 SV=1 - [N0CCH9_9STRE]	172.146	40.54	1	25	25	58	814	87.2349	6.0874
N0CCI5	tRNA modification GTPase MnmE OS=Streptococcus oligofermentans AS 1.3089 GN=trmE PE=3 SV=1 - [N0CCI5_9STRE]	47.5224	43.11	1	14	15	39	457	50.7907	4.7417
N0CCJ1	Uncharacterized protein OS=Streptococcus oligofermentans AS 1.3089 GN=I872_05165 PE=4 SV=1 - [N0CCJ1_9STRE]	0	8.44	1	2	2	2	308	35.7956	6.22705
N0CCJ6	Pseudouridine synthase OS=Streptococcus oligofermentans AS 1.3089 GN=I872_05190 PE=3 SV=1 - [N0CCJ6_9STRE]	40.929	38	1	9	9	17	300	33.1566	7.21045
N0CCK0	ABC transporter ATP-binding protein OS=Streptococcus oligofermentans AS 1.3089 GN=I872_05215 PE=4 SV=1 - [N0CCK0_9STRE]	13.5063	9.98	1	5	5	9	621	70.9948	5.05908
N0CCK4	Orotidine 5'-phosphate decarboxylase OS=Streptococcus oligofermentans AS 1.3089 GN=pyrF PE=3 SV=1 - [N0CCK4_9STRE]	6.38567	32.17	1	5	5	5	230	25.6049	5.14795
N0CCK5	Putative peptidoglycan-binding domain-containing protein OS=Streptococcus oligofermentans AS 1.3089 GN=I872_05240 PE=4 SV=1 - [N0CCK5_9STRE]	178.098	44.06	1	17	17	53	463	49.741	7.53271
N0CCK7	Dihydroorotase OS=Streptococcus oligofermentans AS 1.3089 GN=pyrC PE=3 SV=1 - [N0CCK7_9STRE]	66.3257	22.75	1	7	7	22	422	44.985	5.37646
N0CCL4	Uncharacterized protein OS=Streptococcus oligofermentans AS 1.3089 GN=I872_05290 PE=4 SV=1 - [N0CCL4_9STRE]	8.2691	12	1	2	2	3	200	21.7166	8.30908
N0CCL9	Uncharacterized protein OS=Streptococcus oligofermentans AS 1.3089 GN=I872_05315 PE=4 SV=1 - [N0CCL9_9STRE]	9.18873	13.29	1	3	3	4	346	39.1916	6.0874
N0CCM6	Uncharacterized protein OS=Streptococcus oligofermentans AS 1.3089 GN=I872_02770 PE=4 SV=1 - [N0CCM6_9STRE]	55.8675	43.28	1	5	5	21	134	16.1391	5.5415
N0CCN0	Cell division protein FtsX OS=Streptococcus oligofermentans AS 1.3089 GN=I872_02795 PE=3 SV=1 - [N0CCN0_9STRE]	54.9611	31.17	1	8	8	43	308	34.4512	9.39307
N0CCN1	DNA replication protein DnaD OS=Streptococcus oligofermentans AS 1.3089 GN=I872_05365 PE=4 SV=1 - [N0CCN1_9STRE]	8.06792	21.68	1	4	4	9	226	25.6441	4.85596
N0CCN4	Uncharacterized protein OS=Streptococcus oligofermentans AS 1.3089 GN=I872_05400 PE=4 SV=1 - [N0CCN4_9STRE]	5.0126	16.25	1	4	4	5	363	41.1305	5.89697
N0CCN6	Uncharacterized protein OS=Streptococcus oligofermentans AS 1.3089 GN=I872_02845 PE=4 SV=1 - [N0CCN6_9STRE]	21.4264	26.58	1	5	5	13	222	25.6542	6.12549
N0CCN9	Tellurium resistance protein terD,TerD family OS=Streptococcus oligofermentans AS 1.3089 GN=I872_05425 PE=4 SV=1 - [N0CCN9_9STRE]	102.012	51.42	1	9	9	61	212	22.3332	4.56396
N0CCP1	Uncharacterized protein OS=Streptococcus oligofermentans AS 1.3089 GN=I872_02870 PE=4 SV=1 - [N0CCP1_9STRE]	17.0601	44.08	1	5	5	15	152	17.2879	8.52881
N0CCP9	Uncharacterized protein OS=Streptococcus oligofermentans AS 1.3089 GN=I872_05475 PE=4 SV=1 - [N0CCP9_9STRE]	86.3847	46.38	1	6	6	24	207	23.5548	4.58936
N0CCR0	F0F1 ATP synthase subunit C OS=Streptococcus oligofermentans AS 1.3089 GN=I872_02995 PE=3 SV=1 - [N0CCR0_9STRE]	0	56.06	1	2	2	7	66	7.20175	6.40479
N0CCR4	2,3-bisphosphoglycerate-dependent phosphoglycerate mutase OS=Streptococcus oligofermentans AS 1.3089 GN=gpmA PE=3 SV=1 - [N0CCR4_9STRE]	1746.14	95.65	1	31	31	866	230	26.0903	5.31299
N0CCR6	ATP synthase gamma chain OS=Streptococcus oligofermentans AS 1.3089 GN=atpG PE=3 SV=1 - [N0CCR6_9STRE]	298.85	80.14	1	18	18	118	292	32.5125	5.64307
N0CCS0	DNA-binding protein HU OS=Streptococcus oligofermentans AS 1.3089 GN=I872_05575 PE=3 SV=1 - [N0CCS0_9STRE]	124.532	74.73	1	8	8	104	91	9.67128	9.74463
N0CCS5	Arginine repressor OS=Streptococcus oligofermentans AS 1.3089 GN=argR PE=3 SV=1 - [N0CCS5_9STRE]	5.49755	39.86	1	3	3	4	143	16.0345	5.99854
N0CCS6	Homocysteine methyltransferase OS=Streptococcus oligofermentans AS 1.3089 GN=mmuM PE=4 SV=1 - [N0CCS6_9STRE]	2.1262	19.37	1	2	2	3	315	34.8607	4.91943
N0CCT0	Permease ATP-binding protein OS=Streptococcus oligofermentans AS 1.3089 GN=I872_03125 PE=3 SV=1 - [N0CCT0_9STRE]	46.8898	16.61	1	7	7	12	578	65.2031	5.40186
N0CCT2	Two-component response transcriptional regulator OS=Streptococcus oligofermentans AS 1.3089 GN=I872_03160 PE=4 SV=1 - [N0CCT2_9STRE]	18.9753	34.19	1	4	5	13	234	26.8759	5.19873
N0CCT9	NADPH-dependent fmn reductase domain-containing protein OS=Streptococcus oligofermentans AS 1.3089 GN=I872_03210 PE=4 SV=1 - [N0CCT9_9STRE]	243.765	41.03	1	15	15	92	407	44.9535	5.18604
N0CCU0	Uracil phosphoribosyltransferase OS=Streptococcus oligofermentans AS 1.3089 GN=upp PE=3 SV=1 - [N0CCU0_9STRE]	585.324	89.47	1	15	16	310	209	22.7262	5.61768
N0CCU8	Uncharacterized protein OS=Streptococcus oligofermentans AS 1.3089 GN=I872_05700 PE=4 SV=1 - [N0CCU8_9STRE]	19.4801	30.86	1	9	9	12	431	48.7597	8.83643
N0CCV3	Beta-lactamase superfamily hydrolase OS=Streptococcus oligofermentans AS 1.3089 GN=I872_05725 PE=4 SV=1 - [N0CCV3_9STRE]	21.3125	21.05	1	3	3	8	266	29.7559	6.03662
N0CCV4	Serine hydroxymethyltransferase OS=Streptococcus oligofermentans AS 1.3089 GN=glyA PE=3 SV=1 - [N0CCV4_9STRE]	402.745	65.71	1	23	23	171	420	45.5214	5.26221
N0CCV8	RRF2 family protein OS=Streptococcus oligofermentans AS 1.3089 GN=I872_05750 PE=4 SV=1 - [N0CCV8_9STRE]	3.53428	48.32	1	4	4	5	149	16.0245	6.771
N0CCW3	RNA methyltransferase OS=Streptococcus oligofermentans AS 1.3089 GN=I872_03360 PE=4 SV=1 - [N0CCW3_9STRE]	85.648	40.13	1	12	12	34	456	51.4029	6.29053
N0CCX0	Uncharacterized protein OS=Streptococcus oligofermentans AS 1.3089 GN=I872_05800 PE=4 SV=1 - [N0CCX0_9STRE]	34.5668	56.64	1	8	8	16	143	15.9701	4.50049
N0CCY0	Glycerol kinase OS=Streptococcus oligofermentans AS 1.3089 GN=glpK PE=3 SV=1 - [N0CCY0_9STRE]	119.447	41.24	1	15	15	59	502	55.7772	5.03369
N0CCY3	Cytoplasmic alpha-amylase OS=Streptococcus oligofermentans AS 1.3089 GN=I872_03470 PE=4 SV=1 - [N0CCY3_9STRE]	20.5462	8.3	1	3	3	7	482	55.8687	4.69092
N0CCY6	Permease OS=Streptococcus oligofermentans AS 1.3089 GN=I872_05850 PE=4 SV=1 - [N0CCY6_9STRE]	12.4002	4.32	1	2	2	3	301	33.336	8.86572
N0CCZ0	Cystathionine gamma-synthase OS=Streptococcus oligofermentans AS 1.3089 GN=I872_05885 PE=3 SV=1 - [N0CCZ0_9STRE]	4.40203	7.14	1	2	2	3	364	40.0294	5.021
N0CCZ8	Deoxyribose-phosphate aldolase OS=Streptococcus oligofermentans AS 1.3089 GN=deoC PE=3 SV=1 - [N0CCZ8_9STRE]	62.8678	49.55	1	8	8	29	220	23.1669	5.31299
N0CCZ9	Uncharacterized protein OS=Streptococcus oligofermentans AS 1.3089 GN=I872_05910 PE=4 SV=1 - [N0CCZ9_9STRE]	3.13354	28.11	1	4	4	6	217	26.1587	6.62451
N0CD04	Sugar ABC transporter permease OS=Streptococcus oligofermentans AS 1.3089 GN=I872_03570 PE=4 SV=1 - [N0CD04_9STRE]	9.01247	9.75	1	2	2	4	318	33.6712	9.36377
N0CD09	Spermidine/putrescine import ATP-binding protein PotA OS=Streptococcus oligofermentans AS 1.3089 GN=potA PE=3 SV=1 - [N0CD09_9STRE]	26.2073	32.47	1	9	9	24	385	44.2207	4.70361
N0CD18	Uncharacterized protein OS=Streptococcus oligofermentans AS 1.3089 GN=I872_03645 PE=4 SV=1 - [N0CD18_9STRE]	55.2749	47.04	1	16	16	31	423	49.3171	5.2749
N0CD22	Glycosyl transferase family protein OS=Streptococcus oligofermentans AS 1.3089 GN=I872_03690 PE=4 SV=1 - [N0CD22_9STRE]	47.6984	27.49	1	8	8	18	382	43.9336	4.7417
N0CD28	Multidrig ABC transporter ATPase/permease OS=Streptococcus oligofermentans AS 1.3089 GN=I872_03715 PE=3 SV=1 - [N0CD28_9STRE]	8.70855	6.56	1	2	2	2	579	65.9024	6.59521
N0CD29	Uncharacterized protein OS=Streptococcus oligofermentans AS 1.3089 GN=I872_06020 PE=4 SV=1 - [N0CD29_9STRE]	2.24289	16.97	1	2	2	4	165	18.5372	4.76709
N0CD34	30S ribosomal interface protein S30EA OS=Streptococcus oligofermentans AS 1.3089 GN=I872_06045 PE=4 SV=1 - [N0CD34_9STRE]	718.991	82.78	1	16	16	408	180	20.6889	5.38916
N0CD40	Uncharacterized protein OS=Streptococcus oligofermentans AS 1.3089 GN=I872_03765 PE=4 SV=1 - [N0CD40_9STRE]	13.7686	23.08	1	7	7	12	325	36.3844	5.021
N0CD41	Uncharacterized protein OS=Streptococcus oligofermentans AS 1.3089 GN=I872_06070 PE=4 SV=1 - [N0CD41_9STRE]	0	19.17	1	2	2	3	120	13.6993	8.96826
N0CD44	Ferredoxin--NADP reductase OS=Streptococcus oligofermentans AS 1.3089 GN=I872_03790 PE=3 SV=1 - [N0CD44_9STRE]	103.23	49.38	1	16	16	51	322	35.2253	6.15088
N0CD46	Uncharacterized protein OS=Streptococcus oligofermentans AS 1.3089 GN=I872_06095 PE=4 SV=1 - [N0CD46_9STRE]	15.5692	18.45	1	5	5	8	271	30.8233	4.71631
N0CD49	Peptide ABC transporter permease OS=Streptococcus oligofermentans AS 1.3089 GN=I872_06120 PE=3 SV=1 - [N0CD49_9STRE]	168.418	37.15	1	20	20	65	498	56.1103	9.34912
N0CD50	Uncharacterized protein OS=Streptococcus oligofermentans AS 1.3089 GN=I872_03815 PE=4 SV=1 - [N0CD50_9STRE]	0	18.82	1	2	2	2	170	20.0355	8.98291
N0CD58	Putative lipoprotein OS=Streptococcus oligofermentans AS 1.3089 GN=I872_06170 PE=4 SV=1 - [N0CD58_9STRE]	105.939	64.44	1	12	12	48	180	20.5845	8.74854
N0CD59	Agglutinin receptor OS=Streptococcus oligofermentans AS 1.3089 GN=I872_03865 PE=4 SV=1 - [N0CD59_9STRE]	0	3.59	1	2	2	13	1227	134.588	7.79639
N0CD70	Peptide methionine sulfoxide reductase OS=Streptococcus oligofermentans AS 1.3089 GN=I872_06220 PE=3 SV=1 - [N0CD70_9STRE]	149.433	47.91	1	12	13	51	311	35.7765	5.05908
N0CD72	Uncharacterized protein OS=Streptococcus oligofermentans AS 1.3089 GN=I872_03940 PE=4 SV=1 - [N0CD72_9STRE]	0	2.23	1	2	2	2	1436	164.365	5.49072
N0CD78	Putative plasmid partition protein OS=Streptococcus oligofermentans AS 1.3089 GN=I872_03965 PE=4 SV=1 - [N0CD78_9STRE]	12.0426	14.93	1	2	2	4	268	30.6097	6.31592
N0CD81	DNA polymerase III subunit delta OS=Streptococcus oligofermentans AS 1.3089 GN=I872_06270 PE=4 SV=1 - [N0CD81_9STRE]	34.6988	33.67	1	7	7	14	300	34.1616	6.17627
N0CD86	MutT/nudix family protein OS=Streptococcus oligofermentans AS 1.3089 GN=I872_06295 PE=4 SV=1 - [N0CD86_9STRE]	43.0731	46.7	1	6	7	21	182	20.6493	4.61475
N0CD88	Bifunctional biotin--[acetyl-CoA-carboxylase] synthetase/biotin operon repressor OS=Streptococcus oligofermentans AS 1.3089 GN=I872_04015 PE=4 SV=1 - [N0CD88_9STRE]	1.85047	8.04	1	2	2	2	311	34.648	5.80811
N0CD93	Riboflavin biosynthesis protein OS=Streptococcus oligofermentans AS 1.3089 GN=I872_04040 PE=3 SV=1 - [N0CD93_9STRE]	102.01	57.33	1	16	17	68	307	34.8619	5.31299
N0CD96	Penicillin-binding protein 2X OS=Streptococcus oligofermentans AS 1.3089 GN=I872_06345 PE=4 SV=1 - [N0CD96_9STRE]	49.2282	28.45	1	19	19	31	731	80.4057	5.33838
N0CD97	Phosphate transport protein OS=Streptococcus oligofermentans AS 1.3089 GN=I872_04065 PE=4 SV=1 - [N0CD97_9STRE]	43.0928	51.54	1	8	8	20	293	30.9557	4.97021
N0CDA0	Cytoplasmic membrane protein OS=Streptococcus oligofermentans AS 1.3089 GN=I872_06370 PE=4 SV=1 - [N0CDA0_9STRE]	182.251	64.86	1	11	11	84	185	20.6356	5.37646
N0CDA2	Phosphate-specific transport system accessory protein PhoU OS=Streptococcus oligofermentans AS 1.3089 GN=I872_04090 PE=3 SV=1 - [N0CDA2_9STRE]	206.62	62.21	1	16	16	110	217	25.184	5.10986
N0CDA6	Uncharacterized protein OS=Streptococcus oligofermentans AS 1.3089 GN=I872_04115 PE=4 SV=1 - [N0CDA6_9STRE]	12.0864	33.52	1	6	6	11	176	19.8719	5.07178
N0CDB0	Probable nicotinate-nucleotide adenylyltransferase OS=Streptococcus oligofermentans AS 1.3089 GN=nadD PE=3 SV=1 - [N0CDB0_9STRE]	49.3619	66.19	1	12	12	30	210	24.3097	5.23682
N0CDB5	DEAD/DEAH box helicase OS=Streptococcus oligofermentans AS 1.3089 GN=I872_04165 PE=4 SV=1 - [N0CDB5_9STRE]	43.6271	29.83	1	8	9	25	362	41.199	7.12256
N0CDC6	Uncharacterized protein OS=Streptococcus oligofermentans AS 1.3089 GN=I872_04225 PE=4 SV=1 - [N0CDC6_9STRE]	14.9649	21.12	1	3	3	8	232	26.9618	5.17334
N0CDD2	Putative periplasmic solute-binding transport protein OS=Streptococcus oligofermentans AS 1.3089 GN=I872_06545 PE=3 SV=1 - [N0CDD2_9STRE]	96.3133	61.81	1	15	15	35	288	31.4553	5.8208
N0CDD8	Uncharacterized protein OS=Streptococcus oligofermentans AS 1.3089 GN=I872_06570 PE=4 SV=1 - [N0CDD8_9STRE]	29.0447	16.02	1	4	4	10	387	45.0922	5.42725
N0CDD9	Transcriptional regulator OS=Streptococcus oligofermentans AS 1.3089 GN=I872_04300 PE=4 SV=1 - [N0CDD9_9STRE]	11.1032	19.46	1	3	3	4	221	24.8869	5.47803
N0CDE3	Na/Pi-cotransporter family protein OS=Streptococcus oligofermentans AS 1.3089 GN=I872_06595 PE=4 SV=1 - [N0CDE3_9STRE]	16.4234	19.71	1	8	8	12	543	59.4354	5.68115
N0CDE7	Uncharacterized protein OS=Streptococcus oligofermentans AS 1.3089 GN=I872_06620 PE=4 SV=1 - [N0CDE7_9STRE]	154.252	42.47	1	16	16	57	485	52.4547	5.13525
N0CDF1	Zeta toxin OS=Streptococcus oligofermentans AS 1.3089 GN=I872_04360 PE=4 SV=1 - [N0CDF1_9STRE]	20.6139	34.51	1	8	8	18	255	29.2	6.25244
N0CDF3	Penicillin-binding protein 1A OS=Streptococcus oligofermentans AS 1.3089 GN=I872_06645 PE=4 SV=1 - [N0CDF3_9STRE]	349.353	45.82	1	25	25	166	718	79.0403	5.021
N0CDG7	GTPase Obg OS=Streptococcus oligofermentans AS 1.3089 GN=obgE PE=3 SV=1 - [N0CDG7_9STRE]	114.582	58.29	1	19	19	56	434	47.9664	5.17334
N0CDH4	Signal recognition particle protein OS=Streptococcus oligofermentans AS 1.3089 GN=ffh PE=3 SV=1 - [N0CDH4_9STRE]	459.552	64.75	1	28	28	219	522	57.5709	8.82178
N0CDH6	Mur ligase family protein OS=Streptococcus oligofermentans AS 1.3089 GN=I872_06730 PE=4 SV=1 - [N0CDH6_9STRE]	105.632	33.33	1	13	13	54	447	49.5707	7.38623
N0CDI1	Acetoin dehydrogenase, E1 component subunit alpha OS=Streptococcus oligofermentans AS 1.3089 GN=I872_04535 PE=4 SV=1 - [N0CDI1_9STRE]	282.935	56.52	1	15	15	131	322	35.0316	5.8335
N0CDI4	Uncharacterized protein OS=Streptococcus oligofermentans AS 1.3089 GN=I872_06755 PE=4 SV=1 - [N0CDI4_9STRE]	6.84978	20.79	1	2	2	3	202	23.4067	5.30029
N0CDI9	Ribonuclease HII OS=Streptococcus oligofermentans AS 1.3089 GN=rnhB PE=3 SV=1 - [N0CDI9_9STRE]	4.76739	16.08	1	3	3	3	255	28.359	6.81494
N0CDJ3	ATP-dependent helicase/deoxyribonuclease subunit B OS=Streptococcus oligofermentans AS 1.3089 GN=rexB PE=3 SV=1 - [N0CDJ3_9STRE]	19.6624	9.13	1	7	7	9	1095	125.224	5.22412
N0CDK0	Aspartate-semialdehyde dehydrogenase OS=Streptococcus oligofermentans AS 1.3089 GN=asd PE=3 SV=1 - [N0CDK0_9STRE]	288.919	52.79	1	14	14	133	358	38.8998	5.09717
N0CDK5	Phosphopantothenate--cysteine ligase OS=Streptococcus oligofermentans AS 1.3089 GN=I872_04685 PE=4 SV=1 - [N0CDK5_9STRE]	17.4569	35.22	1	7	7	16	230	25.056	5.43994
N0CDL1	GTP pyrophosphokinase OS=Streptococcus oligofermentans AS 1.3089 GN=I872_04735 PE=4 SV=1 - [N0CDL1_9STRE]	38.0256	45.74	1	7	8	15	223	26.2224	5.32568
N0CDL4	Redox-sensing transcriptional repressor Rex OS=Streptococcus oligofermentans AS 1.3089 GN=rex PE=3 SV=1 - [N0CDL4_9STRE]	24.565	51.63	1	9	9	24	215	24.2056	8.99756
N0CDM4	DEAD/DEAH box helicase OS=Streptococcus oligofermentans AS 1.3089 GN=I872_06880 PE=3 SV=1 - [N0CDM4_9STRE]	210.17	46.71	1	19	19	98	516	57.4985	9.48096
N0CDM7	L-lactate dehydrogenase OS=Streptococcus oligofermentans AS 1.3089 GN=ldh PE=3 SV=1 - [N0CDM7_9STRE]	877.856	55.49	1	19	19	493	328	35.2063	5.31299
N0CDN3	50S ribosomal protein L21 OS=Streptococcus oligofermentans AS 1.3089 GN=rplU PE=3 SV=1 - [N0CDN3_9STRE]	396.377	56.73	1	4	4	214	104	11.1912	9.81787
N0CDN9	Catabolite control protein A OS=Streptococcus oligofermentans AS 1.3089 GN=I872_06905 PE=4 SV=1 - [N0CDN9_9STRE]	404.023	84.43	1	23	23	181	334	37.0613	6.21436
N0CDP0	Uncharacterized protein OS=Streptococcus oligofermentans AS 1.3089 GN=I872_04935 PE=4 SV=1 - [N0CDP0_9STRE]	0	6.4	1	2	2	2	531	62.0926	6.96143
N0CDP9	Cys-tRNA(Pro)/Cys-tRNA(Cys) deacylase OS=Streptococcus oligofermentans AS 1.3089 GN=I872_06930 PE=3 SV=1 - [N0CDP9_9STRE]	30.6807	50	1	6	6	11	158	17.4975	9.0415
N0CDQ3	Membrane-fusion protein / periplasmic component of efflux system OS=Streptococcus oligofermentans AS 1.3089 GN=I872_06955 PE=4 SV=1 - [N0CDQ3_9STRE]	42.834	28.46	1	9	9	20	383	40.7198	5.14795
N0CDR2	Ferrochelatase OS=Streptococcus oligofermentans AS 1.3089 GN=hemH PE=3 SV=1 - [N0CDR2_9STRE]	21.2825	12.91	1	4	5	10	364	42.6845	5.021
N0CDR6	Ribosome maturation factor RimM OS=Streptococcus oligofermentans AS 1.3089 GN=rimM PE=3 SV=1 - [N0CDR6_9STRE]	26.1008	68.02	1	8	8	24	172	19.8413	4.85596
N0CDR9	Uncharacterized protein OS=Streptococcus oligofermentans AS 1.3089 GN=I872_07055 PE=4 SV=1 - [N0CDR9_9STRE]	60.438	45.4	1	4	4	24	174	19.771	4.85596
N0CDS3	Acetyltransferase OS=Streptococcus oligofermentans AS 1.3089 GN=I872_07080 PE=4 SV=1 - [N0CDS3_9STRE]	58.2157	50.26	1	8	8	26	189	21.8821	6.30322
N0CDS4	Uncharacterized protein OS=Streptococcus oligofermentans AS 1.3089 GN=I872_05160 PE=4 SV=1 - [N0CDS4_9STRE]	13.7295	14.48	1	5	5	10	290	30.4301	9.26123
N0CDS8	Elongation factor 4 OS=Streptococcus oligofermentans AS 1.3089 GN=lepA PE=3 SV=1 - [N0CDS8_9STRE]	176.288	51.57	1	24	24	87	607	67.5431	5.0083
N0CDT1	Uncharacterized protein OS=Streptococcus oligofermentans AS 1.3089 GN=I872_07130 PE=4 SV=1 - [N0CDT1_9STRE]	9.03577	49.34	1	8	8	18	227	25.4843	5.05908
N0CDT2	Uncharacterized protein OS=Streptococcus oligofermentans AS 1.3089 GN=I872_05210 PE=4 SV=1 - [N0CDT2_9STRE]	12.3247	8.77	1	2	2	4	285	32.1871	4.79248
N0CDT7	Uncharacterized protein OS=Streptococcus oligofermentans AS 1.3089 GN=I872_05235 PE=4 SV=1 - [N0CDT7_9STRE]	111.212	54.84	1	4	4	67	124	14.6482	4.43701
N0CDT9	Carbamate kinase OS=Streptococcus oligofermentans AS 1.3089 GN=I872_07180 PE=3 SV=1 - [N0CDT9_9STRE]	54.9802	31.75	1	9	9	28	315	33.4996	4.88135
N0CDU1	Uncharacterized protein OS=Streptococcus oligofermentans AS 1.3089 GN=I872_05260 PE=4 SV=1 - [N0CDU1_9STRE]	0	5.57	1	3	3	4	323	36.8934	8.104
N0CDU7	Glycosyltransferase stabilizing protein Gtf2 OS=Streptococcus oligofermentans AS 1.3089 GN=gtf2 PE=3 SV=1 - [N0CDU7_9STRE]	38.7452	28.28	1	9	9	16	442	51.0519	6.48096
N0CDV0	Protein translocase subunit SecA OS=Streptococcus oligofermentans AS 1.3089 GN=secA PE=3 SV=1 - [N0CDV0_9STRE]	7.3625	19.25	1	12	13	16	795	90.6501	8.89502
N0CDV4	Glycosyl transferase family protein OS=Streptococcus oligofermentans AS 1.3089 GN=I872_07280 PE=4 SV=1 - [N0CDV4_9STRE]	11.5124	30.71	1	8	8	11	407	47.4635	4.93213
N0CDV7	Uncharacterized protein OS=Streptococcus oligofermentans AS 1.3089 GN=I872_07305 PE=4 SV=1 - [N0CDV7_9STRE]	2.10099	37	1	3	3	3	100	11.4531	6.80029
N0CDW2	YlmG protein OS=Streptococcus oligofermentans AS 1.3089 GN=I872_07330 PE=4 SV=1 - [N0CDW2_9STRE]	0	54.95	1	2	2	12	91	10.5159	9.31982
N0CDW4	Stress protein OS=Streptococcus oligofermentans AS 1.3089 GN=I872_05420 PE=4 SV=1 - [N0CDW4_9STRE]	203.312	53.68	1	17	17	88	231	25.4158	5.69385
N0CDX1	Ribonuclease Z OS=Streptococcus oligofermentans AS 1.3089 GN=rnz PE=3 SV=1 - [N0CDX1_9STRE]	48.1456	41.42	1	11	11	30	309	34.3048	6.91748
N0CDX2	Non-heme iron-containing ferritin OS=Streptococcus oligofermentans AS 1.3089 GN=I872_07415 PE=3 SV=1 - [N0CDX2_9STRE]	501.206	94.15	1	13	13	176	171	19.3366	4.70361
N0CDY0	Methyltransferase OS=Streptococcus oligofermentans AS 1.3089 GN=I872_07490 PE=4 SV=1 - [N0CDY0_9STRE]	13.411	50.84	1	9	9	13	179	19.7704	6.23975
N0CDY5	Tyrosine recombinase XerD-like OS=Streptococcus oligofermentans AS 1.3089 GN=xerD PE=3 SV=1 - [N0CDY5_9STRE]	7.00022	9.47	1	2	2	3	243	27.971	8.86572
N0CDY6	XRE family transcriptional regulator OS=Streptococcus oligofermentans AS 1.3089 GN=I872_05545 PE=4 SV=1 - [N0CDY6_9STRE]	58.7054	34.78	1	13	13	46	299	33.9145	7.38623
N0CDY8	Uncharacterized protein OS=Streptococcus oligofermentans AS 1.3089 GN=I872_07540 PE=4 SV=1 - [N0CDY8_9STRE]	13.5902	39.02	1	3	3	7	82	9.33618	10.4917
N0CDY9	Uncharacterized protein OS=Streptococcus oligofermentans AS 1.3089 GN=I872_05570 PE=4 SV=1 - [N0CDY9_9STRE]	14.2082	30.9	1	5	5	8	233	26.024	7.95752
N0CDZ4	DNA repair protein RecN OS=Streptococcus oligofermentans AS 1.3089 GN=I872_05595 PE=3 SV=1 - [N0CDZ4_9STRE]	40.0718	27.36	1	10	10	20	552	62.387	4.95752
N0CDZ9	Exodeoxyribonuclease 7 large subunit OS=Streptococcus oligofermentans AS 1.3089 GN=xseA PE=3 SV=1 - [N0CDZ9_9STRE]	36.1079	28.03	1	8	8	21	446	50.8041	9.0708
N0CE04	Branched-chain amino acid ABC transporter ATP-binding protein OS=Streptococcus oligofermentans AS 1.3089 GN=I872_05645 PE=3 SV=1 - [N0CE04_9STRE]	63.3842	29.92	1	8	8	33	254	28.2421	5.66846
N0CE05	Methyltransferase OS=Streptococcus oligofermentans AS 1.3089 GN=I872_07675 PE=4 SV=1 - [N0CE05_9STRE]	5.52419	16.48	1	2	2	7	182	20.2825	5.24951
N0CE11	ATP-dependent Clp protease proteolytic subunit OS=Streptococcus oligofermentans AS 1.3089 GN=clpP PE=3 SV=1 - [N0CE11_9STRE]	364.776	67.35	1	10	10	162	196	21.4056	4.88135
N0CE23	Flotillin family protein OS=Streptococcus oligofermentans AS 1.3089 GN=I872_07800 PE=4 SV=1 - [N0CE23_9STRE]	310.919	61.4	1	27	27	132	487	54.2243	4.98291
N0CE27	Membrane protein insertase YidC OS=Streptococcus oligofermentans AS 1.3089 GN=yidC PE=3 SV=1 - [N0CE27_9STRE]	195.489	28.76	1	8	8	66	306	34.0221	9.86182
N0CE31	Phosphoglycerate mutase OS=Streptococcus oligofermentans AS 1.3089 GN=I872_07850 PE=4 SV=1 - [N0CE31_9STRE]	45.1251	37.39	1	6	8	26	230	25.318	5.37646
N0CE39	Erythromycin resistance protein OS=Streptococcus oligofermentans AS 1.3089 GN=I872_07900 PE=4 SV=1 - [N0CE39_9STRE]	0	10.2	1	2	2	3	245	28.7986	9.84717
N0CE58	Translation initiation factor IF-2 OS=Streptococcus oligofermentans AS 1.3089 GN=infB PE=3 SV=1 - [N0CE58_9STRE]	601.869	52.73	1	46	46	265	933	103.207	8.77783
N0CE60	50S ribosomal protein L11 OS=Streptococcus oligofermentans AS 1.3089 GN=rplK PE=3 SV=1 - [N0CE60_9STRE]	519.693	63.83	1	9	9	155	141	14.8209	9.70068
N0CE62	Serine/threonine protein kinase OS=Streptococcus oligofermentans AS 1.3089 GN=I872_08050 PE=3 SV=1 - [N0CE62_9STRE]	301.538	43.02	1	21	21	129	623	68.0062	7.38623
N0CE67	DNA-directed RNA polymerase subunit omega OS=Streptococcus oligofermentans AS 1.3089 GN=rpoZ PE=3 SV=1 - [N0CE67_9STRE]	62.0212	59.62	1	5	5	34	104	11.9844	6.59521
N0CE73	Aminodeoxychorismate lyase OS=Streptococcus oligofermentans AS 1.3089 GN=I872_06015 PE=4 SV=1 - [N0CE73_9STRE]	266.144	54.67	1	25	25	86	589	64.8017	4.94482
N0CE78	Snf2 family protein OS=Streptococcus oligofermentans AS 1.3089 GN=I872_06040 PE=4 SV=1 - [N0CE78_9STRE]	18.3381	17.21	1	14	14	18	1040	119.525	5.45264
N0CE84	Cysteine synthase OS=Streptococcus oligofermentans AS 1.3089 GN=I872_06065 PE=3 SV=1 - [N0CE84_9STRE]	191.812	53.07	1	11	11	98	309	32.3639	5.04639
N0CE87	Uncharacterized protein OS=Streptococcus oligofermentans AS 1.3089 GN=I872_06090 PE=4 SV=1 - [N0CE87_9STRE]	5.8437	6.49	1	2	2	3	231	26.8314	7.57666
N0CE92	Peptide ABC transporter permease OS=Streptococcus oligofermentans AS 1.3089 GN=I872_06115 PE=3 SV=1 - [N0CE92_9STRE]	40.6732	20.78	1	5	5	16	308	34.6424	9.49561
N0CE94	Cobalt ABC transporter ATPase OS=Streptococcus oligofermentans AS 1.3089 GN=I872_08250 PE=3 SV=1 - [N0CE94_9STRE]	21.6043	17.47	1	7	7	10	561	62.6016	5.03369
N0CE97	Pseudouridine synthase OS=Streptococcus oligofermentans AS 1.3089 GN=I872_06140 PE=3 SV=1 - [N0CE97_9STRE]	0	16.12	1	3	3	3	242	27.3024	6.69775
N0CEA0	DNA polymerase III PolC-type OS=Streptococcus oligofermentans AS 1.3089 GN=polC PE=3 SV=1 - [N0CEA0_9STRE]	77.4359	21.26	1	21	21	42	1519	171.063	5.2876
N0CEA6	Zinc metalloprotease OS=Streptococcus oligofermentans AS 1.3089 GN=I872_06190 PE=4 SV=1 - [N0CEA6_9STRE]	46.6386	42.96	1	13	14	27	419	46.4006	6.34131
N0CEB0	Methionine ABC transporter permease OS=Streptococcus oligofermentans AS 1.3089 GN=I872_08350 PE=3 SV=1 - [N0CEB0_9STRE]	8.52997	19.57	1	3	3	8	230	24.7197	9.0415
N0CEB8	PTS system transporter subunit IIC OS=Streptococcus oligofermentans AS 1.3089 GN=I872_08400 PE=4 SV=1 - [N0CEB8_9STRE]	45.7771	27.91	1	12	12	20	670	70.7692	5.38916
N0CEC1	Initiation-control protein YabA OS=Streptococcus oligofermentans AS 1.3089 GN=I872_06265 PE=3 SV=1 - [N0CEC1_9STRE]	0	13.33	1	2	2	4	105	12.3953	4.93213
N0CEC3	Type II secretory pathway, pullulanase PulA glycosidase OS=Streptococcus oligofermentans AS 1.3089 GN=I872_08425 PE=4 SV=1 - [N0CEC3_9STRE]	1.75046	4.47	1	3	4	4	1274	141.468	5.85889
N0CEC7	Uncharacterized protein OS=Streptococcus oligofermentans AS 1.3089 GN=I872_06290 PE=4 SV=1 - [N0CEC7_9STRE]	0	36.89	1	2	3	3	103	11.6615	8.49951
N0CEC8	X-Pro aminopeptidase OS=Streptococcus oligofermentans AS 1.3089 GN=I872_08450 PE=3 SV=1 - [N0CEC8_9STRE]	123.941	47.31	1	17	17	103	353	39.1879	4.93213
N0CED2	Thioredoxin reductase OS=Streptococcus oligofermentans AS 1.3089 GN=I872_06315 PE=3 SV=1 - [N0CED2_9STRE]	213.639	62.05	1	16	17	95	303	33.3397	4.88135
N0CED3	Glycine--tRNA ligase alpha subunit OS=Streptococcus oligofermentans AS 1.3089 GN=glyQ PE=3 SV=1 - [N0CED3_9STRE]	63.9452	34.75	1	9	9	40	305	34.9713	4.90674
N0CED9	Serine--tRNA ligase OS=Streptococcus oligofermentans AS 1.3089 GN=serS PE=3 SV=1 - [N0CED9_9STRE]	199.365	64.71	1	22	22	100	425	48.0953	5.09717
N0CEE1	Protease HtpX homolog OS=Streptococcus oligofermentans AS 1.3089 GN=htpX PE=3 SV=1 - [N0CEE1_9STRE]	112.605	40.27	1	6	6	58	298	32.6188	6.55127
N0CEE4	Cysteine desulfurase OS=Streptococcus oligofermentans AS 1.3089 GN=I872_08525 PE=4 SV=1 - [N0CEE4_9STRE]	161.592	56.1	1	14	14	63	410	45.3009	5.18604
N0CEE7	Undecaprenyl-diphosphatase OS=Streptococcus oligofermentans AS 1.3089 GN=uppP PE=3 SV=1 - [N0CEE7_9STRE]	7.42598	12.86	1	3	3	7	280	31.2172	8.92432
N0CEE8	Uncharacterized protein OS=Streptococcus oligofermentans AS 1.3089 GN=I872_06390 PE=4 SV=1 - [N0CEE8_9STRE]	46.5586	54.69	1	4	4	16	128	15.1224	4.57666
N0CEF1	Uncharacterized protein OS=Streptococcus oligofermentans AS 1.3089 GN=I872_06415 PE=4 SV=1 - [N0CEF1_9STRE]	38.4777	34.17	1	4	4	15	199	22.6915	5.14795
N0CEF2	Uncharacterized protein OS=Streptococcus oligofermentans AS 1.3089 GN=I872_08575 PE=4 SV=1 - [N0CEF2_9STRE]	204.327	62.21	1	20	20	93	299	33.8198	5.46533
N0CEH1	LytR family transcriptional regulator OS=Streptococcus oligofermentans AS 1.3089 GN=I872_06515 PE=4 SV=1 - [N0CEH1_9STRE]	17.0187	14.93	1	3	4	10	402	43.5877	5.05908
N0CEH6	RNA methyltransferase OS=Streptococcus oligofermentans AS 1.3089 GN=I872_08725 PE=4 SV=1 - [N0CEH6_9STRE]	47.2093	60.08	1	12	12	29	243	26.375	8.27979
N0CEH7	Uncharacterized protein OS=Streptococcus oligofermentans AS 1.3089 GN=I872_06540 PE=4 SV=1 - [N0CEH7_9STRE]	65.3046	46.3	1	8	8	34	270	30.7766	5.07178
N0CEJ0	N-acetylglucosamine-6-phosphate deacetylase OS=Streptococcus oligofermentans AS 1.3089 GN=I872_06590 PE=3 SV=1 - [N0CEJ0_9STRE]	2.477	15.46	1	4	4	7	388	42.119	5.13525
N0CEJ1	ABC transporter ATP-binding protein OS=Streptococcus oligofermentans AS 1.3089 GN=I872_08775 PE=3 SV=1 - [N0CEJ1_9STRE]	79.3332	33.19	1	5	5	22	226	24.9361	6.21436
N0CEJ7	Uncharacterized protein OS=Streptococcus oligofermentans AS 1.3089 GN=I872_06615 PE=4 SV=1 - [N0CEJ7_9STRE]	222.247	26.04	1	21	21	95	1006	105.139	6.0874
N0CEJ8	Ribonuclease HIII OS=Streptococcus oligofermentans AS 1.3089 GN=rnhC PE=3 SV=1 - [N0CEJ8_9STRE]	13.0962	24.49	1	5	5	8	294	32.5582	8.96826
N0CEK3	Holliday junction resolvase RecU OS=Streptococcus oligofermentans AS 1.3089 GN=recU PE=3 SV=1 - [N0CEK3_9STRE]	3.49247	35.82	1	6	6	11	201	23.1871	9.59814
N0CEL1	NADPH-flavin oxidoreductase OS=Streptococcus oligofermentans AS 1.3089 GN=I872_08850 PE=4 SV=1 - [N0CEL1_9STRE]	94.6747	39.5	1	9	9	48	238	26.5396	5.50342
N0CEL4	Alkyl hydroperoxide reductase AhpD OS=Streptococcus oligofermentans AS 1.3089 GN=I872_08875 PE=4 SV=1 - [N0CEL4_9STRE]	44.8702	43.41	1	4	5	29	182	19.631	4.83057
N0CEM1	Acetyl-CoA carboxylase biotin carboxyl carrier protein subunit OS=Streptococcus oligofermentans AS 1.3089 GN=I872_08900 PE=4 SV=1 - [N0CEM1_9STRE]	13.1605	31.55	1	5	5	15	168	17.6731	4.52588
N0CEM4	Uncharacterized protein OS=Streptococcus oligofermentans AS 1.3089 GN=I872_06725 PE=4 SV=1 - [N0CEM4_9STRE]	22.133	23.16	1	6	6	16	285	31.44	8.00146
N0CEM8	Threonine--tRNA ligase OS=Streptococcus oligofermentans AS 1.3089 GN=thrS PE=3 SV=1 - [N0CEM8_9STRE]	700.491	65.49	1	39	39	236	649	74.7696	5.45264
N0CEN4	ATP-dependent helicase/nuclease subunit A OS=Streptococcus oligofermentans AS 1.3089 GN=addA PE=3 SV=1 - [N0CEN4_9STRE]	11.4155	12.43	1	11	11	15	1223	140.287	5.30029
N0CEP3	Universal stress protein OS=Streptococcus oligofermentans AS 1.3089 GN=I872_09000 PE=3 SV=1 - [N0CEP3_9STRE]	88.5091	65.56	1	8	8	74	151	16.9019	5.24951
N0CEP7	Uncharacterized protein OS=Streptococcus oligofermentans AS 1.3089 GN=I872_06825 PE=4 SV=1 - [N0CEP7_9STRE]	17.8918	38.31	1	5	5	11	248	27.8875	6.53662
N0CEP9	30S ribosomal protein S18 OS=Streptococcus oligofermentans AS 1.3089 GN=rpsR PE=3 SV=1 - [N0CEP9_9STRE]	89.3026	56.96	1	9	9	50	79	9.19801	10.7993
N0CEQ5	Galactose-6-phosphate isomerase subunit LacA OS=Streptococcus oligofermentans AS 1.3089 GN=lacA PE=3 SV=1 - [N0CEQ5_9STRE]	7.00502	31.91	1	2	4	8	141	15.2917	5.17334
N0CEQ9	Xaa-Pro dipeptidyl-peptidase OS=Streptococcus oligofermentans AS 1.3089 GN=pepX PE=3 SV=1 - [N0CEQ9_9STRE]	97.0877	30.58	1	17	17	48	762	87.6655	5.2876
N0CER3	Lactose specific PTS system transcriptional repressor OS=Streptococcus oligofermentans AS 1.3089 GN=I872_06875 PE=4 SV=1 - [N0CER3_9STRE]	30.6885	36.29	1	7	7	26	248	27.7445	6.81494
N0CER8	Phosphoribosylglycinamide formyltransferase OS=Streptococcus oligofermentans AS 1.3089 GN=purN PE=4 SV=1 - [N0CER8_9STRE]	5.98303	20.77	1	3	3	9	183	20.4774	4.83057
N0CES3	Phosphoribosylaminoimidazole-succinocarboxamide synthase OS=Streptococcus oligofermentans AS 1.3089 GN=purC PE=3 SV=1 - [N0CES3_9STRE]	51.7358	47.66	1	10	12	50	235	26.9748	4.89404
N0CES7	DNA-directed DNA polymerase OS=Streptococcus oligofermentans AS 1.3089 GN=dnaE PE=4 SV=1 - [N0CES7_9STRE]	29.3452	25.29	1	20	20	31	1036	118.861	5.97314
N0CET7	Uncharacterized protein OS=Streptococcus oligofermentans AS 1.3089 GN=I872_09175 PE=4 SV=1 - [N0CET7_9STRE]	7.86118	22.44	1	2	2	4	205	21.9491	5.16064
N0CEU2	Macrolide export ATP-binding/permease protein MacB OS=Streptococcus oligofermentans AS 1.3089 GN=macB PE=3 SV=1 - [N0CEU2_9STRE]	115.969	60.78	1	10	11	39	232	25.5865	6.60986
N0CEU5	Ribulose-phosphate 3-epimerase OS=Streptococcus oligofermentans AS 1.3089 GN=I872_09200 PE=3 SV=1 - [N0CEU5_9STRE]	106.641	68.04	1	10	10	53	219	23.637	5.84619
N0CEU7	Biotin synthase OS=Streptococcus oligofermentans AS 1.3089 GN=I872_06975 PE=4 SV=1 - [N0CEU7_9STRE]	0	15.22	1	2	2	2	184	19.3848	9.65674
N0CEV2	Tellurite resistance protein TehB OS=Streptococcus oligofermentans AS 1.3089 GN=I872_07000 PE=4 SV=1 - [N0CEV2_9STRE]	25.3836	44.6	1	9	9	20	287	33.0365	5.05908
N0CEV6	Preprotein translocase subunit SecG OS=Streptococcus oligofermentans AS 1.3089 GN=secG PE=4 SV=1 - [N0CEV6_9STRE]	16.0318	32.47	1	2	2	5	77	8.63374	9.53955
N0CEW2	Endoribonuclease YbeY OS=Streptococcus oligofermentans AS 1.3089 GN=ybeY PE=3 SV=1 - [N0CEW2_9STRE]	20.8561	31.52	1	6	6	13	165	19.1471	4.25928
N0CEW9	Foldase protein PrsA OS=Streptococcus oligofermentans AS 1.3089 GN=prsA PE=3 SV=1 - [N0CEW9_9STRE]	345.751	68.44	1	27	27	126	358	39.5059	5.5415
N0CEX1	DD-carboxypeptidase OS=Streptococcus oligofermentans AS 1.3089 GN=I872_07150 PE=3 SV=1 - [N0CEX1_9STRE]	70.3987	41.39	1	12	12	25	447	49.9536	8.67529
N0CEX6	Arginine-ornithine antiporter OS=Streptococcus oligofermentans AS 1.3089 GN=I872_07175 PE=4 SV=1 - [N0CEX6_9STRE]	73.9803	12.3	1	6	6	22	504	54.364	6.81494
N0CEY4	DNA polymerase III subunit delta OS=Streptococcus oligofermentans AS 1.3089 GN=holA PE=4 SV=1 - [N0CEY4_9STRE]	18.8174	28.41	1	7	7	11	345	39.5439	5.23682
N0CEZ5	Zinc-containing alcohol dehydrogenase OS=Streptococcus oligofermentans AS 1.3089 GN=I872_09375 PE=3 SV=1 - [N0CEZ5_9STRE]	48.211	39.13	1	10	10	35	345	36.7823	5.36377
N0CF00	Uncharacterized protein OS=Streptococcus oligofermentans AS 1.3089 GN=I872_07325 PE=4 SV=1 - [N0CF00_9STRE]	2.06536	27.59	1	3	4	6	261	30.0819	8.60205
N0CF02	Cell division protein ftsA OS=Streptococcus oligofermentans AS 1.3089 GN=I872_07350 PE=3 SV=1 - [N0CF02_9STRE]	935.358	68.27	1	27	27	326	457	49.855	5.09717
N0CF07	GTP-binding protein TypA OS=Streptococcus oligofermentans AS 1.3089 GN=I872_07375 PE=4 SV=1 - [N0CF07_9STRE]	509.357	60.49	1	25	25	224	615	68.5512	4.93213
N0CF17	Tryptophan synthase beta chain OS=Streptococcus oligofermentans AS 1.3089 GN=trpB PE=3 SV=1 - [N0CF17_9STRE]	109.325	34.35	1	12	13	45	393	42.5395	5.2876
N0CF20	Phosphopantetheine adenylyltransferase OS=Streptococcus oligofermentans AS 1.3089 GN=coaD PE=3 SV=1 - [N0CF20_9STRE]	9.05952	24.22	1	2	2	3	161	18.2054	5.5415
N0CF25	Segregation and condensation protein A OS=Streptococcus oligofermentans AS 1.3089 GN=scpA PE=3 SV=1 - [N0CF25_9STRE]	3.14723	14.83	1	2	2	2	236	27.7725	5.04639
N0CF27	Uncharacterized protein OS=Streptococcus oligofermentans AS 1.3089 GN=I872_09475 PE=4 SV=1 - [N0CF27_9STRE]	21.9815	22.75	1	12	12	20	668	79.2325	5.18604
N0CF29	Glutamate racemase OS=Streptococcus oligofermentans AS 1.3089 GN=murI PE=3 SV=1 - [N0CF29_9STRE]	23.5188	43.56	1	7	7	18	264	29.3184	7.09326
N0CF34	60 kDa chaperonin OS=Streptococcus oligofermentans AS 1.3089 GN=groEL PE=3 SV=1 - [N0CF34_9STRE]	2974.41	88.7	1	42	49	950	540	56.7347	4.79248
N0CF35	Flavoprotein oxygenase-like protein OS=Streptococcus oligofermentans AS 1.3089 GN=I872_07560 PE=4 SV=1 - [N0CF35_9STRE]	3.79481	22.92	1	3	3	6	192	22.0061	7.09326
N0CF37	Glycerol-3-phosphate dehydrogenase [NAD(P)+] OS=Streptococcus oligofermentans AS 1.3089 GN=gpsA PE=3 SV=1 - [N0CF37_9STRE]	410.193	72.49	1	15	15	145	338	36.8881	5.89697
N0CF40	Putative transcriptional regulator OS=Streptococcus oligofermentans AS 1.3089 GN=I872_07595 PE=4 SV=1 - [N0CF40_9STRE]	5.84014	4.24	1	2	2	3	283	33.1842	8.32373
N0CF41	2,3,4,5-tetrahydropyridine-2,6-dicarboxylate N-acetyltransferase OS=Streptococcus oligofermentans AS 1.3089 GN=dapH PE=3 SV=1 - [N0CF41_9STRE]	143.299	38.36	1	8	8	66	232	24.225	5.17334
N0CF42	UPF0374 protein I872_07620 OS=Streptococcus oligofermentans AS 1.3089 GN=I872_07620 PE=3 SV=1 - [N0CF42_9STRE]	9.04857	46.33	1	8	8	18	177	21.3378	6.69775
N0CF46	Glucose-6-phosphate isomerase OS=Streptococcus oligofermentans AS 1.3089 GN=pgi PE=3 SV=1 - [N0CF46_9STRE]	1598.82	67.71	1	30	30	486	449	49.8914	5.04639
N0CF47	CBS domain-containing protein OS=Streptococcus oligofermentans AS 1.3089 GN=I872_07645 PE=4 SV=1 - [N0CF47_9STRE]	507.588	64.68	1	15	15	223	218	24.2239	5.36377
N0CF50	Glutathione biosynthesis bifunctional protein GshAB OS=Streptococcus oligofermentans AS 1.3089 GN=gshAB PE=3 SV=1 - [N0CF50_9STRE]	64.784	18.8	1	9	9	31	750	84.0086	5.09717
N0CF63	Uncharacterized protein OS=Streptococcus oligofermentans AS 1.3089 GN=I872_07745 PE=4 SV=1 - [N0CF63_9STRE]	15.1557	27.36	1	5	5	21	201	23.1809	4.70361
N0CF73	6-phosphogluconate dehydrogenase, decarboxylating OS=Streptococcus oligofermentans AS 1.3089 GN=I872_07795 PE=3 SV=1 - [N0CF73_9STRE]	1676.85	75.32	1	36	36	653	474	52.4995	5.18604
N0CF78	Glycosyltransferase OS=Streptococcus oligofermentans AS 1.3089 GN=I872_09800 PE=4 SV=1 - [N0CF78_9STRE]	18.9235	18.55	1	6	6	18	318	37.2413	7.21045
N0CF84	MPA1 family polysaccharide export protein OS=Streptococcus oligofermentans AS 1.3089 GN=I872_09835 PE=4 SV=1 - [N0CF84_9STRE]	149.725	43.29	1	7	7	71	231	25.1147	5.47803
N0CF86	Phosphoglycerate mutase OS=Streptococcus oligofermentans AS 1.3089 GN=I872_07845 PE=4 SV=1 - [N0CF86_9STRE]	19.8738	25.33	1	3	5	16	229	25.2826	5.31299
N0CF92	Uncharacterized protein OS=Streptococcus oligofermentans AS 1.3089 GN=I872_09885 PE=4 SV=1 - [N0CF92_9STRE]	31.3213	42.42	1	3	3	7	165	17.3213	4.56396
N0CF96	Uncharacterized protein OS=Streptococcus oligofermentans AS 1.3089 GN=I872_09920 PE=4 SV=1 - [N0CF96_9STRE]	85.3126	54.26	1	11	11	39	188	21.3701	5.19873
N0CF98	Acetyltransferase OS=Streptococcus oligofermentans AS 1.3089 GN=I872_09945 PE=4 SV=1 - [N0CF98_9STRE]	19.0202	29.73	1	4	4	11	185	21.0688	5.31299
N0CFA8	Arginine repressor OS=Streptococcus oligofermentans AS 1.3089 GN=argR PE=3 SV=1 - [N0CFA8_9STRE]	22.9944	36.3	1	3	3	7	146	16.2935	5.41455
N0CFB0	Alpha-1,4 glucan phosphorylase OS=Streptococcus oligofermentans AS 1.3089 GN=I872_10020 PE=3 SV=1 - [N0CFB0_9STRE]	1529.77	57.24	1	39	39	478	753	85.1607	5.2876
N0CFB6	Ribosome-binding factor A OS=Streptococcus oligofermentans AS 1.3089 GN=rbfA PE=3 SV=1 - [N0CFB6_9STRE]	7.02551	37.07	1	4	4	5	116	13.393	9.17334
N0CFB7	Uncharacterized protein OS=Streptococcus oligofermentans AS 1.3089 GN=I872_10070 PE=4 SV=1 - [N0CFB7_9STRE]	0	80	1	3	3	3	55	6.22428	9.71533
N0CFC0	Ribosome maturation factor RimP OS=Streptococcus oligofermentans AS 1.3089 GN=rimP PE=3 SV=1 - [N0CFC0_9STRE]	28.5687	20.12	1	3	3	13	164	18.3526	4.88135
N0CFC4	Primosome assembly protein PriA OS=Streptococcus oligofermentans AS 1.3089 GN=I872_08070 PE=4 SV=1 - [N0CFC4_9STRE]	39.1054	32.46	1	20	20	27	801	90.5547	6.7417
N0CFD0	Uncharacterized protein OS=Streptococcus oligofermentans AS 1.3089 GN=I872_10170 PE=4 SV=1 - [N0CFD0_9STRE]	21.5891	50.97	1	6	6	11	155	18.2271	4.98291
N0CFD5	Uncharacterized protein OS=Streptococcus oligofermentans AS 1.3089 GN=I872_10195 PE=4 SV=1 - [N0CFD5_9STRE]	1.78233	27.86	2	3	3	4	140	16.6657	5.13525
N0CFE7	Histidine--tRNA ligase OS=Streptococcus oligofermentans AS 1.3089 GN=hisS PE=3 SV=1 - [N0CFE7_9STRE]	347.272	67.61	1	26	26	154	426	47.8122	5.21143
N0CFE8	Uncharacterized protein OS=Streptococcus oligofermentans AS 1.3089 GN=I872_08220 PE=4 SV=1 - [N0CFE8_9STRE]	78.9115	35.8	1	11	11	35	405	46.1842	4.80518
N0CFF1	50S ribosomal protein L33 OS=Streptococcus oligofermentans AS 1.3089 GN=rpmG PE=3 SV=1 - [N0CFF1_9STRE]	8.96497	46.94	1	2	2	4	49	5.90729	10.3452
N0CFF3	Cobalt ABC transporter OS=Streptococcus oligofermentans AS 1.3089 GN=I872_08245 PE=4 SV=1 - [N0CFF3_9STRE]	0	7.91	1	2	2	2	278	31.5802	9.81787
N0CFG0	6-phospho-beta-glucosidase OS=Streptococcus oligofermentans AS 1.3089 GN=I872_10355 PE=3 SV=1 - [N0CFG0_9STRE]	169.475	48.46	1	20	20	126	390	44.8696	5.46533
N0CFG5	TetR/AcrR family transcriptional regulator OS=Streptococcus oligofermentans AS 1.3089 GN=I872_10380 PE=4 SV=1 - [N0CFG5_9STRE]	3.04634	17.92	1	2	2	2	173	20.8137	6.96143
N0CFG6	Uncharacterized protein OS=Streptococcus oligofermentans AS 1.3089 GN=I872_10405 PE=4 SV=1 - [N0CFG6_9STRE]	11.8255	12.08	1	4	4	7	414	48.7977	9.65674
N0CFH1	Uncharacterized protein OS=Streptococcus oligofermentans AS 1.3089 GN=I872_10430 PE=4 SV=1 - [N0CFH1_9STRE]	5.88392	16.39	1	3	3	3	299	32.2286	5.51611
N0CFH3	Uncharacterized protein OS=Streptococcus oligofermentans AS 1.3089 GN=I872_10455 PE=4 SV=1 - [N0CFH3_9STRE]	11.9667	30.29	1	5	5	9	241	28.7716	7.07861
N0CFH5	L-cystine ABC transporter substrate-binding component OS=Streptococcus oligofermentans AS 1.3089 GN=I872_08370 PE=4 SV=1 - [N0CFH5_9STRE]	289.967	86.64	1	24	24	105	277	30.7828	5.64307
N0CFH9	Fructokinase OS=Streptococcus oligofermentans AS 1.3089 GN=I872_08395 PE=4 SV=1 - [N0CFH9_9STRE]	154.027	62.88	1	12	12	65	299	32.2803	6.06201
N0CFI1	30S ribosomal protein S4 OS=Streptococcus oligofermentans AS 1.3089 GN=rpsD PE=3 SV=1 - [N0CFI1_9STRE]	1447.72	79.31	1	26	26	548	203	23.0144	10.1548
N0CFI5	Uncharacterized protein OS=Streptococcus oligofermentans AS 1.3089 GN=I872_10530 PE=4 SV=1 - [N0CFI5_9STRE]	10.147	30	1	4	4	8	210	24.3695	4.60205
N0CFI9	Elongation factor P OS=Streptococcus oligofermentans AS 1.3089 GN=efp PE=3 SV=1 - [N0CFI9_9STRE]	693.683	69.35	1	11	11	200	186	20.6115	4.91943
N0CFJ0	tRNA uridine 5-carboxymethylaminomethyl modification enzyme MnmG OS=Streptococcus oligofermentans AS 1.3089 GN=mnmG PE=3 SV=1 - [N0CFJ0_9STRE]	113.597	34.96	1	18	18	48	635	70.7855	5.98584
N0CFJ3	ABC transporter ATP-binding protein OS=Streptococcus oligofermentans AS 1.3089 GN=I872_10580 PE=3 SV=1 - [N0CFJ3_9STRE]	312.123	57.41	1	30	30	132	540	60.8721	4.93213
N0CFJ4	Glycine--tRNA ligase beta subunit OS=Streptococcus oligofermentans AS 1.3089 GN=glyS PE=3 SV=1 - [N0CFJ4_9STRE]	398.646	59.06	1	38	38	196	679	75.6251	4.89404
N0CFJ6	Uncharacterized protein OS=Streptococcus oligofermentans AS 1.3089 GN=I872_10605 PE=4 SV=1 - [N0CFJ6_9STRE]	2.04296	31.87	1	2	2	3	91	10.7198	9.93506
N0CFK2	Energy-coupling factor transporter ATP-binding protein EcfA OS=Streptococcus oligofermentans AS 1.3089 GN=cbiO PE=3 SV=1 - [N0CFK2_9STRE]	20.4799	17.82	1	4	4	11	275	30.949	4.85596
N0CFK4	NifU family protein OS=Streptococcus oligofermentans AS 1.3089 GN=I872_08520 PE=4 SV=1 - [N0CFK4_9STRE]	2.17024	24.83	1	2	2	10	145	15.7609	5.78271
N0CFK7	L-serine dehydratase beta subunit OS=Streptococcus oligofermentans AS 1.3089 GN=I872_10655 PE=4 SV=1 - [N0CFK7_9STRE]	0	16.59	1	2	2	3	223	24.3136	6.96143
N0CFL0	Adapter protein MecA OS=Streptococcus oligofermentans AS 1.3089 GN=mecA PE=3 SV=1 - [N0CFL0_9STRE]	25.5697	51.61	1	8	8	23	248	28.8253	4.28467
N0CFL1	Chromosome partitioning protein ParB OS=Streptococcus oligofermentans AS 1.3089 GN=I872_10680 PE=4 SV=1 - [N0CFL1_9STRE]	19.1198	33.2	1	10	10	14	253	29.3278	8.98291
N0CFL4	Uncharacterized protein OS=Streptococcus oligofermentans AS 1.3089 GN=I872_08570 PE=4 SV=1 - [N0CFL4_9STRE]	13.4789	35.21	1	2	2	23	71	8.14824	9.0415
N0CFL9	Acetolactate synthase OS=Streptococcus oligofermentans AS 1.3089 GN=I872_08595 PE=3 SV=1 - [N0CFL9_9STRE]	232.72	52.83	1	21	21	120	566	61.6667	5.56689
N0CFQ2	UPF0340 protein I872_08745 OS=Streptococcus oligofermentans AS 1.3089 GN=I872_08745 PE=3 SV=1 - [N0CFQ2_9STRE]	2.75971	26.2	1	4	4	8	187	20.2818	6.63916
N0CFR6	Pyruvate formate-lyase OS=Streptococcus oligofermentans AS 1.3089 GN=I872_08820 PE=4 SV=1 - [N0CFR6_9STRE]	255.183	52.01	1	29	29	111	771	87.2983	5.19873
N0CFS2	GTPase Der OS=Streptococcus oligofermentans AS 1.3089 GN=der PE=3 SV=1 - [N0CFS2_9STRE]	154.265	49.54	1	19	19	105	436	48.9024	5.57959
N0CFT2	3-hydroxyacyl-[acyl-carrier-protein] dehydratase FabZ OS=Streptococcus oligofermentans AS 1.3089 GN=fabZ PE=3 SV=1 - [N0CFT2_9STRE]	9.00497	46.43	1	8	8	36	140	15.3912	7.40088
N0CFT7	Enoyl-acyl carrier protein(ACP) reductase OS=Streptococcus oligofermentans AS 1.3089 GN=I872_08920 PE=4 SV=1 - [N0CFT7_9STRE]	585.533	85.49	1	19	19	222	324	34.1939	5.74463
N0CFU2	Aspartokinase OS=Streptococcus oligofermentans AS 1.3089 GN=I872_08945 PE=3 SV=1 - [N0CFU2_9STRE]	78.5207	45.93	1	18	18	45	455	50.312	6.11279
N0CFU6	Glutamyl-tRNA(Gln) amidotransferase subunit A OS=Streptococcus oligofermentans AS 1.3089 GN=gatA PE=3 SV=1 - [N0CFU6_9STRE]	439.053	64.55	1	24	24	177	488	52.3257	5.14795
N0CFU8	Aminotransferase AlaT OS=Streptococcus oligofermentans AS 1.3089 GN=I872_08995 PE=4 SV=1 - [N0CFU8_9STRE]	172.495	49.75	1	17	17	92	404	45.7272	5.61768
N0CFV3	Acetyltransferase OS=Streptococcus oligofermentans AS 1.3089 GN=I872_09020 PE=4 SV=1 - [N0CFV3_9STRE]	4.40457	14.79	1	2	2	8	169	18.9558	6.56592
N0CFW3	Glycerol uptake facilitator/aquaporin protein OS=Streptococcus oligofermentans AS 1.3089 GN=I872_09070 PE=3 SV=1 - [N0CFW3_9STRE]	252.271	19.13	1	5	5	67	298	31.5616	9.0415
N0CFW8	Uncharacterized protein OS=Streptococcus oligofermentans AS 1.3089 GN=I872_09095 PE=4 SV=1 - [N0CFW8_9STRE]	8.33163	35.32	1	6	6	8	235	26.6805	4.94482
N0CFX9	Phosphoglycerate kinase OS=Streptococcus oligofermentans AS 1.3089 GN=pgk PE=3 SV=1 - [N0CFX9_9STRE]	2248.59	91.98	1	34	34	863	399	42.0081	4.99561
N0CFY5	30S ribosomal protein S12 OS=Streptococcus oligofermentans AS 1.3089 GN=rpsL PE=3 SV=1 - [N0CFY5_9STRE]	56.0172	29.2	1	9	9	35	137	15.1215	11.5317
N0CFZ0	Thiamine pyrophosphokinase OS=Streptococcus oligofermentans AS 1.3089 GN=I872_09195 PE=4 SV=1 - [N0CFZ0_9STRE]	10.9017	30.95	1	3	3	7	210	23.528	4.83057
N0CFZ6	Ribonuclease M5 OS=Streptococcus oligofermentans AS 1.3089 GN=rnmV PE=3 SV=1 - [N0CFZ6_9STRE]	7.68021	28.93	1	5	5	7	197	22.7788	6.81494
N0CG07	Ribonuclease P protein component OS=Streptococcus oligofermentans AS 1.3089 GN=rnpA PE=3 SV=1 - [N0CG07_9STRE]	2.53159	17.65	1	2	2	2	119	14.1037	10.0815
N0CG58	Uncharacterized protein OS=Streptococcus oligofermentans AS 1.3089 GN=I872_09420 PE=4 SV=1 - [N0CG58_9STRE]	36.8171	57.93	1	7	7	33	164	18.1051	5.05908
N0CG61	NUDIX family hydrolase OS=Streptococcus oligofermentans AS 1.3089 GN=I872_09445 PE=4 SV=1 - [N0CG61_9STRE]	2.38307	22.82	1	4	4	5	149	17.6307	4.95752
N0CG70	ABC transporter ATP-binding protein/permease OS=Streptococcus oligofermentans AS 1.3089 GN=I872_09545 PE=3 SV=1 - [N0CG70_9STRE]	49.7547	18.84	1	7	7	18	568	63.2975	8.08936
N0CG74	N-acetyldiaminopimelate deacetylase OS=Streptococcus oligofermentans AS 1.3089 GN=I872_09570 PE=3 SV=1 - [N0CG74_9STRE]	38.1581	16.18	1	5	5	20	377	41.7711	4.90674
N0CG76	Uncharacterized protein OS=Streptococcus oligofermentans AS 1.3089 GN=I872_09595 PE=4 SV=1 - [N0CG76_9STRE]	6.33345	21.09	1	3	4	5	294	33.2596	5.70654
N0CG81	Adenylosuccinate synthetase OS=Streptococcus oligofermentans AS 1.3089 GN=purA PE=3 SV=1 - [N0CG81_9STRE]	362.64	66.51	1	26	26	192	430	47.6445	5.57959
N0CG84	Metal ABC transporter substrate-binding lipoprotein OS=Streptococcus oligofermentans AS 1.3089 GN=I872_09645 PE=3 SV=1 - [N0CG84_9STRE]	423.181	62.58	1	19	20	184	310	34.8057	5.42725
N0CG88	Leucine--tRNA ligase OS=Streptococcus oligofermentans AS 1.3089 GN=leuS PE=3 SV=1 - [N0CG88_9STRE]	532.427	56.06	1	37	37	192	833	94.0527	5.13525
N0CG95	Adenine-specific DNA methylase OS=Streptococcus oligofermentans AS 1.3089 GN=I872_09720 PE=4 SV=1 - [N0CG95_9STRE]	43.0256	43.3	1	8	8	27	321	36.5788	5.17334
N0CGA5	LPS biosynthesis protein OS=Streptococcus oligofermentans AS 1.3089 GN=I872_09795 PE=4 SV=1 - [N0CGA5_9STRE]	76.3335	51.14	1	16	16	53	307	36.3773	8.38232
N0CGB0	Putative autophosphorylating protein tyrosine kinase OS=Streptococcus oligofermentans AS 1.3089 GN=I872_09830 PE=4 SV=1 - [N0CGB0_9STRE]	144.261	81.03	1	15	15	94	232	25.6013	8.30908
N0CGB3	Acetyl transferase OS=Streptococcus oligofermentans AS 1.3089 GN=I872_09855 PE=4 SV=1 - [N0CGB3_9STRE]	13.0934	28.18	1	4	4	9	181	20.6835	5.23682
N0CGC2	Uncharacterized protein OS=Streptococcus oligofermentans AS 1.3089 GN=I872_09915 PE=4 SV=1 - [N0CGC2_9STRE]	255.609	64.86	1	11	11	77	185	20.1393	5.75732
N0CGD4	DNA mismatch repair protein MutS OS=Streptococcus oligofermentans AS 1.3089 GN=mutS PE=3 SV=1 - [N0CGD4_9STRE]	38.6339	28.98	1	17	17	31	849	94.7657	5.2749
N0CGD7	Uncharacterized protein OS=Streptococcus oligofermentans AS 1.3089 GN=I872_10015 PE=4 SV=1 - [N0CGD7_9STRE]	31.2146	16.86	1	4	4	19	172	18.744	6.7417
N0CGE5	Aspartate--tRNA ligase OS=Streptococcus oligofermentans AS 1.3089 GN=aspS PE=3 SV=1 - [N0CGE5_9STRE]	257.243	52.91	1	26	28	110	584	65.8278	5.12256
N0CGG0	Uncharacterized protein OS=Streptococcus oligofermentans AS 1.3089 GN=I872_10165 PE=4 SV=1 - [N0CGG0_9STRE]	90.6421	52.38	1	10	10	41	294	33.1701	4.99561
N0CGH0	Uncharacterized protein OS=Streptococcus oligofermentans AS 1.3089 GN=I872_10250 PE=4 SV=1 - [N0CGH0_9STRE]	27.7	37.86	1	6	7	23	243	29.1216	4.83057
N0CGH3	Uncharacterized protein OS=Streptococcus oligofermentans AS 1.3089 GN=I872_10275 PE=4 SV=1 - [N0CGH3_9STRE]	387.287	61.75	1	24	24	164	285	31.915	5.23682
N0CGJ8	D-alanine--poly(phosphoribitol) ligase subunit 2 OS=Streptococcus oligofermentans AS 1.3089 GN=dltC PE=3 SV=1 - [N0CGJ8_9STRE]	6.80433	21.52	1	2	2	3	79	8.99032	4.00537
N0CGK3	Uncharacterized protein OS=Streptococcus oligofermentans AS 1.3089 GN=I872_10425 PE=4 SV=1 - [N0CGK3_9STRE]	0	13.07	1	3	3	5	199	21.7267	5.30029
N0CGL0	Uncharacterized protein OS=Streptococcus oligofermentans AS 1.3089 GN=I872_10450 PE=4 SV=1 - [N0CGL0_9STRE]	2.93035	19.47	1	3	3	4	226	24.9304	7.48877
N0CGN4	Uncharacterized protein OS=Streptococcus oligofermentans AS 1.3089 GN=I872_10550 PE=4 SV=1 - [N0CGN4_9STRE]	54.5374	32.38	1	17	17	37	661	73.4612	5.14795
N0CGQ7	DegP protein OS=Streptococcus oligofermentans AS 1.3089 GN=I872_10675 PE=4 SV=1 - [N0CGQ7_9STRE]	667.69	59.18	1	17	18	168	392	41.3104	5.79541

## Sheet: Dataset 2D
Dataset 2D. Redox proteomics identified cysteine-containing proteins in 10 mL-grown S. oligofermentans wild-type strain
Sequence	# PSMs	# Proteins	# Protein Groups	Protein Group Accessions	Modifications	ΔCn	q-Value	PEP	XCorr	Charge	MH+ [Da]	ΔM [ppm]	RT [min]	# Missed Cleavages
HLFGcDFPNADYAK	1	1	1	H2EQA5	C5(SO3H)	0	0	4.613e-05	3.13783	2	1645.7	2.70331	49.5909	0
HLFGcDFPNADYAK	7	1	1	H2EQA5	C5(Carboxymethyl:13C(2))	0	0	2.058e-09	3.70478	2	1657.72	-0.550764	46.0688	0
DKYEDTNKHLFGcDFPNADYAK	1	1	1	H2EQA5	C13(SO3H)	0	0	6.782e-08	4.40821	3	2639.13	-1.60392	42.4372	2
DKYEDTNKHLFGcDFPNADYAK	6	1	1	H2EQA5	C13(Carboxymethyl:13C(2))	0	0	7.059e-11	7.81539	2	2651.17	3.54582	40.9613	2
NLcNLFKER	1	1	1	N0C1F3	C3(SO3H)	0	0.007	0.1268	0.762213	2	1184.58	2.92748	41.6343	1
LIcASNENNVLTDFFK	8	1	1	N0C1K4	C3(Carboxymethyl:13C(2))	0	0	8.974e-09	4.56046	2	1887.91	1.91624	77.1413	0
ALIYAVEcHSGQTR	3	1	1	N0C1X6	C8(Carboxymethyl)	0	0	3.682e-05	3.70486	2	1605.76	-4.06133	28.3958	0
cIYEIGTR	1	1	1	N0C1Z2	C1(Carboxymethyl)	0	0	0.0007324	1.47516	2	1012.48	1.70169	34.2768	0
IATPGLIDcHTHLVYGGSR	1	1	1	N0C228	C9(Carboxymethyl:13C(2))	0	0	7.47e-10	4.48035	2	2070.03	-0.758237	42.1476	0
LKEISYIQcEGFAAGELK	5	1	1	N0C256	C9(SO3H)	0	0	2.843e-05	3.82216	2	2047	0.170547	57.1663	1
ELGGLcVIGTER	1	1	1	N0C2B2	C6(Carboxymethyl:13C(2))	0	0	0.0001556	1.26696	2	1306.66	1.394	48.475	0
ELGGLcVIGTER	4	1	1	N0C2B2	C6(Carboxymethyl)	0	0	0.0001296	1.79051	2	1304.65	2.32883	47.8128	0
IYGVVGSGDTFYDEFcK	3	1	1	N0C2C8	C16(Carboxymethyl:13C(2))	0	0	1.327e-07	4.20259	2	1959.86	0.487137	68.0627	0
FYEGDVVcIIGPSGSGK	4	1	1	N0C2L0	C8(Carboxymethyl:13C(2))	0	0	1.215e-08	3.85807	2	1787.85	1.44331	59.6798	0
LPYVGcNILSSSVAmDK	1	1	1	N0C2L7	C6(Carboxymethyl:13C(2)); M15(Oxidation)	0	0	4.619e-07	4.69531	2	1872.9	2.75574	60.5116	0
LPYVGcNILSSSVAMDK	1	1	1	N0C2L7	C6(Carboxymethyl:13C(2))	0	0	1.092e-06	3.33703	2	1856.91	1.55305	66.8912	0
ALTEcATmEEVLELEK	1	1	1	N0C2N7	C5(Carboxymethyl:13C(2)); M8(Oxidation)	0	0	0.0003866	2.72835	2	1884.87	-1.87016	55.7278	0
ALTEcATmEEVLELEKEYLDFD	1	1	1	N0C2N7	C5(Carboxymethyl); M8(Oxidation)	0	0	5.221e-07	3.74579	2	2665.18	-1.16117	96.3917	1
ALTEcATMEEVLELEKEYLDFD	1	1	1	N0C2N7	C5(Carboxymethyl)	0	0	0.001267	3.19767	2	2649.19	2.44177	100.412	1
VLGIScITNHAAGFQEELNHEEVVEVTER	2	1	1	N0C2R3	C6(Carboxymethyl:13C(2))	0	0	1.17e-07	2.71039	3	3283.58	-0.520593	80.8639	0
VSmPGGcTIGSRPIDLHLK	2	1	1	N0C312	M3(Oxidation); C7(Carboxymethyl)	0	0	4.775e-06	2.64758	2	2055.04	1.97831	39.7541	0
DQVcSPAGSTIVGVASLEENAFR	1	1	1	N0C3C9	C4(Carboxymethyl:13C(2))	0	0	7.17e-10	5.66269	2	2410.13	-5.82721	78.5788	0
LSQISGQHPAQLKDQVcSPAGSTIVGVASLEENAFR	1	1	1	N0C3C9	C17(Carboxymethyl:13C(2))	0	0	3.561e-05	2.80101	3	3797.92	4.85163	75.5888	1
IVEGDHNIDcK	1	1	1	N0C3E6	C10(Carboxymethyl:13C(2))	0	0	3.806e-05	4.00247	2	1302.59	-2.01297	16.531	0
[truncated: 279 more rows]

## Sheet: Dataset 2E
Dataset 2E. Reversible or irreversible oxidized cysteine-containing proteins identified in S. oligofermentans wild-type strain grown in different volumes of culture medium*
[truncated: 74 more rows]

[truncated: 1 more sheets: Dataset 2F]
